# Supplementary material for: Exosome Release Is Regulated by mTORC1
Source: Adv Sci (Weinh). 2018 Dec 11;6(3):1801313. doi: 10.1002/advs.201801313 (PMC6364500; doi:10.1002/advs.201801313)
Supplement: Supplementary file 4 — Supplementary [file ADVS-6-1801313-s004.xlsx]

## Sheet: Chosen
N	Unused	Total	%Cov	%Cov(50)	%Cov(95)	Accession	Name	Species	Peptides(95%)	Citable Accession	Gene Name	118:116 rap/con	PVal 118:116	EF 118:116	LowerCI 118:116	UpperCI 118:116
2685	2.96	2.96	51.04	37.5	15.63	sp|P60468|SC61B_HUMAN	Protein transport protein Sec61 subunit beta OS=Homo sapiens GN=SEC61B PE=1 SV=2	HUMAN	1	P60468	GN=SEC61B	5.34564	0.130305	2.14783	2.48886	41.3047
1220	8.91	9.08	80	55.24	55.24	sp|P99999|CYC_HUMAN	Cytochrome c OS=Homo sapiens GN=CYCS PE=1 SV=2	HUMAN	6	P99999	GN=CYCS	3.04789	0.0446047	1.55597	1.95885	5.05825
3070	2.11	2.14	27.59	27.59	15.52	sp|P56378|68MP_HUMAN	6.8 kDa mitochondrial proteolipid OS=Homo sapiens GN=MP68 PE=1 SV=1	HUMAN	1	P56378	GN=MP68	3.01995	0.190751	2.0893	1.44544	6.36796
25	86.38	89.81	84.68	74.74	64.18	sp|P05787|K2C8_HUMAN	Keratin, type II cytoskeletal 8 OS=Homo sapiens GN=KRT8 PE=1 SV=7	HUMAN	86	P05787	GN=KRT8	2.93765	6.72811e-06	1.6293	1.80302	8.01678
814	12.77	12.86	82.52	51.46	51.46	sp|P62805|H4_HUMAN	Histone H4 OS=Homo sapiens GN=HIST1H4A PE=1 SV=2	HUMAN	16	P62805	GN=HIST1H4A	2.85759	0.0299991	1.52757	1.87068	6.0256
1321	8.2	10.2	40.66	27.21	20.66	sp|Q13151|ROA0_HUMAN	Heterogeneous nuclear ribonucleoprotein A0 OS=Homo sapiens GN=HNRNPA0 PE=1 SV=1	HUMAN	6	Q13151	GN=HNRNPA0	2.72898	0.129943	2.07014	1.31826	17.8649
1108	9.72	11.83	53.63	34.95	16.61	sp|Q96HS1|PGAM5_HUMAN	Serine/threonine-protein phosphatase PGAM5, mitochondrial OS=Homo sapiens GN=PGAM5 PE=1 SV=2	HUMAN	6	Q96HS1	GN=PGAM5	2.53513	0.00561187	1.51356	1.67494	10.5682
606	16.02	16.8	60.84	48.95	32.17	sp|P16104|H2AX_HUMAN	Histone H2AX OS=Homo sapiens GN=H2AFX PE=1 SV=2	HUMAN	13	P16104	GN=H2AFX	2.42103	0.0818528	1.85353	1.30617	10.9648
255	27.16	27.7	55	40.38	35.19	sp|P27338|AOFB_HUMAN	Amine oxidase [flavin-containing] B OS=Homo sapiens GN=MAOB PE=1 SV=3	HUMAN	17	P27338	GN=MAOB	2.35505	4.73659e-05	1.38038	1.70608	6.60694
52	59.43	61.1	40.73	28.8	23.2	sp|P31327|CPSM_HUMAN	Carbamoyl-phosphate synthase [ammonia], mitochondrial OS=Homo sapiens GN=CPS1 PE=1 SV=2	HUMAN	31	P31327	GN=CPS1	2.33346	5.69541e-06	1.38038	1.69044	4.57088
1687	6.15	6.34	53.09	20.62	20.62	sp|P07305|H10_HUMAN	Histone H1.0 OS=Homo sapiens GN=H1F0 PE=1 SV=3	HUMAN	4	P07305	GN=H1F0	2.33346	0.0285969	1.47231	1.58489	8.55067
3000	2.21	2.49	28.61	9.929	3.073	sp|Q9GZL7|WDR12_HUMAN	Ribosome biogenesis protein WDR12 OS=Homo sapiens GN=WDR12 PE=1 SV=2	HUMAN	1	Q9GZL7	GN=WDR12	2.33346	0.100761	1.55597	1.49969	11.4815
486	18.53	19.36	68.56	44.15	39.8	sp|Q99623|PHB2_HUMAN	Prohibitin-2 OS=Homo sapiens GN=PHB2 PE=1 SV=2	HUMAN	11	Q99623	GN=PHB2	2.31206	0.00173603	1.39316	1.65959	7.44732
726	14.01	24.01	40.3	23.7	21.33	sp|Q9UJS0|CMC2_HUMAN	Calcium-binding mitochondrial carrier protein Aralar2 OS=Homo sapiens GN=SLC25A13 PE=1 SV=2	HUMAN	12	Q9UJS0	GN=SLC25A13	2.31206	0.0191788	1.39316	1.65959	7.65597
808	12.82	14.02	37.08	20.97	18.16	sp|P38159|RBMX_HUMAN	RNA-binding motif protein, X chromosome OS=Homo sapiens GN=RBMX PE=1 SV=3	HUMAN	7	P38159	GN=RBMX	2.31206	0.0028476	1.36773	1.69044	5.70164
2516	3.54	6.85	51.56	31.25	31.25	sp|Q71UI9|H2AV_HUMAN	Histone H2A.V OS=Homo sapiens GN=H2AFV PE=1 SV=3	HUMAN	5	Q71UI9	GN=H2AFV	2.31206	0.362042	1.43219	1.61436	6.19441
379	21.32	23.67	43.64	31.14	26.36	sp|Q15084|PDIA6_HUMAN	Protein disulfide-isomerase A6 OS=Homo sapiens GN=PDIA6 PE=1 SV=1	HUMAN	15	Q15084	GN=PDIA6	2.24905	0.00588236	1.43219	1.57036	5.70164
3277	2	20	87.3	54.76	46.83	sp|P23527|H2B1O_HUMAN	Histone H2B type 1-O OS=Homo sapiens GN=HIST1H2BO PE=1 SV=3	HUMAN	33	P23527	GN=HIST1H2BO	2.24905	0.632704	1.45881	1.5417	9.63829
5261	21.32	23.67	43.64	31.14	26.36	sp|Q15084|PDIA6_HUMAN	Protein disulfide-isomerase A6 OS=Homo sapiens GN=PDIA6 PE=1 SV=1	HUMAN	15	Q15084	GN=PDIA6	2.24905	0.00588236	1.43219	1.57036	5.70164
264	26.76	27.77	48.73	28.87	17.46	sp|P19338|NUCL_HUMAN	Nucleolin OS=Homo sapiens GN=NCL PE=1 SV=3	HUMAN	13	P19338	GN=NCL	2.22844	0.000373196	1.57036	1.41906	4.48745
141	38.27	41.02	27.5	16.53	12.51	sp|Q8TEM1|PO210_HUMAN	Nuclear pore membrane glycoprotein 210 OS=Homo sapiens GN=NUP210 PE=1 SV=3	HUMAN	18	Q8TEM1	GN=NUP210	2.208	0.000538375	1.43219	1.5417	5.97035
862	12.24	14.09	55.35	42.33	42.33	sp|O75396|SC22B_HUMAN	Vesicle-trafficking protein SEC22b OS=Homo sapiens GN=SEC22B PE=1 SV=4	HUMAN	13	O75396	GN=SEC22B	2.208	0.0588535	1.36773	1.61436	9.0365
241	28.29	39.78	66.86	57.51	56.09	sp|P22626|ROA2_HUMAN	Heterogeneous nuclear ribonucleoproteins A2/B1 OS=Homo sapiens GN=HNRNPA2B1 PE=1 SV=2	HUMAN	33	P22626	GN=HNRNPA2B1	2.18776	0.00194243	1.5417	1.41906	4.28548
3182	2.03	2.25	11.6	6.4	4.4	sp|P13284|GILT_HUMAN	Gamma-interferon-inducible lysosomal thiol reductase OS=Homo sapiens GN=IFI30 PE=1 SV=3	HUMAN	2	P13284	GN=IFI30	2.1677	0.294798	2.0893	1.03753	4.57088
229	29.31	31.18	48.9	30.76	25.71	sp|Q9NVI7|ATD3A_HUMAN	ATPase family AAA domain-containing protein 3A OS=Homo sapiens GN=ATAD3A PE=1 SV=2	HUMAN	15	Q9NVI7	GN=ATAD3A	2.12814	0.00146814	1.43219	1.48594	5.54626
1043	10.28	10.75	59.62	36.15	30.99	sp|P48047|ATPO_HUMAN	ATP synthase subunit O, mitochondrial OS=Homo sapiens GN=ATP5O PE=1 SV=1	HUMAN	5	P48047	GN=ATP5O	2.12814	0.0364198	1.45881	1.45881	7.87046
2791	2.67	2.83	42.86	12.44	5.991	sp|P62906|RL10A_HUMAN	60S ribosomal protein L10a OS=Homo sapiens GN=RPL10A PE=1 SV=2	HUMAN	1	P62906	GN=RPL10A	2.12814	0.140117	1.36773	1.55597	9.81748
2115	4.5	4.65	32.27	14.34	11.16	sp|Q92688|AN32B_HUMAN	Acidic leucine-rich nuclear phosphoprotein 32 family member B OS=Homo sapiens GN=ANP32B PE=1 SV=1	HUMAN	3	Q92688	GN=ANP32B	2.10863	0.457128	1.38038	1.52757	4.13048
2742	2.81	3.15	27.16	11.52	9.053	sp|Q9BVC6|TM109_HUMAN	Transmembrane protein 109 OS=Homo sapiens GN=TMEM109 PE=1 SV=1	HUMAN	2	Q9BVC6	GN=TMEM109	2.10863	0.275183	1.72187	1.22462	4.36516
198	32.26	45.67	65.88	53.52	40.94	sp|P08729|K2C7_HUMAN	Keratin, type II cytoskeletal 7 OS=Homo sapiens GN=KRT7 PE=1 SV=5	HUMAN	30	P08729	GN=KRT7	2.0893	0.000824087	1.5417	1.35519	6.36796
627	15.38	15.69	68.06	40.28	37.04	sp|P23284|PPIB_HUMAN	Peptidyl-prolyl cis-trans isomerase B OS=Homo sapiens GN=PPIB PE=1 SV=2	HUMAN	11	P23284	GN=PPIB	2.05116	0.373375	1.48594	1.38038	5.70164
211	30.75	32.72	47.18	28.06	27.51	sp|P43304|GPDM_HUMAN	Glycerol-3-phosphate dehydrogenase, mitochondrial OS=Homo sapiens GN=GPD2 PE=1 SV=3	HUMAN	17	P43304	GN=GPD2	2.03236	0.00721107	1.36773	1.48594	4.96592
157	36.53	42.05	35.73	25.78	20.63	sp|Q13423|NNTM_HUMAN	NAD(P) transhydrogenase, mitochondrial OS=Homo sapiens GN=NNT PE=1 SV=3	HUMAN	22	Q13423	GN=NNT	2.01372	0.0014843	1.41906	1.41906	4.40555
398	20.76	23.51	44.61	25.76	16.75	sp|Q9H845|ACAD9_HUMAN	Acyl-CoA dehydrogenase family member 9, mitochondrial OS=Homo sapiens GN=ACAD9 PE=1 SV=1	HUMAN	9	Q9H845	GN=ACAD9	1.99526	0.0189405	1.51356	1.31826	5.80764
337	22.64	24.77	46.14	37.75	34.22	sp|P22695|QCR2_HUMAN	Cytochrome b-c1 complex subunit 2, mitochondrial OS=Homo sapiens GN=UQCRC2 PE=1 SV=3	HUMAN	15	P22695	GN=UQCRC2	1.97697	0.203748	1.5417	1.28233	3.90841
306	23.94	26.88	37.91	23.78	21.6	sp|P51659|DHB4_HUMAN	Peroxisomal multifunctional enzyme type 2 OS=Homo sapiens GN=HSD17B4 PE=1 SV=3	HUMAN	16	P51659	GN=HSD17B4	1.94089	0.0115655	1.30617	1.48594	4.96592
886	11.98	13.21	36.07	25.96	14.48	sp|P50213|IDH3A_HUMAN	Isocitrate dehydrogenase [NAD] subunit alpha, mitochondrial OS=Homo sapiens GN=IDH3A PE=1 SV=1	HUMAN	5	P50213	GN=IDH3A	1.94089	0.0363492	1.36773	1.41906	10.2802
359	21.99	23.55	56.8	42.01	42.01	sp|P40926|MDHM_HUMAN	Malate dehydrogenase, mitochondrial OS=Homo sapiens GN=MDH2 PE=1 SV=3	HUMAN	13	P40926	GN=MDH2	1.92309	0.0242978	1.35519	1.41906	4.57088
1639	6.36	6.71	29.15	14.07	10.3	sp|P51398|RT29_HUMAN	28S ribosomal protein S29, mitochondrial OS=Homo sapiens GN=DAP3 PE=1 SV=1	HUMAN	4	P51398	GN=DAP3	1.92309	0.235943	1.41906	1.35519	4.7863
2326	4.02	4.26	46.37	24.02	21.23	sp|Q9Y3E5|PTH2_HUMAN	Peptidyl-tRNA hydrolase 2, mitochondrial OS=Homo sapiens GN=PTRH2 PE=1 SV=1	HUMAN	2	Q9Y3E5	GN=PTRH2	1.90546	0.48084	1.30617	1.45881	3.49945
1381	7.93	8.2	25.27	14.01	10.44	sp|Q9BWF3|RBM4_HUMAN	RNA-binding protein 4 OS=Homo sapiens GN=RBM4 PE=1 SV=1	HUMAN	4	Q9BWF3	GN=RBM4	1.88799	0.317411	1.35519	1.39316	3.59749
2627	3.17	3.94	21.03	9.657	5.15	sp|Q13505|MTX1_HUMAN	Metaxin-1 OS=Homo sapiens GN=MTX1 PE=1 SV=2	HUMAN	3	Q13505	GN=MTX1	1.88799	0.17221	1.65959	1.13763	4.44631
1678	6.18	6.61	48.15	43.52	34.26	sp|Q9NZ45|CISD1_HUMAN	CDGSH iron-sulfur domain-containing protein 1 OS=Homo sapiens GN=CISD1 PE=1 SV=1	HUMAN	3	Q9NZ45	GN=CISD1	1.87068	0.269498	1.52757	1.22462	5.01187
655	14.98	18.01	44.69	32.45	19.18	sp|O76021|RL1D1_HUMAN	Ribosomal L1 domain-containing protein 1 OS=Homo sapiens GN=RSL1D1 PE=1 SV=3	HUMAN	8	O76021	GN=RSL1D1	1.85353	0.0255801	1.38038	1.34276	3.40408
1371	7.99	10.04	27.14	7.01	2.834	sp|Q9UKV3|ACINU_HUMAN	Apoptotic chromatin condensation inducer in the nucleus OS=Homo sapiens GN=ACIN1 PE=1 SV=2	HUMAN	3	Q9UKV3	GN=ACIN1	1.85353	0.00556659	1.31826	1.40605	4.05509
1568	6.8	6.96	43.61	22.03	11.01	sp|O43809|CPSF5_HUMAN	Cleavage and polyadenylation specificity factor subunit 5 OS=Homo sapiens GN=NUDT21 PE=1 SV=1	HUMAN	3	O43809	GN=NUDT21	1.85353	0.227967	1.33045	1.39316	5.97035
2349	4	4.75	39.78	21.51	13.44	sp|Q9NVJ2|ARL8B_HUMAN	ADP-ribosylation factor-like protein 8B OS=Homo sapiens GN=ARL8B PE=1 SV=1	HUMAN	2	Q9NVJ2	GN=ARL8B	1.85353	0.435886	1.5417	1.20226	5.39511
904	11.8	12.14	74.34	41.45	28.95	sp|P62269|RS18_HUMAN	40S ribosomal protein S18 OS=Homo sapiens GN=RPS18 PE=1 SV=3	HUMAN	6	P62269	GN=RPS18	1.83654	0.0376623	1.34276	1.36773	4.2462
546	17.25	18.24	42.98	26.97	21.49	sp|P39656|OST48_HUMAN	Dolichyl-diphosphooligosaccharide--protein glycosyltransferase 48 kDa subunit OS=Homo sapiens GN=DDOST PE=1 SV=4	HUMAN	9	P39656	GN=DDOST	1.8197	0.0734499	1.35519	1.34276	4.32514
1117	9.66	9.88	30.62	17.46	15.79	sp|Q6YN16|HSDL2_HUMAN	Hydroxysteroid dehydrogenase-like protein 2 OS=Homo sapiens GN=HSDL2 PE=1 SV=1	HUMAN	5	Q6YN16	GN=HSDL2	1.8197	0.217563	1.47231	1.23595	4.83059
504	18.17	18.38	43.26	32.09	23.26	sp|P00505|AATM_HUMAN	Aspartate aminotransferase, mitochondrial OS=Homo sapiens GN=GOT2 PE=1 SV=3	HUMAN	10	P00505	GN=GOT2	1.80302	0.0416655	1.28233	1.40605	4.87529
782	13.22	14.22	53.53	29.16	19.59	sp|Q9Y305|ACOT9_HUMAN	Acyl-coenzyme A thioesterase 9, mitochondrial OS=Homo sapiens GN=ACOT9 PE=1 SV=2	HUMAN	6	Q9Y305	GN=ACOT9	1.80302	0.250148	1.47231	1.22462	4.13048
2380	4	4.02	30.33	10.9	10.9	sp|P35625|TIMP3_HUMAN	Metalloproteinase inhibitor 3 OS=Homo sapiens GN=TIMP3 PE=1 SV=2	HUMAN	2	P35625	GN=TIMP3	1.80302	0.493383	1.28233	1.40605	3.04789
217	30.36	36.21	49.72	34.8	30.54	sp|Q12931|TRAP1_HUMAN	Heat shock protein 75 kDa, mitochondrial OS=Homo sapiens GN=TRAP1 PE=1 SV=3	HUMAN	21	Q12931	GN=TRAP1	1.78649	0.0710121	1.48594	1.20226	4.09261
1094	9.85	10.29	31.66	14.85	11.45	sp|Q9NVH1|DJC11_HUMAN	DnaJ homolog subfamily C member 11 OS=Homo sapiens GN=DNAJC11 PE=1 SV=2	HUMAN	5	Q9NVH1	GN=DNAJC11	1.78649	0.100945	1.33045	1.34276	5.86138
2968	2.26	2.5	64	32	16	sp|P09669|COX6C_HUMAN	Cytochrome c oxidase subunit 6C OS=Homo sapiens GN=COX6C PE=1 SV=2	HUMAN	1	P09669	GN=COX6C	1.78649	0.0866765	1.2942	1.38038	2.29087
1129	9.54	9.64	60.61	44.24	28.48	sp|P46783|RS10_HUMAN	40S ribosomal protein S10 OS=Homo sapiens GN=RPS10 PE=1 SV=1	HUMAN	4	P46783	GN=RPS10	1.77011	0.01274	1.34276	1.31826	4.48745
1316	8.23	10.01	31.93	21.99	15.36	sp|Q9H9J2|RM44_HUMAN	39S ribosomal protein L44, mitochondrial OS=Homo sapiens GN=MRPL44 PE=1 SV=1	HUMAN	5	Q9H9J2	GN=MRPL44	1.77011	0.091621	1.34276	1.31826	3.98107
1704	6.09	6.78	31.15	14.64	13.08	sp|Q9BWM7|SFXN3_HUMAN	Sideroflexin-3 OS=Homo sapiens GN=SFXN3 PE=1 SV=3	HUMAN	3	Q9BWM7	GN=SFXN3	1.77011	0.139735	1.44544	1.22462	4.36516
2203	4.24	4.72	22.29	9.109	5.426	sp|Q15392|DHC24_HUMAN	Delta(24)-sterol reductase OS=Homo sapiens GN=DHCR24 PE=1 SV=2	HUMAN	3	Q15392	GN=DHCR24	1.77011	0.266089	1.33045	1.33045	5.49541
732	13.92	14.83	48.52	27.63	20.72	sp|O94826|TOM70_HUMAN	Mitochondrial import receptor subunit TOM70 OS=Homo sapiens GN=TOMM70 PE=1 SV=1	HUMAN	6	O94826	GN=TOMM70	1.75388	0.0274638	1.33045	1.31826	4.09261
1109	9.71	10.81	62.73	45.34	38.51	sp|O75947|ATP5H_HUMAN	ATP synthase subunit d, mitochondrial OS=Homo sapiens GN=ATP5H PE=1 SV=3	HUMAN	5	O75947	GN=ATP5H	1.75388	0.154102	1.52757	1.14815	4.83059
1463	7.41	10.34	34.08	25.72	11.58	sp|P53007|TXTP_HUMAN	Tricarboxylate transport protein, mitochondrial OS=Homo sapiens GN=SLC25A1 PE=1 SV=2	HUMAN	4	P53007	GN=SLC25A1	1.7378	0.126515	1.31826	1.31826	3.49945
3187	2.03	2.12	27.02	5.242	5.242	sp|Q9Y3Y2|CHTOP_HUMAN	Chromatin target of PRMT1 protein OS=Homo sapiens GN=CHTOP PE=1 SV=2	HUMAN	1	Q9Y3Y2	GN=CHTOP	1.7378	0.389522	2.10863	0.824138	3.63078
681	14.57	14.73	31.68	16.83	16.83	sp|Q9UHG3|PCYOX_HUMAN	Prenylcysteine oxidase 1 OS=Homo sapiens GN=PCYOX1 PE=1 SV=3	HUMAN	8	Q9UHG3	GN=PCYOX1	1.72187	0.0996761	1.33045	1.2942	4.57088
891	11.91	12.89	29.36	17.66	16.56	sp|P36957|ODO2_HUMAN	Dihydrolipoyllysine-residue succinyltransferase component of 2-oxoglutarate dehydrogenase complex, mitochondrial OS=Homo sapiens GN=DLST PE=1 SV=4	HUMAN	7	P36957	GN=DLST	1.72187	0.0670902	1.38038	1.24738	4.48745
2958	2.28	2.55	25.8	10.73	8.475	sp|P26599|PTBP1_HUMAN	Polypyrimidine tract-binding protein 1 OS=Homo sapiens GN=PTBP1 PE=1 SV=1	HUMAN	3	P26599	GN=PTBP1	1.72187	0.0189589	1.45881	1.18032	4.92039
105	43.15	46.94	58.97	48.34	41.86	sp|Q07065|CKAP4_HUMAN	Cytoskeleton-associated protein 4 OS=Homo sapiens GN=CKAP4 PE=1 SV=2	HUMAN	26	Q07065	GN=CKAP4	1.70608	0.00889006	1.27057	1.34276	3.16228
273	26.3	27.56	73.85	66.78	60.78	sp|P21796|VDAC1_HUMAN	Voltage-dependent anion-selective channel protein 1 OS=Homo sapiens GN=VDAC1 PE=1 SV=2	HUMAN	20	P21796	GN=VDAC1	1.70608	0.0283715	1.2942	1.31826	3.80189
1956	5.11	5.38	34.58	13.75	11.67	sp|P51858|HDGF_HUMAN	Hepatoma-derived growth factor OS=Homo sapiens GN=HDGF PE=1 SV=1	HUMAN	3	P51858	GN=HDGF	1.70608	0.36836	1.47231	1.15878	4.28548
2898	2.38	2.48	61.17	30.1	12.62	sp|O75964|ATP5L_HUMAN	ATP synthase subunit g, mitochondrial OS=Homo sapiens GN=ATP5L PE=1 SV=3	HUMAN	1	O75964	GN=ATP5L	1.70608	0.139234	1.64437	1.03753	6.42688
3504	1.83	2.05	34.88	8.14	4.651	sp|P51970|NDUA8_HUMAN	NADH dehydrogenase [ubiquinone] 1 alpha subcomplex subunit 8 OS=Homo sapiens GN=NDUFA8 PE=1 SV=3	HUMAN	1	P51970	GN=NDUFA8	1.70608	0.197475	1.28233	1.33045	2.99226
477	18.81	19.11	32.13	18.11	12.85	sp|Q9BUJ2|HNRL1_HUMAN	Heterogeneous nuclear ribonucleoprotein U-like protein 1 OS=Homo sapiens GN=HNRNPUL1 PE=1 SV=2	HUMAN	11	Q9BUJ2	GN=HNRNPUL1	1.69044	0.12411	1.41906	1.19124	3.80189
577	16.46	18.74	60.34	42.76	39.66	sp|P30084|ECHM_HUMAN	Enoyl-CoA hydratase, mitochondrial OS=Homo sapiens GN=ECHS1 PE=1 SV=4	HUMAN	12	P30084	GN=ECHS1	1.69044	0.0507648	1.28233	1.31826	3.19154
754	13.56	15.79	28.53	13.68	9.332	sp|Q9UNX4|WDR3_HUMAN	WD repeat-containing protein 3 OS=Homo sapiens GN=WDR3 PE=1 SV=1	HUMAN	6	Q9UNX4	GN=WDR3	1.69044	0.16741	1.36773	1.23595	4.87529
972	10.94	11.72	49.7	36.69	26.63	sp|P13073|COX41_HUMAN	Cytochrome c oxidase subunit 4 isoform 1, mitochondrial OS=Homo sapiens GN=COX4I1 PE=1 SV=1	HUMAN	5	P13073	GN=COX4I1	1.69044	0.0343225	1.27057	1.33045	3.10456
1131	9.51	9.95	37.3	27.9	21.63	sp|P32322|P5CR1_HUMAN	Pyrroline-5-carboxylate reductase 1, mitochondrial OS=Homo sapiens GN=PYCR1 PE=1 SV=2	HUMAN	6	P32322	GN=PYCR1	1.69044	0.172856	1.38038	1.22462	4.83059
258	27	28.29	43.8	25.07	22.3	sp|Q16891|MIC60_HUMAN	MICOS complex subunit MIC60 OS=Homo sapiens GN=IMMT PE=1 SV=1	HUMAN	13	Q16891	GN=IMMT	1.67494	0.0320624	1.30617	1.28233	3.7325
411	20.36	20.69	49.23	27.18	27.18	sp|P08559|ODPA_HUMAN	Pyruvate dehydrogenase E1 component subunit alpha, somatic form, mitochondrial OS=Homo sapiens GN=PDHA1 PE=1 SV=3	HUMAN	10	P08559	GN=PDHA1	1.67494	0.0257642	1.35519	1.23595	3.69828
433	19.78	20.64	47.06	33.99	23.2	sp|P07910|HNRPC_HUMAN	Heterogeneous nuclear ribonucleoproteins C1/C2 OS=Homo sapiens GN=HNRNPC PE=1 SV=4	HUMAN	14	P07910	GN=HNRNPC	1.67494	0.138508	1.35519	1.23595	5.91562
179	33.91	34.89	51.4	36.9	34.43	sp|P04843|RPN1_HUMAN	Dolichyl-diphosphooligosaccharide--protein glycosyltransferase subunit 1 OS=Homo sapiens GN=RPN1 PE=1 SV=1	HUMAN	20	P04843	GN=RPN1	1.65959	0.035162	1.30617	1.27057	3.66438
235	28.76	31.22	60.58	42.49	34.13	sp|P20700|LMNB1_HUMAN	Lamin-B1 OS=Homo sapiens GN=LMNB1 PE=1 SV=2	HUMAN	20	P20700	GN=LMNB1	1.65959	0.0273331	1.28233	1.2942	3.37287
412	20.32	20.65	59.72	47.54	37.47	sp|P24752|THIL_HUMAN	Acetyl-CoA acetyltransferase, mitochondrial OS=Homo sapiens GN=ACAT1 PE=1 SV=1	HUMAN	12	P24752	GN=ACAT1	1.65959	0.0205802	1.30617	1.27057	3.0761
762	13.47	15.81	38.06	20.43	8.94	sp|Q8TCS8|PNPT1_HUMAN	Polyribonucleotide nucleotidyltransferase 1, mitochondrial OS=Homo sapiens GN=PNPT1 PE=1 SV=2	HUMAN	6	Q8TCS8	GN=PNPT1	1.65959	0.038522	1.23595	1.34276	2.75423
791	13.06	15.71	38.93	20.23	12.6	sp|P07602|SAP_HUMAN	Prosaposin OS=Homo sapiens GN=PSAP PE=1 SV=2	HUMAN	8	P07602	GN=PSAP	1.64437	0.377733	1.36773	1.20226	3.10456
1047	10.23	10.65	73.97	63.7	43.15	sp|P62249|RS16_HUMAN	40S ribosomal protein S16 OS=Homo sapiens GN=RPS16 PE=1 SV=2	HUMAN	6	P62249	GN=RPS16	1.64437	0.14575	1.31826	1.24738	4.32514
63	55.11	59.12	56.23	48.89	42.73	sp|P40939|ECHA_HUMAN	Trifunctional enzyme subunit alpha, mitochondrial OS=Homo sapiens GN=HADHA PE=1 SV=2	HUMAN	30	P40939	GN=HADHA	1.61436	0.000485778	1.28233	1.25892	3.16228
481	18.65	23.46	31.74	18.95	13.43	sp|Q9Y4W6|AFG32_HUMAN	AFG3-like protein 2 OS=Homo sapiens GN=AFG3L2 PE=1 SV=2	HUMAN	10	Q9Y4W6	GN=AFG3L2	1.61436	0.0431348	1.31826	1.22462	3.25087
1353	8.08	8.54	41.86	25.58	23.26	sp|O96000|NDUBA_HUMAN	NADH dehydrogenase [ubiquinone] 1 beta subcomplex subunit 10 OS=Homo sapiens GN=NDUFB10 PE=1 SV=3	HUMAN	4	O96000	GN=NDUFB10	1.61436	0.120238	1.40605	1.14815	4.09261
2037	4.81	4.85	47.67	41.86	33.72	sp|P14854|CX6B1_HUMAN	Cytochrome c oxidase subunit 6B1 OS=Homo sapiens GN=COX6B1 PE=1 SV=2	HUMAN	4	P14854	GN=COX6B1	1.61436	0.497072	1.35519	1.19124	3.94457
55	58.81	60.72	74.55	58.28	50.75	sp|P02545|LMNA_HUMAN	Prelamin-A/C OS=Homo sapiens GN=LMNA PE=1 SV=1	HUMAN	38	P02545	GN=LMNA	1.59956	0.0172711	1.2942	1.23595	3.31131
89	46.77	47.24	76.16	60.19	50.69	sp|Q04695|K1C17_HUMAN	Keratin, type I cytoskeletal 17 OS=Homo sapiens GN=KRT17 PE=1 SV=2	HUMAN	29	Q04695	GN=KRT17	1.59956	0.00890481	1.34276	1.19124	2.72898
530	17.61	24.17	35.83	23.89	21.67	sp|O95573|ACSL3_HUMAN	Long-chain-fatty-acid--CoA ligase 3 OS=Homo sapiens GN=ACSL3 PE=1 SV=3	HUMAN	12	O95573	GN=ACSL3	1.59956	0.183476	1.25892	1.27057	3.28095
567	16.86	17.17	54.44	36.45	22.54	sp|P27797|CALR_HUMAN	Calreticulin OS=Homo sapiens GN=CALR PE=1 SV=1	HUMAN	10	P27797	GN=CALR	1.59956	0.194666	1.36773	1.1695	2.53513
1392	7.85	8.02	43.93	30.64	30.64	sp|P51571|SSRD_HUMAN	Translocon-associated protein subunit delta OS=Homo sapiens GN=SSR4 PE=1 SV=1	HUMAN	7	P51571	GN=SSR4	1.59956	0.48609	1.34276	1.19124	2.83139
733	13.86	16.23	58.5	41.5	32.99	sp|P45880|VDAC2_HUMAN	Voltage-dependent anion-selective channel protein 2 OS=Homo sapiens GN=VDAC2 PE=1 SV=2	HUMAN	11	P45880	GN=VDAC2	1.58489	0.10166	1.23595	1.28233	3.28095
1084	9.91	9.97	44.49	30.31	26.38	sp|P50402|EMD_HUMAN	Emerin OS=Homo sapiens GN=EMD PE=1 SV=1	HUMAN	7	P50402	GN=EMD	1.58489	0.190657	1.31826	1.20226	4.01791
3441	2	2.02	34.15	24.39	24.39	sp|Q9Y5U9|IR3IP_HUMAN	Immediate early response 3-interacting protein 1 OS=Homo sapiens GN=IER3IP1 PE=1 SV=1	HUMAN	1	Q9Y5U9	GN=IER3IP1	1.58489	0.439328	2.0893	0.758578	3.34195
48	60.94	62.95	78.88	69.11	60.91	sp|P10809|CH60_HUMAN	60 kDa heat shock protein, mitochondrial OS=Homo sapiens GN=HSPD1 PE=1 SV=2	HUMAN	56	P10809	GN=HSPD1	1.57036	0.00562257	1.25892	1.24738	2.42103
51	60	61.57	71.37	57.26	48.49	sp|P52272|HNRPM_HUMAN	Heterogeneous nuclear ribonucleoprotein M OS=Homo sapiens GN=HNRNPM PE=1 SV=3	HUMAN	38	P52272	GN=HNRNPM	1.57036	0.00109409	1.24738	1.25892	2.75423
142	37.96	38.91	61.06	52.93	48.58	sp|P06576|ATPB_HUMAN	ATP synthase subunit beta, mitochondrial OS=Homo sapiens GN=ATP5B PE=1 SV=3	HUMAN	36	P06576	GN=ATP5B	1.57036	0.0168869	1.27057	1.23595	2.29087
242	28.28	30.08	45.34	34.81	29.47	sp|P49748|ACADV_HUMAN	Very long-chain specific acyl-CoA dehydrogenase, mitochondrial OS=Homo sapiens GN=ACADVL PE=1 SV=1	HUMAN	15	P49748	GN=ACADVL	1.57036	0.0115982	1.23595	1.27057	2.44343
878	12.08	12.49	38.24	21.24	18.95	sp|Q9UKM9|RALY_HUMAN	RNA-binding protein Raly OS=Homo sapiens GN=RALY PE=1 SV=1	HUMAN	9	Q9UKM9	GN=RALY	1.57036	0.062911	1.33045	1.18032	3.34195
106	42.97	42.97	72.84	67.76	57.31	sp|P04406|G3P_HUMAN	Glyceraldehyde-3-phosphate dehydrogenase OS=Homo sapiens GN=GAPDH PE=1 SV=3	HUMAN	49	P04406	GN=GAPDH	1.55597	0.489787	1.21339	1.28233	2.01372
265	26.73	29.32	35.6	18.66	15.13	sp|Q9BSJ8|ESYT1_HUMAN	Extended synaptotagmin-1 OS=Homo sapiens GN=ESYT1 PE=1 SV=1	HUMAN	13	Q9BSJ8	GN=ESYT1	1.55597	0.0493394	1.25892	1.23595	3.04789
336	22.71	24.29	41.53	30.05	24.95	sp|Q9BVP2|GNL3_HUMAN	Guanine nucleotide-binding protein-like 3 OS=Homo sapiens GN=GNL3 PE=1 SV=2	HUMAN	11	Q9BVP2	GN=GNL3	1.55597	0.0554297	1.21339	1.28233	3.01995
19	92.93	97.69	60.76	40.1	37.73	sp|P42704|LPPRC_HUMAN	Leucine-rich PPR motif-containing protein, mitochondrial OS=Homo sapiens GN=LRPPRC PE=1 SV=3	HUMAN	55	P42704	GN=LRPPRC	1.5417	0.0039404	1.23595	1.24738	2.48886
339	22.61	24.72	28.36	17.29	13.74	sp|Q9NSE4|SYIM_HUMAN	Isoleucine--tRNA ligase, mitochondrial OS=Homo sapiens GN=IARS2 PE=1 SV=2	HUMAN	12	Q9NSE4	GN=IARS2	1.5417	0.200318	1.21339	1.27057	2.70396
401	20.66	21.32	61.51	47	43.85	sp|P05388|RLA0_HUMAN	60S acidic ribosomal protein P0 OS=Homo sapiens GN=RPLP0 PE=1 SV=1	HUMAN	11	P05388	GN=RPLP0	1.5417	0.0858274	1.34276	1.14815	2.77971
495	18.28	19.58	51.4	39.04	37.36	sp|Q9UJZ1|STML2_HUMAN	Stomatin-like protein 2, mitochondrial OS=Homo sapiens GN=STOML2 PE=1 SV=1	HUMAN	11	Q9UJZ1	GN=STOML2	1.5417	0.0792109	1.40605	1.09648	3.7325
550	17.18	18.12	66.92	43.73	41.83	sp|P62701|RS4X_HUMAN	40S ribosomal protein S4, X isoform OS=Homo sapiens GN=RPS4X PE=1 SV=2	HUMAN	14	P62701	GN=RPS4X	1.5417	0.386015	1.24738	1.23595	2.75423
818	12.75	13.07	64.24	54.55	49.09	sp|P30050|RL12_HUMAN	60S ribosomal protein L12 OS=Homo sapiens GN=RPL12 PE=1 SV=1	HUMAN	8	P30050	GN=RPL12	1.5417	0.207777	1.25892	1.22462	3.69828
967	10.97	11.89	40.62	20.45	17.09	sp|P30533|AMRP_HUMAN	Alpha-2-macroglobulin receptor-associated protein OS=Homo sapiens GN=LRPAP1 PE=1 SV=1	HUMAN	6	P30533	GN=LRPAP1	1.5417	0.292536	1.27057	1.21339	2.72898
1035	10.34	11.87	38.23	17.06	12.31	sp|Q9P2R7|SUCB1_HUMAN	Succinate--CoA ligase [ADP-forming] subunit beta, mitochondrial OS=Homo sapiens GN=SUCLA2 PE=1 SV=3	HUMAN	5	Q9P2R7	GN=SUCLA2	1.5417	0.304175	1.33045	1.15878	3.43558
1764	5.9	14.58	44.49	29.3	25.77	sp|P42167|LAP2B_HUMAN	Lamina-associated polypeptide 2, isoforms beta/gamma OS=Homo sapiens GN=TMPO PE=1 SV=2	HUMAN	10	P42167	GN=TMPO	1.5417	0.35162	1.40605	1.09648	2.99226
3565	1.67	1.83	18.04	3.714	2.122	sp|Q96RQ1|ERGI2_HUMAN	Endoplasmic reticulum-Golgi intermediate compartment protein 2 OS=Homo sapiens GN=ERGIC2 PE=1 SV=2	HUMAN	1	Q96RQ1	GN=ERGIC2	1.5417	0.457286	2.0893	0.737904	3.22107
5161	92.93	97.69	60.76	40.1	37.73	sp|P42704|LPPRC_HUMAN	Leucine-rich PPR motif-containing protein, mitochondrial OS=Homo sapiens GN=LRPPRC PE=1 SV=3	HUMAN	55	P42704	GN=LRPPRC	1.5417	0.0039404	1.23595	1.24738	2.48886
162	36.04	45.36	25.75	12.43	9.543	sp|Q92621|NU205_HUMAN	Nuclear pore complex protein Nup205 OS=Homo sapiens GN=NUP205 PE=1 SV=3	HUMAN	19	Q92621	GN=NUP205	1.52757	0.0668401	1.28233	1.19124	2.72898
381	21.19	21.78	35.84	25.15	21.39	sp|P31040|SDHA_HUMAN	Succinate dehydrogenase [ubiquinone] flavoprotein subunit, mitochondrial OS=Homo sapiens GN=SDHA PE=1 SV=2	HUMAN	11	P31040	GN=SDHA	1.52757	0.132034	1.27057	1.20226	3.49945
661	14.82	16.97	28.7	14	6.848	sp|Q8N766|EMC1_HUMAN	ER membrane protein complex subunit 1 OS=Homo sapiens GN=EMC1 PE=1 SV=1	HUMAN	6	Q8N766	GN=EMC1	1.52757	0.131067	1.25892	1.21339	3.7325
775	13.34	14.64	25.21	22.71	20.5	sp|O96008|TOM40_HUMAN	Mitochondrial import receptor subunit TOM40 homolog OS=Homo sapiens GN=TOMM40 PE=1 SV=1	HUMAN	8	O96008	GN=TOMM40	1.52757	0.0899417	1.34276	1.13763	3.7325
3034	2.15	2.61	27.46	6.936	4.046	sp|Q8WVM0|TFB1M_HUMAN	Dimethyladenosine transferase 1, mitochondrial OS=Homo sapiens GN=TFB1M PE=1 SV=1	HUMAN	1	Q8WVM0	GN=TFB1M	1.52757	0.437406	2.0893	0.731139	3.19154
394	20.84	22.5	50.24	34.69	33.49	sp|P50454|SERPH_HUMAN	Serpin H1 OS=Homo sapiens GN=SERPINH1 PE=1 SV=2	HUMAN	13	P50454	GN=SERPINH1	1.51356	0.120977	1.24738	1.21339	2.48886
451	19.33	21.64	64.71	48.53	41.18	sp|P35232|PHB_HUMAN	Prohibitin OS=Homo sapiens GN=PHB PE=1 SV=1	HUMAN	13	P35232	GN=PHB	1.51356	0.0166902	1.28233	1.18032	2.72898
825	12.64	13.58	40	32.31	26.15	sp|P08574|CY1_HUMAN	Cytochrome c1, heme protein, mitochondrial OS=Homo sapiens GN=CYC1 PE=1 SV=3	HUMAN	10	P08574	GN=CYC1	1.51356	0.3735	1.30617	1.15878	3.0761
3278	2	18.8	58.39	37.58	33.56	sp|P12236|ADT3_HUMAN	ADP/ATP translocase 3 OS=Homo sapiens GN=SLC25A6 PE=1 SV=4	HUMAN	12	P12236	GN=SLC25A6	1.51356	0.487999	1.24738	1.21339	1.88799
118	40.78	44.49	24.55	14.14	11.5	sp|P52948|NUP98_HUMAN	Nuclear pore complex protein Nup98-Nup96 OS=Homo sapiens GN=NUP98 PE=1 SV=4	HUMAN	21	P52948	GN=NUP98	1.49969	0.0279663	1.28233	1.1695	2.58226
285	25.69	25.89	68.46	45.3	41.28	sp|P05141|ADT2_HUMAN	ADP/ATP translocase 2 OS=Homo sapiens GN=SLC25A5 PE=1 SV=7	HUMAN	16	P05141	GN=SLC25A5	1.49969	0.262615	1.30617	1.14815	2.80543
536	17.51	19.04	34.81	22.91	18.29	sp|Q969V3|NCLN_HUMAN	Nicalin OS=Homo sapiens GN=NCLN PE=1 SV=2	HUMAN	8	Q969V3	GN=NCLN	1.49969	0.112621	1.27057	1.18032	3.16228
2167	4.35	5.01	29.66	26.21	26.21	sp|P57105|SYJ2B_HUMAN	Synaptojanin-2-binding protein OS=Homo sapiens GN=SYNJ2BP PE=1 SV=2	HUMAN	3	P57105	GN=SYNJ2BP	1.49969	0.501104	1.28233	1.1695	2.37684
560	17.01	18.24	55.38	37.9	28.49	sp|O75367|H2AY_HUMAN	Core histone macro-H2A.1 OS=Homo sapiens GN=H2AFY PE=1 SV=4	HUMAN	8	O75367	GN=H2AFY	1.48594	0.119254	1.2942	1.14815	2.77971
569	16.84	18.62	39.7	21.89	19.96	sp|O75390|CISY_HUMAN	Citrate synthase, mitochondrial OS=Homo sapiens GN=CS PE=1 SV=2	HUMAN	10	O75390	GN=CS	1.48594	0.452693	1.2942	1.14815	2.67917
3577	1.64	2.87	12.4	4.268	2.439	sp|Q9UNW9|NOVA2_HUMAN	RNA-binding protein Nova-2 OS=Homo sapiens GN=NOVA2 PE=1 SV=1	HUMAN	2	Q9UNW9	GN=NOVA2	1.48594	0.485575	2.0893	0.711214	3.13329
1218	8.92	9.72	81.46	53.64	42.38	sp|P62277|RS13_HUMAN	40S ribosomal protein S13 OS=Homo sapiens GN=RPS13 PE=1 SV=2	HUMAN	6	P62277	GN=RPS13	1.47231	0.157463	1.2942	1.13763	2.91072
1446	7.5	8.01	39.51	25.52	20.98	sp|P43307|SSRA_HUMAN	Translocon-associated protein subunit alpha OS=Homo sapiens GN=SSR1 PE=1 SV=3	HUMAN	5	P43307	GN=SSR1	1.47231	0.0948126	1.24738	1.18032	3.31131
283	25.74	27.49	41.68	32.32	25.17	sp|P28331|NDUS1_HUMAN	NADH-ubiquinone oxidoreductase 75 kDa subunit, mitochondrial OS=Homo sapiens GN=NDUFS1 PE=1 SV=3	HUMAN	12	P28331	GN=NDUFS1	1.45881	0.108835	1.25892	1.15878	3.01995
404	20.6	21.58	70.53	57.97	52.66	sp|P51149|RAB7A_HUMAN	Ras-related protein Rab-7a OS=Homo sapiens GN=RAB7A PE=1 SV=1	HUMAN	10	P51149	GN=RAB7A	1.45881	0.33636	1.22462	1.19124	2.24905
1733	6	7.46	41.15	21.88	21.88	sp|Q07812|BAX_HUMAN	Apoptosis regulator BAX OS=Homo sapiens GN=BAX PE=1 SV=1	HUMAN	4	Q07812	GN=BAX	1.45881	0.303965	1.24738	1.1695	2.33346
2554	3.44	4.35	40.93	20.93	12.09	sp|P09429|HMGB1_HUMAN	High mobility group protein B1 OS=Homo sapiens GN=HMGB1 PE=1 SV=3	HUMAN	2	P09429	GN=HMGB1	1.45881	0.191683	1.21339	1.20226	1.78649
37	67.25	73.04	43.5	23.88	18.91	sp|Q14980|NUMA1_HUMAN	Nuclear mitotic apparatus protein 1 OS=Homo sapiens GN=NUMA1 PE=1 SV=2	HUMAN	36	Q14980	GN=NUMA1	1.44544	0.0604552	1.27057	1.13763	2.1677
85	48.07	50.33	46.78	32.93	30.53	sp|P52789|HXK2_HUMAN	Hexokinase-2 OS=Homo sapiens GN=HK2 PE=1 SV=2	HUMAN	22	P52789	GN=HK2	1.44544	0.159464	1.23595	1.1695	2.33346
152	37.11	37.79	65.16	49.21	41.14	sp|P07237|PDIA1_HUMAN	Protein disulfide-isomerase OS=Homo sapiens GN=P4HB PE=1 SV=3	HUMAN	27	P07237	GN=P4HB	1.44544	0.156667	1.27057	1.13763	2.14783
1011	10.55	11.14	40.15	28.1	26.64	sp|P47985|UCRI_HUMAN	Cytochrome b-c1 complex subunit Rieske, mitochondrial OS=Homo sapiens GN=UQCRFS1 PE=1 SV=2	HUMAN	6	P47985	GN=UQCRFS1	1.44544	0.121022	1.24738	1.15878	2.53513
1292	8.37	9.03	35.84	12.77	11.29	sp|P23588|IF4B_HUMAN	Eukaryotic translation initiation factor 4B OS=Homo sapiens GN=EIF4B PE=1 SV=2	HUMAN	5	P23588	GN=EIF4B	1.44544	0.272967	1.28233	1.1272	2.77971
1384	7.91	8.39	43.7	36.97	28.57	sp|P60866|RS20_HUMAN	40S ribosomal protein S20 OS=Homo sapiens GN=RPS20 PE=1 SV=1	HUMAN	4	P60866	GN=RPS20	1.44544	0.250815	1.38038	1.04713	2.70396
1386	7.9	8.65	49.81	33.07	16.73	sp|P62917|RL8_HUMAN	60S ribosomal protein L8 OS=Homo sapiens GN=RPL8 PE=1 SV=2	HUMAN	6	P62917	GN=RPL8	1.44544	0.0323552	1.28233	1.1272	2.55859
2557	3.43	3.55	26.67	15	12.78	sp|P61009|SPCS3_HUMAN	Signal peptidase complex subunit 3 OS=Homo sapiens GN=SPCS3 PE=1 SV=1	HUMAN	2	P61009	GN=SPCS3	1.44544	0.512599	2.10863	0.685488	3.01995
3287	2	5.07	67.92	43.4	25.47	sp|P83881|RL36A_HUMAN	60S ribosomal protein L36a OS=Homo sapiens GN=RPL36A PE=1 SV=2	HUMAN	3	P83881	GN=RPL36A	1.44544	0.512376	2.10863	0.685488	3.01995
3431	2	2.03	18.18	5.682	5.682	sp|Q5BJF2|SGMR2_HUMAN	Sigma intracellular receptor 2 OS=Homo sapiens GN=TMEM97 PE=1 SV=1	HUMAN	1	Q5BJF2	GN=TMEM97	1.44544	0.509355	2.0893	0.691831	3.04789
331	22.85	23.63	33.04	24.48	20.5	sp|O75746|CMC1_HUMAN	Calcium-binding mitochondrial carrier protein Aralar1 OS=Homo sapiens GN=SLC25A12 PE=1 SV=2	HUMAN	12	O75746	GN=SLC25A12	1.43219	0.101442	1.25892	1.13763	2.35505
820	12.71	12.89	65.52	52.41	46.9	sp|P39019|RS19_HUMAN	40S ribosomal protein S19 OS=Homo sapiens GN=RPS19 PE=1 SV=2	HUMAN	10	P39019	GN=RPS19	1.43219	0.0827008	1.35519	1.05682	2.39883
2236	4.16	4.3	30.9	20.22	16.29	sp|O60831|PRAF2_HUMAN	PRA1 family protein 2 OS=Homo sapiens GN=PRAF2 PE=1 SV=1	HUMAN	2	O60831	GN=PRAF2	1.43219	0.467762	1.24738	1.14815	1.78649
204	31.59	32.06	52.78	42.26	36.71	sp|P34897|GLYM_HUMAN	Serine hydroxymethyltransferase, mitochondrial OS=Homo sapiens GN=SHMT2 PE=1 SV=3	HUMAN	21	P34897	GN=SHMT2	1.41906	0.110397	1.20226	1.18032	2.51189
445	19.46	22.09	39.97	22.88	15.83	sp|P08240|SRPRA_HUMAN	Signal recognition particle receptor subunit alpha OS=Homo sapiens GN=SRPRA PE=1 SV=2	HUMAN	9	P08240	GN=SRPRA	1.41906	0.0855368	1.24738	1.13763	2.53513
514	17.85	20.21	35.8	23.44	18.34	sp|Q16666|IF16_HUMAN	Gamma-interferon-inducible protein 16 OS=Homo sapiens GN=IFI16 PE=1 SV=3	HUMAN	12	Q16666	GN=IFI16	1.41906	0.14041	1.22462	1.15878	2.37684
835	12.53	13.66	54.98	39.81	26.54	sp|P26373|RL13_HUMAN	60S ribosomal protein L13 OS=Homo sapiens GN=RPL13 PE=1 SV=4	HUMAN	9	P26373	GN=RPL13	1.41906	0.181164	1.21339	1.1695	2.51189
2142	4.4	5.7	23.16	14.97	10.45	sp|Q15165|PON2_HUMAN	Serum paraoxonase/arylesterase 2 OS=Homo sapiens GN=PON2 PE=1 SV=3	HUMAN	3	Q15165	GN=PON2	1.41906	0.743879	1.25892	1.1272	2.65461
3457	1.96	2.49	36.14	27.71	15.66	sp|P14406|CX7A2_HUMAN	Cytochrome c oxidase subunit 7A2, mitochondrial OS=Homo sapiens GN=COX7A2 PE=1 SV=1	HUMAN	1	P14406	GN=COX7A2	1.41906	0.501262	2.10863	0.672977	2.96483
2716	2.88	5.94	20.55	6.796	4.531	sp|Q8IXI2|MIRO1_HUMAN	Mitochondrial Rho GTPase 1 OS=Homo sapiens GN=RHOT1 PE=1 SV=2	HUMAN	3	Q8IXI2	GN=RHOT1	1.40605	0.28533	1.38038	1.01859	1.94089
2955	2.28	2.98	36.51	20.63	15.87	sp|Q6UW68|TM205_HUMAN	Transmembrane protein 205 OS=Homo sapiens GN=TMEM205 PE=1 SV=1	HUMAN	2	Q6UW68	GN=TMEM205	1.40605	0.536596	2.10863	0.666807	2.93765
116	41.17	42.73	49.69	32.48	26.62	sp|Q8N1F7|NUP93_HUMAN	Nuclear pore complex protein Nup93 OS=Homo sapiens GN=NUP93 PE=1 SV=2	HUMAN	20	Q8N1F7	GN=NUP93	1.39316	0.0963886	1.20226	1.15878	2.44343
131	39.57	42.09	43	27.22	19.92	sp|P09874|PARP1_HUMAN	Poly [ADP-ribose] polymerase 1 OS=Homo sapiens GN=PARP1 PE=1 SV=4	HUMAN	19	P09874	GN=PARP1	1.39316	0.113615	1.22462	1.13763	2.24905
159	36.45	46.28	49.56	35.99	24.41	sp|P14625|ENPL_HUMAN	Endoplasmin OS=Homo sapiens GN=HSP90B1 PE=1 SV=1	HUMAN	31	P14625	GN=HSP90B1	1.39316	0.0053636	1.20226	1.15878	2.05116
3229	2.02	2.08	68.92	56.76	56.76	sp|Q96B49|TOM6_HUMAN	Mitochondrial import receptor subunit TOM6 homolog OS=Homo sapiens GN=TOMM6 PE=1 SV=1	HUMAN	3	Q96B49	GN=TOMM6	1.39316	0.550923	1.23595	1.1272	1.7378
3411	2	2.09	23.53	11.76	7.843	sp|P51397|DAP1_HUMAN	Death-associated protein 1 OS=Homo sapiens GN=DAP PE=1 SV=3	HUMAN	1	P51397	GN=DAP	1.39316	0.547441	2.0893	0.666807	2.91072
90	46.72	52.5	47.62	33.36	28.01	sp|P11498|PYC_HUMAN	Pyruvate carboxylase, mitochondrial OS=Homo sapiens GN=PC PE=1 SV=2	HUMAN	27	P11498	GN=PC	1.38038	0.307379	1.21339	1.13763	2.14783
206	31.26	35.43	58.13	38.1	34.65	sp|P12956|XRCC6_HUMAN	X-ray repair cross-complementing protein 6 OS=Homo sapiens GN=XRCC6 PE=1 SV=2	HUMAN	17	P12956	GN=XRCC6	1.38038	0.031668	1.23595	1.11686	2.83139
1702	6.1	6.57	37.15	15.63	13.89	sp|P62995|TRA2B_HUMAN	Transformer-2 protein homolog beta OS=Homo sapiens GN=TRA2B PE=1 SV=1	HUMAN	3	P62995	GN=TRA2B	1.38038	0.420985	1.19124	1.15878	2.53513
1708	6.08	6.66	34.96	19.03	16.81	sp|Q9Y2Q3|GSTK1_HUMAN	Glutathione S-transferase kappa 1 OS=Homo sapiens GN=GSTK1 PE=1 SV=3	HUMAN	3	Q9Y2Q3	GN=GSTK1	1.38038	0.369943	1.25892	1.09648	2.22844
1306	8.29	8.85	37.58	21.02	16.88	sp|Q02978|M2OM_HUMAN	Mitochondrial 2-oxoglutarate/malate carrier protein OS=Homo sapiens GN=SLC25A11 PE=1 SV=3	HUMAN	5	Q02978	GN=SLC25A11	1.36773	0.363098	1.22462	1.11686	1.95885
2802	2.63	2.69	69.64	33.93	19.64	sp|P62273|RS29_HUMAN	40S ribosomal protein S29 OS=Homo sapiens GN=RPS29 PE=1 SV=2	HUMAN	1	P62273	GN=RPS29	1.36773	0.558879	2.0893	0.654636	2.88403
136	38.62	42.71	43.56	32.8	27.6	sp|P25205|MCM3_HUMAN	DNA replication licensing factor MCM3 OS=Homo sapiens GN=MCM3 PE=1 SV=3	HUMAN	23	P25205	GN=MCM3	1.35519	0.129998	1.22462	1.10662	1.95885
333	22.81	23.97	39.76	16.22	14.51	sp|Q9BUQ8|DDX23_HUMAN	Probable ATP-dependent RNA helicase DDX23 OS=Homo sapiens GN=DDX23 PE=1 SV=3	HUMAN	11	Q9BUQ8	GN=DDX23	1.35519	0.236537	1.21339	1.11686	2.12814
704	14.26	14.68	51.72	38.7	27.59	sp|P30040|ERP29_HUMAN	Endoplasmic reticulum resident protein 29 OS=Homo sapiens GN=ERP29 PE=1 SV=4	HUMAN	7	P30040	GN=ERP29	1.35519	0.405496	1.18032	1.14815	2.51189
938	11.42	12.21	52.37	20.71	19.53	sp|Q9NYK5|RM39_HUMAN	39S ribosomal protein L39, mitochondrial OS=Homo sapiens GN=MRPL39 PE=1 SV=3	HUMAN	6	Q9NYK5	GN=MRPL39	1.35519	0.0263581	1.20226	1.1272	2.31206
1432	7.59	7.66	40.09	27.31	19.82	sp|Q7Z7H5|TMED4_HUMAN	Transmembrane emp24 domain-containing protein 4 OS=Homo sapiens GN=TMED4 PE=1 SV=1	HUMAN	7	Q7Z7H5	GN=TMED4	1.35519	0.467305	1.38038	0.981748	1.87068
3191	2.03	2.05	14.44	7.222	7.222	sp|Q9H0U6|RM18_HUMAN	39S ribosomal protein L18, mitochondrial OS=Homo sapiens GN=MRPL18 PE=1 SV=1	HUMAN	1	Q9H0U6	GN=MRPL18	1.35519	0.561442	1.38038	0.981748	1.87068
244	28.08	31.93	37.4	19.27	16.46	sp|O60313|OPA1_HUMAN	Dynamin-like 120 kDa protein, mitochondrial OS=Homo sapiens GN=OPA1 PE=1 SV=3	HUMAN	15	O60313	GN=OPA1	1.34276	0.0788419	1.21339	1.10662	2.37684
589	16.29	17.4	28.4	14.13	13.04	sp|Q32P28|P3H1_HUMAN	Prolyl 3-hydroxylase 1 OS=Homo sapiens GN=P3H1 PE=1 SV=2	HUMAN	8	Q32P28	GN=P3H1	1.34276	0.185276	1.15878	1.15878	2.12814
1495	7.23	7.89	24.3	9.533	8.037	sp|P51649|SSDH_HUMAN	Succinate-semialdehyde dehydrogenase, mitochondrial OS=Homo sapiens GN=ALDH5A1 PE=1 SV=2	HUMAN	4	P51649	GN=ALDH5A1	1.34276	0.102261	1.24738	1.07647	1.65959
3517	1.8	1.91	16.39	4.013	2.676	sp|Q9NYP7|ELOV5_HUMAN	Elongation of very long chain fatty acids protein 5 OS=Homo sapiens GN=ELOVL5 PE=1 SV=1	HUMAN	1	Q9NYP7	GN=ELOVL5	1.34276	0.577028	2.0893	0.642688	2.83139
73	53.09	54.42	55.8	46.41	36.11	sp|Q08J23|NSUN2_HUMAN	tRNA (cytosine(34)-C(5))-methyltransferase OS=Homo sapiens GN=NSUN2 PE=1 SV=2	HUMAN	32	Q08J23	GN=NSUN2	1.33045	0.175984	1.15878	1.14815	2.14783
127	39.78	48.14	43.89	25.71	18.76	sp|Q7L2E3|DHX30_HUMAN	Putative ATP-dependent RNA helicase DHX30 OS=Homo sapiens GN=DHX30 PE=1 SV=1	HUMAN	19	Q7L2E3	GN=DHX30	1.33045	0.288593	1.20226	1.10662	2.01372
1200	9.02	9.58	26.87	13.53	7.678	sp|P22307|NLTP_HUMAN	Non-specific lipid-transfer protein OS=Homo sapiens GN=SCP2 PE=1 SV=2	HUMAN	4	P22307	GN=SCP2	1.33045	0.226631	1.20226	1.10662	2.05116
2932	2.31	3.2	37.89	33.68	16.84	sp|P61956|SUMO2_HUMAN	Small ubiquitin-related modifier 2 OS=Homo sapiens GN=SUMO2 PE=1 SV=3	HUMAN	2	P61956	GN=SUMO2	1.33045	0.544503	2.0893	0.636796	2.80543
3100	2.08	2.72	16.3	5.317	1.887	sp|P08842|STS_HUMAN	Steryl-sulfatase OS=Homo sapiens GN=STS PE=1 SV=2	HUMAN	1	P08842	GN=STS	1.33045	0.610033	2.10863	0.630957	2.77971
3252	2.01	2.51	19.05	4.233	2.822	sp|Q9BWE0|REPI1_HUMAN	Replication initiator 1 OS=Homo sapiens GN=REPIN1 PE=1 SV=1	HUMAN	1	Q9BWE0	GN=REPIN1	1.33045	0.590758	2.10863	0.630957	2.77971
191	32.94	36.41	53.11	43	36.58	sp|P12268|IMDH2_HUMAN	Inosine-5'-monophosphate dehydrogenase 2 OS=Homo sapiens GN=IMPDH2 PE=1 SV=2	HUMAN	20	P12268	GN=IMPDH2	1.31826	0.332012	1.15878	1.13763	1.94089
407	20.47	20.96	65.3	45.21	36.99	sp|P10412|H14_HUMAN	Histone H1.4 OS=Homo sapiens GN=HIST1H1E PE=1 SV=2	HUMAN	12	P10412	GN=HIST1H1E	1.31826	0.260642	1.38038	0.954993	1.8197
595	16.17	19.35	39.4	24.18	17.16	sp|Q9NVP1|DDX18_HUMAN	ATP-dependent RNA helicase DDX18 OS=Homo sapiens GN=DDX18 PE=1 SV=2	HUMAN	12	Q9NVP1	GN=DDX18	1.31826	0.456215	1.1695	1.1272	2.12814
2886	2.42	2.42	70.69	36.21	25.86	sp|Q96IX5|USMG5_HUMAN	Up-regulated during skeletal muscle growth protein 5 OS=Homo sapiens GN=USMG5 PE=1 SV=1	HUMAN	1	Q96IX5	GN=USMG5	1.31826	0.602861	2.10863	0.625173	2.75423
3223	2.02	2.14	30.12	7.831	7.831	sp|Q9UDX5|MTFP1_HUMAN	Mitochondrial fission process protein 1 OS=Homo sapiens GN=MTFP1 PE=1 SV=1	HUMAN	1	Q9UDX5	GN=MTFP1	1.31826	0.599096	2.0893	0.630957	2.75423
3356	2	2.29	24.32	12.84	7.432	sp|Q9P0M9|RM27_HUMAN	39S ribosomal protein L27, mitochondrial OS=Homo sapiens GN=MRPL27 PE=1 SV=1	HUMAN	1	Q9P0M9	GN=MRPL27	1.31826	0.603868	2.10863	0.625173	2.75423
84	48.64	51.35	60.77	44.73	39.38	sp|P08133|ANXA6_HUMAN	Annexin A6 OS=Homo sapiens GN=ANXA6 PE=1 SV=3	HUMAN	26	P08133	GN=ANXA6	1.30617	0.0897314	1.23595	1.05682	1.85353
129	39.72	42.62	38.29	26.49	23.22	sp|P16615|AT2A2_HUMAN	Sarcoplasmic/endoplasmic reticulum calcium ATPase 2 OS=Homo sapiens GN=ATP2A2 PE=1 SV=1	HUMAN	24	P16615	GN=ATP2A2	1.30617	0.13316	1.14815	1.13763	1.87068
1595	6.6	9.25	25.67	9.496	8.754	sp|Q9BTX1|NDC1_HUMAN	Nucleoporin NDC1 OS=Homo sapiens GN=NDC1 PE=1 SV=2	HUMAN	5	Q9BTX1	GN=NDC1	1.30617	0.343457	1.22462	1.0666	1.67494
2455	3.73	4.1	26.26	18.18	16.16	sp|Q9BUR5|MIC26_HUMAN	MICOS complex subunit MIC26 OS=Homo sapiens GN=APOO PE=1 SV=1	HUMAN	3	Q9BUR5	GN=APOO	1.30617	0.292016	1.24738	1.04713	1.6293
3171	2.03	3.22	22.67	3.568	1.889	sp|Q86VM9|ZCH18_HUMAN	Zinc finger CCCH domain-containing protein 18 OS=Homo sapiens GN=ZC3H18 PE=1 SV=2	HUMAN	1	Q86VM9	GN=ZC3H18	1.30617	0.610281	2.0893	0.625173	2.72898
3268	2.01	2.05	33.14	9.884	9.884	sp|Q9Y3D8|KAD6_HUMAN	Adenylate kinase isoenzyme 6 OS=Homo sapiens GN=AK6 PE=1 SV=1	HUMAN	1	Q9Y3D8	GN=AK6	1.30617	0.609943	2.10863	0.619441	2.72898
3650	1.5	1.61	18.24	2.353	2.353	sp|O14681|EI24_HUMAN	Etoposide-induced protein 2.4 homolog OS=Homo sapiens GN=EI24 PE=1 SV=4	HUMAN	1	O14681	GN=EI24	1.30617	0.608149	2.0893	0.625173	2.72898
270	26.48	28.16	45.28	25.74	17.21	sp|P50416|CPT1A_HUMAN	Carnitine O-palmitoyltransferase 1, liver isoform OS=Homo sapiens GN=CPT1A PE=1 SV=2	HUMAN	12	P50416	GN=CPT1A	1.2942	0.0123101	1.24738	1.03753	1.7378
1105	9.74	11.32	24.76	13.59	12.78	sp|Q8IXI1|MIRO2_HUMAN	Mitochondrial Rho GTPase 2 OS=Homo sapiens GN=RHOT2 PE=1 SV=2	HUMAN	6	Q8IXI1	GN=RHOT2	1.2942	0.453488	1.24738	1.03753	1.61436
1348	8.11	8.11	62.22	51.11	37.78	sp|P09382|LEG1_HUMAN	Galectin-1 OS=Homo sapiens GN=LGALS1 PE=1 SV=2	HUMAN	6	P09382	GN=LGALS1	1.2942	0.3234	1.28233	1.00925	2.05116
1590	6.66	6.7	53.9	33.77	24.68	sp|P00441|SODC_HUMAN	Superoxide dismutase [Cu-Zn] OS=Homo sapiens GN=SOD1 PE=1 SV=2	HUMAN	4	P00441	GN=SOD1	1.2942	0.127464	1.23595	1.04713	2.22844
2852	2.52	4.35	20.43	13.48	13.48	sp|Q15125|EBP_HUMAN	3-beta-hydroxysteroid-Delta(8),Delta(7)-isomerase OS=Homo sapiens GN=EBP PE=1 SV=3	HUMAN	3	Q15125	GN=EBP	1.2942	0.619549	2.0893	0.619441	2.70396
3166	2.04	2.04	27.59	12.93	12.93	sp|Q16718|NDUA5_HUMAN	NADH dehydrogenase [ubiquinone] 1 alpha subcomplex subunit 5 OS=Homo sapiens GN=NDUFA5 PE=1 SV=3	HUMAN	1	Q16718	GN=NDUFA5	1.2942	0.533178	1.23595	1.04713	1.61436
3244	2.01	2.83	12.54	4.899	1.873	sp|Q5PRF9|SMAG2_HUMAN	Protein Smaug homolog 2 OS=Homo sapiens GN=SAMD4B PE=1 SV=1	HUMAN	1	Q5PRF9	GN=SAMD4B	1.2942	0.622235	2.10863	0.613762	2.70396
478	18.78	20.08	55.45	40.19	32.71	sp|P22087|FBRL_HUMAN	rRNA 2'-O-methyltransferase fibrillarin OS=Homo sapiens GN=FBL PE=1 SV=2	HUMAN	10	P22087	GN=FBL	1.28233	0.325817	1.19124	1.07647	1.85353
2014	4.89	5.57	42.16	10.03	7.969	sp|Q9HC52|CBX8_HUMAN	Chromobox protein homolog 8 OS=Homo sapiens GN=CBX8 PE=1 SV=3	HUMAN	3	Q9HC52	GN=CBX8	1.28233	0.307744	1.24738	1.02802	1.59956
2286	4.08	4.16	49.67	33.33	22.22	sp|Q9NX14|NDUBB_HUMAN	NADH dehydrogenase [ubiquinone] 1 beta subcomplex subunit 11, mitochondrial OS=Homo sapiens GN=NDUFB11 PE=1 SV=1	HUMAN	2	Q9NX14	GN=NDUFB11	1.28233	0.562054	2.0893	0.613762	2.67917
3094	2.09	2.11	31.63	10.23	5.116	sp|Q8N983|RM43_HUMAN	39S ribosomal protein L43, mitochondrial OS=Homo sapiens GN=MRPL43 PE=1 SV=1	HUMAN	1	Q8N983	GN=MRPL43	1.28233	0.630481	2.0893	0.613762	2.67917
3578	1.64	2.74	18.69	10.39	8.902	sp|Q5VT66|MARC1_HUMAN	Mitochondrial amidoxime-reducing component 1 OS=Homo sapiens GN=MARC1 PE=1 SV=1	HUMAN	2	Q5VT66	GN=MARC1	1.28233	0.633368	2.0893	0.613762	2.67917
3672	1.44	3.2	20.83	6.41	4.487	sp|Q5HYI7|MTX3_HUMAN	Metaxin-3 OS=Homo sapiens GN=MTX3 PE=1 SV=2	HUMAN	3	Q5HYI7	GN=MTX3	1.28233	0.633119	2.10863	0.608135	2.67917
3704	1.37	1.69	10.17	1.464	0.7704	sp|Q9C0C7|AMRA1_HUMAN	Activating molecule in BECN1-regulated autophagy protein 1 OS=Homo sapiens GN=AMBRA1 PE=1 SV=2	HUMAN	1	Q9C0C7	GN=AMBRA1	1.28233	0.633683	2.10863	0.608135	2.67917
323	23.05	29.43	64.48	41.85	35.04	sp|P38919|IF4A3_HUMAN	Eukaryotic initiation factor 4A-III OS=Homo sapiens GN=EIF4A3 PE=1 SV=4	HUMAN	16	P38919	GN=EIF4A3	1.27057	0.228417	1.20226	1.05682	2.22844
1114	9.68	15.91	56.09	35.79	33.58	sp|Q13162|PRDX4_HUMAN	Peroxiredoxin-4 OS=Homo sapiens GN=PRDX4 PE=1 SV=1	HUMAN	13	Q13162	GN=PRDX4	1.27057	0.633232	1.18032	1.07647	1.61436
2879	2.44	2.58	14.95	4.381	4.381	sp|Q9NR56|MBNL1_HUMAN	Muscleblind-like protein 1 OS=Homo sapiens GN=MBNL1 PE=1 SV=2	HUMAN	2	Q9NR56	GN=MBNL1	1.27057	0.641063	2.10863	0.60256	2.65461
3116	2.07	2.33	26.62	3.935	2.546	sp|O95232|LC7L3_HUMAN	Luc7-like protein 3 OS=Homo sapiens GN=LUC7L3 PE=1 SV=2	HUMAN	2	O95232	GN=LUC7L3	1.27057	0.634114	2.10863	0.60256	2.65461
3251	2.01	2.54	34	9	6.5	sp|O15347|HMGB3_HUMAN	High mobility group protein B3 OS=Homo sapiens GN=HMGB3 PE=1 SV=4	HUMAN	1	O15347	GN=HMGB3	1.27057	0.640242	2.0893	0.608135	2.65461
3603	1.6	1.64	32.81	14.06	14.06	sp|O95139|NDUB6_HUMAN	NADH dehydrogenase [ubiquinone] 1 beta subcomplex subunit 6 OS=Homo sapiens GN=NDUFB6 PE=1 SV=3	HUMAN	1	O95139	GN=NDUFB6	1.27057	0.627618	2.0893	0.608135	2.67917
1314	8.25	8.82	22.66	8.241	6.815	sp|O60216|RAD21_HUMAN	Double-strand-break repair protein rad21 homolog OS=Homo sapiens GN=RAD21 PE=1 SV=2	HUMAN	4	O60216	GN=RAD21	1.25892	0.127464	1.23595	1.01859	1.99526
2305	4.05	4.62	25.28	6.792	2.642	sp|O75475|PSIP1_HUMAN	PC4 and SFRS1-interacting protein OS=Homo sapiens GN=PSIP1 PE=1 SV=1	HUMAN	2	O75475	GN=PSIP1	1.25892	0.627076	1.38038	0.912011	1.7378
2859	2.5	2.94	21.04	5.051	2.02	sp|Q8NE62|CHDH_HUMAN	Choline dehydrogenase, mitochondrial OS=Homo sapiens GN=CHDH PE=1 SV=2	HUMAN	1	Q8NE62	GN=CHDH	1.25892	0.435019	2.0893	0.60256	2.63027
3458	1.96	2.06	35.59	20.34	11.02	sp|P30046|DOPD_HUMAN	D-dopachrome decarboxylase OS=Homo sapiens GN=DDT PE=1 SV=3	HUMAN	1	P30046	GN=DDT	1.25892	0.649397	2.0893	0.60256	2.63027
96	44.79	46.81	79.26	61.52	52.76	sp|P06733|ENOA_HUMAN	Alpha-enolase OS=Homo sapiens GN=ENO1 PE=1 SV=2	HUMAN	30	P06733	GN=ENO1	1.24738	0.00629847	1.18032	1.05682	1.67494
1444	7.52	7.53	62.39	25.64	25.64	sp|P49207|RL34_HUMAN	60S ribosomal protein L34 OS=Homo sapiens GN=RPL34 PE=1 SV=3	HUMAN	4	P49207	GN=RPL34	1.24738	0.29002	1.14815	1.08643	1.61436
1888	5.39	8.78	28.21	18.59	14.1	sp|Q8NAV1|PR38A_HUMAN	Pre-mRNA-splicing factor 38A OS=Homo sapiens GN=PRPF38A PE=1 SV=1	HUMAN	5	Q8NAV1	GN=PRPF38A	1.24738	0.336963	1.14815	1.08643	1.51356
2204	4.24	4.46	43.41	37.21	22.48	sp|P10606|COX5B_HUMAN	Cytochrome c oxidase subunit 5B, mitochondrial OS=Homo sapiens GN=COX5B PE=1 SV=2	HUMAN	2	P10606	GN=COX5B	1.24738	0.476865	1.24738	1	1.55597
2922	2.34	2.56	40.87	13.94	7.692	sp|Q8WUY1|THEM6_HUMAN	Protein THEM6 OS=Homo sapiens GN=THEM6 PE=1 SV=2	HUMAN	1	Q8WUY1	GN=THEM6	1.24738	0.431026	2.0893	0.597035	2.60615
3447	2	2	23.3	7.767	7.767	sp|Q9Y5J6|T10B_HUMAN	Mitochondrial import inner membrane translocase subunit Tim10 B OS=Homo sapiens GN=TIMM10B PE=1 SV=1	HUMAN	1	Q9Y5J6	GN=TIMM10B	1.24738	0.660936	2.0893	0.597035	2.60615
3466	1.92	4.19	24.97	8.367	2.429	sp|Q8IWA4|MFN1_HUMAN	Mitofusin-1 OS=Homo sapiens GN=MFN1 PE=1 SV=2	HUMAN	2	Q8IWA4	GN=MFN1	1.24738	0.661892	2.0893	0.597035	2.60615
3536	1.74	10.99	33.6	11.13	8.907	sp|Q08170|SRSF4_HUMAN	Serine/arginine-rich splicing factor 4 OS=Homo sapiens GN=SRSF4 PE=1 SV=2	HUMAN	6	Q08170	GN=SRSF4	1.24738	0.663812	2.0893	0.597035	2.60615
3715	1.33	6.53	24.9	7.432	2.738	sp|Q92805|GOGA1_HUMAN	Golgin subfamily A member 1 OS=Homo sapiens GN=GOLGA1 PE=1 SV=3	HUMAN	4	Q92805	GN=GOLGA1	1.24738	0.659954	2.0893	0.597035	2.63027
2752	2.77	5.22	15.55	2.657	1.673	sp|Q9UPR3|SMG5_HUMAN	Protein SMG5 OS=Homo sapiens GN=SMG5 PE=1 SV=3	HUMAN	3	Q9UPR3	GN=SMG5	1.23595	0.675716	2.10863	0.586138	2.58226
3024	2.17	2.19	35.85	17.92	9.434	sp|Q9Y2R0|COA3_HUMAN	Cytochrome c oxidase assembly factor 3 homolog, mitochondrial OS=Homo sapiens GN=COA3 PE=1 SV=1	HUMAN	1	Q9Y2R0	GN=COA3	1.23595	0.556641	2.0893	0.591562	2.58226
491	18.36	19.41	45.29	33.53	27.25	sp|P07954|FUMH_HUMAN	Fumarate hydratase, mitochondrial OS=Homo sapiens GN=FH PE=1 SV=3	HUMAN	12	P07954	GN=FH	1.22462	0.349749	1.14815	1.0666	1.72187
2093	4.57	4.88	19.02	10.87	7.88	sp|Q9Y2C4|EXOG_HUMAN	Nuclease EXOG, mitochondrial OS=Homo sapiens GN=EXOG PE=1 SV=2	HUMAN	2	Q9Y2C4	GN=EXOG	1.22462	0.636815	1.38038	0.887156	1.69044
2667	3.01	3.06	29.13	22.33	16.5	sp|L0R6Q1|S35U4_HUMAN	SLC35A4 upstream open reading frame protein OS=Homo sapiens GN=SLC35A4 PE=3 SV=1	HUMAN	2	L0R6Q1	GN=SLC35A4	1.22462	0.399838	1.38038	0.887156	1.69044
2725	2.86	3.21	14.71	6.897	4.138	sp|Q15070|OXA1L_HUMAN	Mitochondrial inner membrane protein OXA1L OS=Homo sapiens GN=OXA1L PE=1 SV=3	HUMAN	2	Q15070	GN=OXA1L	1.22462	0.163206	1.24738	0.981748	1.52757
3101	2.08	2.34	16.39	3.512	2.508	sp|Q9Y232|CDYL_HUMAN	Chromodomain Y-like protein OS=Homo sapiens GN=CDYL PE=1 SV=2	HUMAN	1	Q9Y232	GN=CDYL	1.22462	0.68116	2.0893	0.586138	2.55859
3312	2	3.11	7.527	3.763	1.478	sp|O75382|TRIM3_HUMAN	Tripartite motif-containing protein 3 OS=Homo sapiens GN=TRIM3 PE=1 SV=2	HUMAN	1	O75382	GN=TRIM3	1.22462	0.681233	2.0893	0.586138	2.58226
3437	2	2.02	15.64	4.294	4.294	sp|Q9BV68|RN126_HUMAN	E3 ubiquitin-protein ligase RNF126 OS=Homo sapiens GN=RNF126 PE=1 SV=1	HUMAN	1	Q9BV68	GN=RNF126	1.22462	0.573546	2.0893	0.586138	2.55859
3510	1.8	2.79	24.37	7.885	2.509	sp|Q9BQ75|CMS1_HUMAN	Protein CMSS1 OS=Homo sapiens GN=CMSS1 PE=1 SV=2	HUMAN	1	Q9BQ75	GN=CMSS1	1.22462	0.688954	2.10863	0.580764	2.55859
3563	1.68	1.91	18.59	6.731	3.526	sp|Q9UJK0|TSR3_HUMAN	Ribosome biogenesis protein TSR3 homolog OS=Homo sapiens GN=TSR3 PE=1 SV=1	HUMAN	1	Q9UJK0	GN=TSR3	1.22462	0.687861	2.10863	0.580764	2.55859
3564	1.67	2.37	14.75	6.195	2.065	sp|P20226|TBP_HUMAN	TATA-box-binding protein OS=Homo sapiens GN=TBP PE=1 SV=2	HUMAN	1	P20226	GN=TBP	1.22462	0.679115	2.0893	0.586138	2.55859
624	15.43	15.79	45.06	27.62	17.44	sp|Q13247|SRSF6_HUMAN	Serine/arginine-rich splicing factor 6 OS=Homo sapiens GN=SRSF6 PE=1 SV=2	HUMAN	8	Q13247	GN=SRSF6	1.21339	0.307849	2.0893	0.580764	2.53513
741	13.78	14.53	26.64	19.55	16.61	sp|Q9UJ83|HACL1_HUMAN	2-hydroxyacyl-CoA lyase 1 OS=Homo sapiens GN=HACL1 PE=1 SV=2	HUMAN	8	Q9UJ83	GN=HACL1	1.21339	0.14267	1.14815	1.05682	1.40605
1002	10.63	10.76	40.68	24.22	22.36	sp|Q9H9B4|SFXN1_HUMAN	Sideroflexin-1 OS=Homo sapiens GN=SFXN1 PE=1 SV=4	HUMAN	10	Q9H9B4	GN=SFXN1	1.21339	0.251591	1.13763	1.0666	1.55597
1285	8.44	9.15	50.49	38.24	20.59	sp|P46782|RS5_HUMAN	40S ribosomal protein S5 OS=Homo sapiens GN=RPS5 PE=1 SV=4	HUMAN	6	P46782	GN=RPS5	1.21339	0.39675	1.19124	1.01859	1.44544
1390	7.87	8.91	56.92	52.31	40	sp|P62244|RS15A_HUMAN	40S ribosomal protein S15a OS=Homo sapiens GN=RPS15A PE=1 SV=2	HUMAN	4	P62244	GN=RPS15A	1.21339	0.913939	1.19124	1.01859	1.69044
1771	5.89	6.15	44.93	17.62	12.33	sp|Q9NX63|MIC19_HUMAN	MICOS complex subunit MIC19 OS=Homo sapiens GN=CHCHD3 PE=1 SV=1	HUMAN	4	Q9NX63	GN=CHCHD3	1.21339	0.305921	1.38038	0.879022	1.67494
1930	5.25	6.08	24.18	10.83	7.157	sp|P30837|AL1B1_HUMAN	Aldehyde dehydrogenase X, mitochondrial OS=Homo sapiens GN=ALDH1B1 PE=1 SV=3	HUMAN	3	P30837	GN=ALDH1B1	1.21339	0.426793	1.18032	1.02802	1.43219
1954	5.12	5.14	53.52	48.59	40.85	sp|Q9NS69|TOM22_HUMAN	Mitochondrial import receptor subunit TOM22 homolog OS=Homo sapiens GN=TOMM22 PE=1 SV=3	HUMAN	5	Q9NS69	GN=TOMM22	1.21339	0.36934	1.38038	0.879022	1.67494
2179	4.33	4.91	38.65	14.18	10.99	sp|Q9NVT9|ARMC1_HUMAN	Armadillo repeat-containing protein 1 OS=Homo sapiens GN=ARMC1 PE=1 SV=1	HUMAN	3	Q9NVT9	GN=ARMC1	1.21339	0.428605	2.0893	0.580764	2.53513
2509	3.56	4.08	27.8	17.56	15.61	sp|Q7Z2W9|RM21_HUMAN	39S ribosomal protein L21, mitochondrial OS=Homo sapiens GN=MRPL21 PE=1 SV=2	HUMAN	3	Q7Z2W9	GN=MRPL21	1.21339	1	1.95885	0.619441	2.37684
3107	2.07	3.01	36.48	8.607	6.148	sp|Q9H8H3|MET7A_HUMAN	Methyltransferase-like protein 7A OS=Homo sapiens GN=METTL7A PE=1 SV=1	HUMAN	2	Q9H8H3	GN=METTL7A	1.21339	0.626847	2.0893	0.580764	2.53513
3375	2	2.18	16.59	8.78	5.366	sp|Q14919|NC2A_HUMAN	Dr1-associated corepressor OS=Homo sapiens GN=DRAP1 PE=1 SV=3	HUMAN	1	Q14919	GN=DRAP1	1.21339	0.698983	2.10863	0.57544	2.53513
3476	1.91	2.26	20.6	5.316	2.658	sp|O43772|MCAT_HUMAN	Mitochondrial carnitine/acylcarnitine carrier protein OS=Homo sapiens GN=SLC25A20 PE=1 SV=1	HUMAN	1	O43772	GN=SLC25A20	1.21339	0.508625	1.38038	0.879022	1.67494
3493	1.87	3.44	19.87	7.813	2.902	sp|O15533|TPSN_HUMAN	Tapasin OS=Homo sapiens GN=TAPBP PE=1 SV=1	HUMAN	1	O15533	GN=TAPBP	1.21339	0.527312	1.38038	0.879022	1.67494
3582	1.64	1.85	28.79	14.14	11.62	sp|Q9P000|COMD9_HUMAN	COMM domain-containing protein 9 OS=Homo sapiens GN=COMMD9 PE=1 SV=2	HUMAN	2	Q9P000	GN=COMMD9	1.21339	0.695341	2.0893	0.580764	2.53513
3085	2.09	3.26	11.78	3.344	1.274	sp|Q9UBL3|ASH2L_HUMAN	Set1/Ash2 histone methyltransferase complex subunit ASH2 OS=Homo sapiens GN=ASH2L PE=1 SV=1	HUMAN	2	Q9UBL3	GN=ASH2L	1.20226	0.650526	1.38038	0.870964	1.65959
3619	1.57	1.93	20.21	6.649	3.989	sp|Q8NCH0|CHSTE_HUMAN	Carbohydrate sulfotransferase 14 OS=Homo sapiens GN=CHST14 PE=1 SV=2	HUMAN	1	Q8NCH0	GN=CHST14	1.20226	0.710014	1.38038	0.870964	1.65959
730	13.96	14.99	56.38	37.94	36.17	sp|Q07021|C1QBP_HUMAN	Complement component 1 Q subcomponent-binding protein, mitochondrial OS=Homo sapiens GN=C1QBP PE=1 SV=1	HUMAN	11	Q07021	GN=C1QBP	1.19124	0.395014	1.11686	1.0666	1.61436
831	12.56	13.61	61.95	53.66	43.9	sp|P04792|HSPB1_HUMAN	Heat shock protein beta-1 OS=Homo sapiens GN=HSPB1 PE=1 SV=2	HUMAN	17	P04792	GN=HSPB1	1.19124	0.241533	1.10662	1.07647	1.47231
902	11.8	12.73	31.83	18.66	12.77	sp|P09622|DLDH_HUMAN	Dihydrolipoyl dehydrogenase, mitochondrial OS=Homo sapiens GN=DLD PE=1 SV=2	HUMAN	6	P09622	GN=DLD	1.19124	0.0656115	1.14815	1.03753	1.5417
2123	4.47	5.58	20.57	6.156	4.655	sp|Q5SNT2|TM201_HUMAN	Transmembrane protein 201 OS=Homo sapiens GN=TMEM201 PE=1 SV=1	HUMAN	3	Q5SNT2	GN=TMEM201	1.19124	0.690826	1.38038	0.862979	1.64437
2282	4.08	4.96	18.11	4.72	3.622	sp|Q9Y2U8|MAN1_HUMAN	Inner nuclear membrane protein Man1 OS=Homo sapiens GN=LEMD3 PE=1 SV=2	HUMAN	2	Q9Y2U8	GN=LEMD3	1.19124	0.490529	2.0893	0.570164	2.48886
2612	3.22	4.75	24.68	9.839	3.226	sp|O14975|S27A2_HUMAN	Very long-chain acyl-CoA synthetase OS=Homo sapiens GN=SLC27A2 PE=1 SV=2	HUMAN	2	O14975	GN=SLC27A2	1.19124	0.440957	1.14815	1.03753	1.36773
2833	2.56	3.28	23.83	13.62	5.106	sp|Q9NQT4|EXOS5_HUMAN	Exosome complex component RRP46 OS=Homo sapiens GN=EXOSC5 PE=1 SV=1	HUMAN	1	Q9NQT4	GN=EXOSC5	1.19124	0.696342	2.10863	0.564937	2.48886
2965	2.26	3.6	18.15	6.358	1.854	sp|Q9BRZ2|TRI56_HUMAN	E3 ubiquitin-protein ligase TRIM56 OS=Homo sapiens GN=TRIM56 PE=1 SV=3	HUMAN	1	Q9BRZ2	GN=TRIM56	1.19124	0.715837	2.0893	0.570164	2.51189
3017	2.18	2.68	22.22	8.436	4.733	sp|Q96CU9|FXRD1_HUMAN	FAD-dependent oxidoreductase domain-containing protein 1 OS=Homo sapiens GN=FOXRED1 PE=1 SV=2	HUMAN	2	Q96CU9	GN=FOXRED1	1.19124	0.713915	1.38038	0.862979	1.64437
3108	2.07	2.93	20.4	3.151	2.156	sp|P0CW18|PRS56_HUMAN	Serine protease 56 OS=Homo sapiens GN=PRSS56 PE=1 SV=1	HUMAN	1	P0CW18	GN=PRSS56	1.19124	0.671044	2.0893	0.570164	2.48886
3297	2	3.85	12.74	5.096	5.096	sp|Q9NSU2|TREX1_HUMAN	Three-prime repair exonuclease 1 OS=Homo sapiens GN=TREX1 PE=1 SV=2	HUMAN	2	Q9NSU2	GN=TREX1	1.19124	0.719169	2.0893	0.570164	2.51189
3507	1.81	3.54	26.57	7.343	5.944	sp|Q93015|NAT6_HUMAN	N-acetyltransferase 6 OS=Homo sapiens GN=NAT6 PE=2 SV=2	HUMAN	2	Q93015	GN=NAT6	1.19124	0.725723	2.10863	0.564937	2.48886
3723	1.32	4.73	21.44	6.003	0.4617	sp|Q9NYU1|UGGG2_HUMAN	UDP-glucose:glycoprotein glucosyltransferase 2 OS=Homo sapiens GN=UGGT2 PE=1 SV=4	HUMAN	1	Q9NYU1	GN=UGGT2	1.19124	0.710551	2.0893	0.570164	2.51189
8	128.45	133.64	53.36	32.53	25.71	sp|P15924|DESP_HUMAN	Desmoplakin OS=Homo sapiens GN=DSP PE=1 SV=3	HUMAN	68	P15924	GN=DSP	1.18032	0.108519	1.1272	1.04713	1.43219
1813	5.72	8.2	34.36	28.19	19.38	sp|Q13445|TMED1_HUMAN	Transmembrane emp24 domain-containing protein 1 OS=Homo sapiens GN=TMED1 PE=1 SV=1	HUMAN	5	Q13445	GN=TMED1	1.18032	0.311175	1.38038	0.855067	1.6293
1953	5.13	6.02	23.35	14.39	10.38	sp|P09110|THIK_HUMAN	3-ketoacyl-CoA thiolase, peroxisomal OS=Homo sapiens GN=ACAA1 PE=1 SV=2	HUMAN	3	P09110	GN=ACAA1	1.18032	0.514681	1.38038	0.855067	1.6293
1981	5.03	5.07	66.04	41.51	23.58	sp|Q969Q0|RL36L_HUMAN	60S ribosomal protein L36a-like OS=Homo sapiens GN=RPL36AL PE=1 SV=3	HUMAN	3	Q969Q0	GN=RPL36AL	1.18032	0.730236	2.0893	0.564937	2.48886
2650	3.07	3.07	32.8	13.6	13.6	sp|P62899|RL31_HUMAN	60S ribosomal protein L31 OS=Homo sapiens GN=RPL31 PE=1 SV=1	HUMAN	2	P62899	GN=RPL31	1.18032	0.705057	2.0893	0.564937	2.46604
2800	2.64	3.06	24.01	8.192	3.107	sp|Q96FZ2|HMCES_HUMAN	Embryonic stem cell-specific 5-hydroxymethylcytosine-binding protein OS=Homo sapiens GN=HMCES PE=1 SV=1	HUMAN	1	Q96FZ2	GN=HMCES	1.18032	0.574446	2.0893	0.564937	2.46604
2905	2.37	2.61	23.87	15.48	12.26	sp|P10620|MGST1_HUMAN	Microsomal glutathione S-transferase 1 OS=Homo sapiens GN=MGST1 PE=1 SV=1	HUMAN	2	P10620	GN=MGST1	1.18032	0.723314	1.23595	0.954993	1.47231
3369	2	2.22	14.34	5.328	3.689	sp|Q9BSR8|YIPF4_HUMAN	Protein YIPF4 OS=Homo sapiens GN=YIPF4 PE=1 SV=1	HUMAN	1	Q9BSR8	GN=YIPF4	1.18032	0.735571	2.10863	0.559758	2.46604
3572	1.65	2.45	19.77	15.12	10.47	sp|Q9UMY4|SNX12_HUMAN	Sorting nexin-12 OS=Homo sapiens GN=SNX12 PE=1 SV=3	HUMAN	2	Q9UMY4	GN=SNX12	1.18032	0.679839	2.0893	0.564937	2.46604
3633	1.54	1.63	22.92	8.854	6.25	sp|Q9NYS0|KBRS1_HUMAN	NF-kappa-B inhibitor-interacting Ras-like protein 1 OS=Homo sapiens GN=NKIRAS1 PE=1 SV=1	HUMAN	1	Q9NYS0	GN=NKIRAS1	1.18032	0.737614	2.10863	0.559758	2.46604
3665	1.46	1.65	12.41	6.897	6.897	sp|Q6P1L8|RM14_HUMAN	39S ribosomal protein L14, mitochondrial OS=Homo sapiens GN=MRPL14 PE=1 SV=1	HUMAN	1	Q6P1L8	GN=MRPL14	1.18032	0.72846	2.0893	0.564937	2.46604
1313	8.26	9.58	34.58	17.39	13.87	sp|P49753|ACOT2_HUMAN	Acyl-coenzyme A thioesterase 2, mitochondrial OS=Homo sapiens GN=ACOT2 PE=1 SV=6	HUMAN	4	P49753	GN=ACOT2	1.1695	0.276771	1.18032	0.990832	1.38038
2034	4.82	5.53	30.19	7.547	7.547	sp|Q9Y2Z4|SYYM_HUMAN	Tyrosine--tRNA ligase, mitochondrial OS=Homo sapiens GN=YARS2 PE=1 SV=2	HUMAN	3	Q9Y2Z4	GN=YARS2	1.1695	0.581571	1.38038	0.847227	1.61436
2297	4.06	4.17	31.79	17.34	17.34	sp|P23434|GCSH_HUMAN	Glycine cleavage system H protein, mitochondrial OS=Homo sapiens GN=GCSH PE=1 SV=2	HUMAN	4	P23434	GN=GCSH	1.1695	0.687246	1.18032	0.990832	1.38038
2994	2.22	2.23	37.21	16.86	6.395	sp|Q9UMX5|NENF_HUMAN	Neudesin OS=Homo sapiens GN=NENF PE=1 SV=1	HUMAN	1	Q9UMX5	GN=NENF	1.1695	0.604526	1.1272	1.03753	1.33045
3188	2.03	2.11	30.73	8.78	8.78	sp|Q9BYN8|RT26_HUMAN	28S ribosomal protein S26, mitochondrial OS=Homo sapiens GN=MRPS26 PE=1 SV=1	HUMAN	1	Q9BYN8	GN=MRPS26	1.1695	0.714383	2.0893	0.559758	2.44343
3321	2	2.76	17.32	7.237	3.07	sp|Q86UL3|GPAT4_HUMAN	Glycerol-3-phosphate acyltransferase 4 OS=Homo sapiens GN=GPAT4 PE=1 SV=1	HUMAN	1	Q86UL3	GN=GPAT4	1.1695	0.740442	2.0893	0.559758	2.46604
3367	2	2.22	19.95	3.846	2.644	sp|P78356|PI42B_HUMAN	Phosphatidylinositol 5-phosphate 4-kinase type-2 beta OS=Homo sapiens GN=PIP4K2B PE=1 SV=1	HUMAN	2	P78356	GN=PIP4K2B	1.1695	0.747179	2.0893	0.559758	2.44343
3429	2	2.04	14.69	4.898	4.898	sp|Q9BUT1|BDH2_HUMAN	3-hydroxybutyrate dehydrogenase type 2 OS=Homo sapiens GN=BDH2 PE=1 SV=2	HUMAN	1	Q9BUT1	GN=BDH2	1.1695	0.743833	2.0893	0.559758	2.44343
3724	1.32	3.69	29.71	9.284	4.244	sp|Q16795|NDUA9_HUMAN	NADH dehydrogenase [ubiquinone] 1 alpha subcomplex subunit 9, mitochondrial OS=Homo sapiens GN=NDUFA9 PE=1 SV=2	HUMAN	2	Q16795	GN=NDUFA9	1.1695	0.19047	1.19124	0.981748	1.39316
3726	1.32	2.97	27.18	7.317	7.317	sp|Q9UBX3|DIC_HUMAN	Mitochondrial dicarboxylate carrier OS=Homo sapiens GN=SLC25A10 PE=1 SV=2	HUMAN	3	Q9UBX3	GN=SLC25A10	1.1695	0.725165	1.38038	0.847227	1.61436
442	19.62	22.68	36.48	19.98	15.42	sp|A0FGR8|ESYT2_HUMAN	Extended synaptotagmin-2 OS=Homo sapiens GN=ESYT2 PE=1 SV=1	HUMAN	9	A0FGR8	GN=ESYT2	1.15878	0.191543	1.11686	1.03753	1.43219
872	12.11	14.23	31.06	15.73	14.08	sp|Q96A33|CCD47_HUMAN	Coiled-coil domain-containing protein 47 OS=Homo sapiens GN=CCDC47 PE=1 SV=1	HUMAN	7	Q96A33	GN=CCDC47	1.15878	0.202525	1.13763	1.01859	1.31826
890	11.92	13.78	45.09	23.43	20.91	sp|P42765|THIM_HUMAN	3-ketoacyl-CoA thiolase, mitochondrial OS=Homo sapiens GN=ACAA2 PE=1 SV=2	HUMAN	8	P42765	GN=ACAA2	1.15878	0.0943158	1.11686	1.03753	1.45881
1773	5.88	6.57	25.41	8.872	4.962	sp|Q96S55|WRIP1_HUMAN	ATPase WRNIP1 OS=Homo sapiens GN=WRNIP1 PE=1 SV=2	HUMAN	3	Q96S55	GN=WRNIP1	1.15878	0.298677	1.1272	1.02802	1.30617
1994	4.98	5	19.79	8.75	4.792	sp|O43493|TGON2_HUMAN	Trans-Golgi network integral membrane protein 2 OS=Homo sapiens GN=TGOLN2 PE=1 SV=2	HUMAN	2	O43493	GN=TGOLN2	1.15878	0.278267	1.24738	0.928966	1.44544
2285	4.08	4.18	20.52	13.43	11.94	sp|P30042|ES1_HUMAN	ES1 protein homolog, mitochondrial OS=Homo sapiens GN=C21orf33 PE=1 SV=3	HUMAN	2	P30042	GN=C21orf33	1.15878	1	1.70608	0.679204	1.97697
2904	2.37	2.88	23.23	6.112	3.178	sp|Q9UG56|PISD_HUMAN	Phosphatidylserine decarboxylase proenzyme, mitochondrial OS=Homo sapiens GN=PISD PE=2 SV=4	HUMAN	1	Q9UG56	GN=PISD	1.15878	0.59844	1.38038	0.83946	1.59956
3036	2.15	2.47	19.48	6.59	3.438	sp|Q9H9Y2|RPF1_HUMAN	Ribosome production factor 1 OS=Homo sapiens GN=RPF1 PE=1 SV=2	HUMAN	1	Q9H9Y2	GN=RPF1	1.15878	0.551242	2.0893	0.554626	2.42103
3201	2.02	3.56	23.62	11.24	3.429	sp|P23443|KS6B1_HUMAN	Ribosomal protein S6 kinase beta-1 OS=Homo sapiens GN=RPS6KB1 PE=1 SV=2	HUMAN	1	P23443	GN=RPS6KB1	1.15878	0.762203	2.10863	0.549541	2.42103
3283	2	9.94	43.96	31.4	25.12	sp|Q92930|RAB8B_HUMAN	Ras-related protein Rab-8B OS=Homo sapiens GN=RAB8B PE=1 SV=2	HUMAN	5	Q92930	GN=RAB8B	1.15878	0.760057	2.0893	0.554626	2.42103
3317	2	2.85	32.21	13.46	7.692	sp|P52943|CRIP2_HUMAN	Cysteine-rich protein 2 OS=Homo sapiens GN=CRIP2 PE=1 SV=1	HUMAN	2	P52943	GN=CRIP2	1.15878	0.758266	2.0893	0.554626	2.42103
3348	2	2.35	17.26	3.932	2.051	sp|Q9H4H8|FA83D_HUMAN	Protein FAM83D OS=Homo sapiens GN=FAM83D PE=1 SV=3	HUMAN	1	Q9H4H8	GN=FAM83D	1.15878	0.758949	2.0893	0.554626	2.42103
3576	1.64	2.93	23.41	4.682	4.682	sp|Q9NVA1|UQCC1_HUMAN	Ubiquinol-cytochrome-c reductase complex assembly factor 1 OS=Homo sapiens GN=UQCC1 PE=1 SV=3	HUMAN	2	Q9NVA1	GN=UQCC1	1.15878	0.757611	2.0893	0.554626	2.42103
3591	1.62	1.62	2.835	2.835	2.835	sp|Q9BWW4|SSBP3_HUMAN	Single-stranded DNA-binding protein 3 OS=Homo sapiens GN=SSBP3 PE=1 SV=1	HUMAN	1	Q9BWW4	GN=SSBP3	1.15878	0.761856	2.10863	0.549541	2.42103
3720	1.33	2.3	23.97	5.785	1.488	sp|Q96EA4|SPDLY_HUMAN	Protein Spindly OS=Homo sapiens GN=SPDL1 PE=1 SV=2	HUMAN	1	Q96EA4	GN=SPDL1	1.15878	0.75671	2.0893	0.554626	2.44343
1271	8.53	9.88	39.33	18.22	13.56	sp|Q9Y6N5|SQOR_HUMAN	Sulfide:quinone oxidoreductase, mitochondrial OS=Homo sapiens GN=SQOR PE=1 SV=1	HUMAN	4	Q9Y6N5	GN=SQOR	1.14815	0.0808226	1.11686	1.02802	1.2942
1437	7.55	9.04	49.62	30.38	19.23	sp|O60762|DPM1_HUMAN	Dolichol-phosphate mannosyltransferase subunit 1 OS=Homo sapiens GN=DPM1 PE=1 SV=1	HUMAN	3	O60762	GN=DPM1	1.14815	0.385623	1.1272	1.01859	1.2942
1488	7.26	7.74	63.46	53.85	43.27	sp|P84090|ERH_HUMAN	Enhancer of rudimentary homolog OS=Homo sapiens GN=ERH PE=1 SV=1	HUMAN	5	P84090	GN=ERH	1.14815	0.637754	1.38038	0.831764	1.58489
2464	3.71	5.51	28.35	9.962	6.322	sp|Q8N884|CGAS_HUMAN	Cyclic GMP-AMP synthase OS=Homo sapiens GN=CGAS PE=1 SV=2	HUMAN	3	Q8N884	GN=CGAS	1.14815	0.317188	1.38038	0.831764	1.58489
2568	3.41	3.46	45.36	22.68	15.46	sp|P61927|RL37_HUMAN	60S ribosomal protein L37 OS=Homo sapiens GN=RPL37 PE=1 SV=2	HUMAN	2	P61927	GN=RPL37	1.14815	0.394587	1.38038	0.831764	1.58489
2575	3.38	4.05	30.49	14.1	6.557	sp|Q9UHQ9|NB5R1_HUMAN	NADH-cytochrome b5 reductase 1 OS=Homo sapiens GN=CYB5R1 PE=1 SV=1	HUMAN	2	Q9UHQ9	GN=CYB5R1	1.14815	0.50762	1.18032	0.972747	1.35519
2623	3.19	3.21	48.18	24.82	18.25	sp|P17568|NDUB7_HUMAN	NADH dehydrogenase [ubiquinone] 1 beta subcomplex subunit 7 OS=Homo sapiens GN=NDUFB7 PE=1 SV=4	HUMAN	2	P17568	GN=NDUFB7	1.14815	0.450185	1.65959	0.691831	1.90546
2789	2.67	3.45	13.42	8.171	3.696	sp|O43660|PLRG1_HUMAN	Pleiotropic regulator 1 OS=Homo sapiens GN=PLRG1 PE=1 SV=1	HUMAN	1	O43660	GN=PLRG1	1.14815	0.718191	1.38038	0.831764	1.58489
3316	2	3	30.51	6.647	3.927	sp|O95900|TRUB2_HUMAN	Mitochondrial mRNA pseudouridine synthase TRUB2 OS=Homo sapiens GN=TRUB2 PE=1 SV=1	HUMAN	1	O95900	GN=TRUB2	1.14815	0.777193	2.10863	0.544503	2.39883
3386	2	2.15	29.63	8.025	8.025	sp|O60613|SEP15_HUMAN	Selenoprotein F OS=Homo sapiens GN=SELENOF PE=1 SV=3	HUMAN	1	O60613	GN=SELENOF	1.14815	0.773008	2.10863	0.544503	2.39883
3542	1.72	4.73	14.06	3.429	2.514	sp|Q96P47|AGAP3_HUMAN	Arf-GAP with GTPase, ANK repeat and PH domain-containing protein 3 OS=Homo sapiens GN=AGAP3 PE=1 SV=2	HUMAN	3	Q96P47	GN=AGAP3	1.14815	0.774177	2.0893	0.549541	2.39883
3734	1.31	1.5	14.2	8.523	6.25	sp|Q969L2|MAL2_HUMAN	Protein MAL2 OS=Homo sapiens GN=MAL2 PE=1 SV=1	HUMAN	1	Q969L2	GN=MAL2	1.14815	0.739418	2.0893	0.549541	2.42103
1398	7.8	8.7	45.93	30.08	17.48	sp|Q00059|TFAM_HUMAN	Transcription factor A, mitochondrial OS=Homo sapiens GN=TFAM PE=1 SV=1	HUMAN	4	Q00059	GN=TFAM	1.13763	0.127822	1.20226	0.946237	1.36773
2026	4.84	6.12	20.74	7.555	4.808	sp|P05165|PCCA_HUMAN	Propionyl-CoA carboxylase alpha chain, mitochondrial OS=Homo sapiens GN=PCCA PE=1 SV=4	HUMAN	3	P05165	GN=PCCA	1.13763	0.421053	1.38038	0.824138	1.57036
2333	4.01	4.79	25.42	16.25	16.25	sp|Q01081|U2AF1_HUMAN	Splicing factor U2AF 35 kDa subunit OS=Homo sapiens GN=U2AF1 PE=1 SV=3	HUMAN	4	Q01081	GN=U2AF1	1.13763	0.774664	2.0893	0.544503	2.37684
2414	3.88	4.2	23.32	6.01	6.01	sp|P49674|KC1E_HUMAN	Casein kinase I isoform epsilon OS=Homo sapiens GN=CSNK1E PE=1 SV=1	HUMAN	2	P49674	GN=CSNK1E	1.13763	0.745272	2.0893	0.544503	2.37684
2430	3.82	8.73	60.18	45.58	25.22	sp|P16401|H15_HUMAN	Histone H1.5 OS=Homo sapiens GN=HIST1H1B PE=1 SV=3	HUMAN	5	P16401	GN=HIST1H1B	1.13763	0.128989	1.38038	0.824138	1.57036
2630	3.16	6.65	25.63	8.087	2.961	sp|P52735|VAV2_HUMAN	Guanine nucleotide exchange factor VAV2 OS=Homo sapiens GN=VAV2 PE=1 SV=2	HUMAN	3	P52735	GN=VAV2	1.13763	0.739977	2.0893	0.544503	2.37684
2769	2.74	3.14	14.86	3.089	3.089	sp|Q8NHP6|MSPD2_HUMAN	Motile sperm domain-containing protein 2 OS=Homo sapiens GN=MOSPD2 PE=1 SV=1	HUMAN	2	Q8NHP6	GN=MOSPD2	1.13763	0.789974	2.10863	0.539511	2.37684
2876	2.44	9.61	33.33	16.67	7.303	sp|P19013|K2C4_HUMAN	Keratin, type II cytoskeletal 4 OS=Homo sapiens GN=KRT4 PE=1 SV=4	HUMAN	4	P19013	GN=KRT4	1.13763	0.488849	1.24738	0.912011	1.40605
2990	2.22	3.82	21.56	9.924	2.481	sp|Q9BZZ5|API5_HUMAN	Apoptosis inhibitor 5 OS=Homo sapiens GN=API5 PE=1 SV=3	HUMAN	1	Q9BZZ5	GN=API5	1.13763	0.59591	1.24738	0.912011	1.41906
3057	2.12	2.99	28.83	7.753	3.777	sp|Q8NC56|LEMD2_HUMAN	LEM domain-containing protein 2 OS=Homo sapiens GN=LEMD2 PE=1 SV=1	HUMAN	2	Q8NC56	GN=LEMD2	1.13763	0.489073	2.10863	0.539511	2.37684
3161	2.04	2.33	20.77	3.129	3.129	sp|Q8N9T8|KRI1_HUMAN	Protein KRI1 homolog OS=Homo sapiens GN=KRI1 PE=1 SV=3	HUMAN	1	Q8N9T8	GN=KRI1	1.13763	0.479042	2.0893	0.544503	2.39883
3169	2.03	4.32	16.97	3.707	1.4	sp|Q9Y6M7|S4A7_HUMAN	Sodium bicarbonate cotransporter 3 OS=Homo sapiens GN=SLC4A7 PE=1 SV=2	HUMAN	2	Q9Y6M7	GN=SLC4A7	1.13763	0.780726	2.0893	0.544503	2.37684
3175	2.03	2.99	12.19	1.314	0.6569	sp|Q14202|ZMYM3_HUMAN	Zinc finger MYM-type protein 3 OS=Homo sapiens GN=ZMYM3 PE=1 SV=2	HUMAN	1	Q14202	GN=ZMYM3	1.13763	0.750853	2.10863	0.539511	2.37684
3401	2	2.1	23.91	8.152	5.978	sp|Q96EK6|GNA1_HUMAN	Glucosamine 6-phosphate N-acetyltransferase OS=Homo sapiens GN=GNPNAT1 PE=1 SV=1	HUMAN	1	Q96EK6	GN=GNPNAT1	1.13763	0.782836	2.0893	0.544503	2.37684
3402	2	2.1	25.71	10.71	10.71	sp|O75817|POP7_HUMAN	Ribonuclease P protein subunit p20 OS=Homo sapiens GN=POP7 PE=1 SV=2	HUMAN	1	O75817	GN=POP7	1.13763	0.789317	2.10863	0.539511	2.37684
3422	2	2.06	10.47	3.971	3.971	sp|Q86T03|PP4P1_HUMAN	Type 1 phosphatidylinositol 4,5-bisphosphate 4-phosphatase OS=Homo sapiens GN=PIP4P1 PE=1 SV=1	HUMAN	1	Q86T03	GN=PIP4P1	1.13763	0.780349	2.0893	0.544503	2.37684
3468	1.92	2.66	8.897	2.847	1.957	sp|P52594|AGFG1_HUMAN	Arf-GAP domain and FG repeat-containing protein 1 OS=Homo sapiens GN=AGFG1 PE=1 SV=2	HUMAN	1	P52594	GN=AGFG1	1.13763	0.788619	2.0893	0.544503	2.37684
3472	1.92	2.09	14.18	7.663	3.831	sp|Q969T9|WBP2_HUMAN	WW domain-binding protein 2 OS=Homo sapiens GN=WBP2 PE=1 SV=1	HUMAN	1	Q969T9	GN=WBP2	1.13763	0.780667	2.0893	0.544503	2.37684
3491	1.87	4.09	18.8	2.729	0.5458	sp|Q9P2K8|E2AK4_HUMAN	eIF-2-alpha kinase GCN2 OS=Homo sapiens GN=EIF2AK4 PE=1 SV=3	HUMAN	1	Q9P2K8	GN=EIF2AK4	1.13763	0.654001	2.0893	0.544503	2.37684
3501	1.84	3.12	28.57	6.122	6.122	sp|Q9HD42|CHM1A_HUMAN	Charged multivesicular body protein 1a OS=Homo sapiens GN=CHMP1A PE=1 SV=1	HUMAN	2	Q9HD42	GN=CHMP1A	1.13763	0.782499	2.0893	0.544503	2.39883
232	28.85	31.44	28.42	17.43	13.76	sp|Q9NYU2|UGGG1_HUMAN	UDP-glucose:glycoprotein glucosyltransferase 1 OS=Homo sapiens GN=UGGT1 PE=1 SV=3	HUMAN	15	Q9NYU2	GN=UGGT1	1.1272	0.163982	1.07647	1.04713	1.33045
759	13.51	19.23	24.85	8.872	4.115	sp|Q14690|RRP5_HUMAN	Protein RRP5 homolog OS=Homo sapiens GN=PDCD11 PE=1 SV=3	HUMAN	6	Q14690	GN=PDCD11	1.1272	0.0922824	1.10662	1.01859	1.31826
1251	8.69	10.66	35.94	19.66	9.091	sp|Q9NQ55|SSF1_HUMAN	Suppressor of SWI4 1 homolog OS=Homo sapiens GN=PPAN PE=2 SV=1	HUMAN	4	Q9NQ55	GN=PPAN	1.1272	0.0746652	1.10662	1.01859	1.24738
1310	8.28	8.72	28.42	11.37	8.421	sp|O75844|FACE1_HUMAN	CAAX prenyl protease 1 homolog OS=Homo sapiens GN=ZMPSTE24 PE=1 SV=2	HUMAN	4	O75844	GN=ZMPSTE24	1.1272	0.596982	1.38038	0.816582	1.55597
1470	7.35	8.21	42.63	27.37	25.26	sp|Q9Y3D9|RT23_HUMAN	28S ribosomal protein S23, mitochondrial OS=Homo sapiens GN=MRPS23 PE=1 SV=2	HUMAN	4	Q9Y3D9	GN=MRPS23	1.1272	0.605844	1.13763	0.990832	1.28233
1925	5.26	6.24	32.7	19.05	14.29	sp|Q8NEJ9|NGDN_HUMAN	Neuroguidin OS=Homo sapiens GN=NGDN PE=1 SV=1	HUMAN	3	Q8NEJ9	GN=NGDN	1.1272	0.722353	2.0893	0.539511	2.35505
2253	4.13	4.32	16.6	6.298	5.534	sp|Q9NNW7|TRXR2_HUMAN	Thioredoxin reductase 2, mitochondrial OS=Homo sapiens GN=TXNRD2 PE=1 SV=3	HUMAN	2	Q9NNW7	GN=TXNRD2	1.1272	0.49029	1.52757	0.737904	1.72187
2402	3.94	3.97	47.37	43.16	43.16	sp|Q9Y5L4|TIM13_HUMAN	Mitochondrial import inner membrane translocase subunit Tim13 OS=Homo sapiens GN=TIMM13 PE=1 SV=1	HUMAN	3	Q9Y5L4	GN=TIMM13	1.1272	0.796441	2.0893	0.539511	2.35505
2641	3.12	3.13	33.97	22.44	18.59	sp|O14561|ACPM_HUMAN	Acyl carrier protein, mitochondrial OS=Homo sapiens GN=NDUFAB1 PE=1 SV=3	HUMAN	2	O14561	GN=NDUFAB1	1.1272	0.792471	2.0893	0.539511	2.37684
2767	2.74	3.61	26.72	10.02	5.108	sp|P49643|PRI2_HUMAN	DNA primase large subunit OS=Homo sapiens GN=PRIM2 PE=1 SV=2	HUMAN	2	P49643	GN=PRIM2	1.1272	0.775406	2.0893	0.539511	2.35505
2820	2.59	3.16	15.73	3.932	2.019	sp|Q8WY36|BBX_HUMAN	HMG box transcription factor BBX OS=Homo sapiens GN=BBX PE=1 SV=1	HUMAN	1	Q8WY36	GN=BBX	1.1272	0.620954	2.0893	0.539511	2.35505
2928	2.32	3.23	20.53	9.308	4.535	sp|Q9Y276|BCS1_HUMAN	Mitochondrial chaperone BCS1 OS=Homo sapiens GN=BCS1L PE=1 SV=1	HUMAN	1	Q9Y276	GN=BCS1L	1.1272	0.679785	2.0893	0.539511	2.35505
3260	2.01	2.18	26.04	5.556	3.819	sp|Q15014|MO4L2_HUMAN	Mortality factor 4-like protein 2 OS=Homo sapiens GN=MORF4L2 PE=1 SV=1	HUMAN	1	Q15014	GN=MORF4L2	1.1272	0.792131	2.0893	0.539511	2.37684
3455	1.96	3.09	20.11	10.58	10.58	sp|Q8N5H3|LRA25_HUMAN	Leucine repeat adapter protein 25 OS=Homo sapiens GN=FAM89B PE=1 SV=2	HUMAN	2	Q8N5H3	GN=FAM89B	1.1272	0.802467	2.10863	0.534564	2.35505
3604	1.59	3.35	39.19	6.107	4.835	sp|O60870|KIN17_HUMAN	DNA/RNA-binding protein KIN17 OS=Homo sapiens GN=KIN PE=1 SV=2	HUMAN	2	O60870	GN=KIN	1.1272	0.80173	2.0893	0.539511	2.35505
3664	1.46	1.69	20.95	3.714	2.387	sp|P16333|NCK1_HUMAN	Cytoplasmic protein NCK1 OS=Homo sapiens GN=NCK1 PE=1 SV=1	HUMAN	1	P16333	GN=NCK1	1.1272	0.794433	2.0893	0.539511	2.37684
615	15.65	17.67	35.46	17.19	13.95	sp|P57740|NU107_HUMAN	Nuclear pore complex protein Nup107 OS=Homo sapiens GN=NUP107 PE=1 SV=1	HUMAN	9	P57740	GN=NUP107	1.11686	0.18534	1.09648	1.01859	1.23595
625	15.42	19.88	28.62	11.61	8.028	sp|Q9H6R4|NOL6_HUMAN	Nucleolar protein 6 OS=Homo sapiens GN=NOL6 PE=1 SV=2	HUMAN	8	Q9H6R4	GN=NOL6	1.11686	0.297213	1.10662	1.00925	1.23595
805	12.84	13.03	40.15	32.27	17.49	sp|Q9BS26|ERP44_HUMAN	Endoplasmic reticulum resident protein 44 OS=Homo sapiens GN=ERP44 PE=1 SV=1	HUMAN	6	Q9BS26	GN=ERP44	1.11686	0.303495	1.07647	1.03753	1.27057
954	11.1	11.1	54.88	34.15	26.83	sp|P84103|SRSF3_HUMAN	Serine/arginine-rich splicing factor 3 OS=Homo sapiens GN=SRSF3 PE=1 SV=1	HUMAN	6	P84103	GN=SRSF3	1.11686	0.450185	1.18032	0.946237	1.31826
1083	9.92	10.53	39.66	20.11	17.6	sp|Q9UBS4|DJB11_HUMAN	DnaJ homolog subfamily B member 11 OS=Homo sapiens GN=DNAJB11 PE=1 SV=1	HUMAN	5	Q9UBS4	GN=DNAJB11	1.11686	0.232983	1.10662	1.00925	1.24738
1276	8.47	10.56	36.67	17.64	12.83	sp|Q16352|AINX_HUMAN	Alpha-internexin OS=Homo sapiens GN=INA PE=1 SV=2	HUMAN	6	Q16352	GN=INA	1.11686	0.218504	1.11686	1	1.24738
1686	6.15	6.52	30.82	15.41	13.01	sp|Q14165|MLEC_HUMAN	Malectin OS=Homo sapiens GN=MLEC PE=1 SV=1	HUMAN	3	Q14165	GN=MLEC	1.11686	0.342403	1.18032	0.946237	1.31826
1931	5.25	5.27	38.05	21.89	17.85	sp|Q16762|THTR_HUMAN	Thiosulfate sulfurtransferase OS=Homo sapiens GN=TST PE=1 SV=4	HUMAN	4	Q16762	GN=TST	1.11686	0.58083	1.48594	0.751623	1.65959
2031	4.83	5.13	28.83	10.59	9.459	sp|O60427|FADS1_HUMAN	Fatty acid desaturase 1 OS=Homo sapiens GN=FADS1 PE=1 SV=3	HUMAN	3	O60427	GN=FADS1	1.11686	0.30853	1.24738	0.895365	1.39316
2044	4.78	5.27	20.19	12.06	7.193	sp|Q9BQ95|ECSIT_HUMAN	Evolutionarily conserved signaling intermediate in Toll pathway, mitochondrial OS=Homo sapiens GN=ECSIT PE=1 SV=1	HUMAN	2	Q9BQ95	GN=ECSIT	1.11686	0.542354	1.38038	0.809096	1.5417
2221	4.19	9.95	17.38	9.117	5.271	sp|Q5SY16|NOL9_HUMAN	Polynucleotide 5'-hydroxyl-kinase NOL9 OS=Homo sapiens GN=NOL9 PE=1 SV=1	HUMAN	5	Q5SY16	GN=NOL9	1.11686	0.810304	2.0893	0.534564	2.33346
2412	3.89	9.35	33.22	13.69	10.35	sp|Q9Y6M1|IF2B2_HUMAN	Insulin-like growth factor 2 mRNA-binding protein 2 OS=Homo sapiens GN=IGF2BP2 PE=1 SV=2	HUMAN	5	Q9Y6M1	GN=IGF2BP2	1.11686	0.484679	1.38038	0.809096	1.5417
2419	3.87	3.89	26.02	21.95	21.95	sp|Q9BRA2|TXD17_HUMAN	Thioredoxin domain-containing protein 17 OS=Homo sapiens GN=TXNDC17 PE=1 SV=1	HUMAN	3	Q9BRA2	GN=TXNDC17	1.11686	0.574091	1.24738	0.895365	1.38038
2546	3.47	4	25.36	7.729	5.556	sp|Q92552|RT27_HUMAN	28S ribosomal protein S27, mitochondrial OS=Homo sapiens GN=MRPS27 PE=1 SV=3	HUMAN	2	Q92552	GN=MRPS27	1.11686	0.762034	1.27057	0.879022	1.41906
2592	3.3	4.59	31.44	7.801	4.492	sp|Q9NXH8|TOR4A_HUMAN	Torsin-4A OS=Homo sapiens GN=TOR4A PE=1 SV=2	HUMAN	2	Q9NXH8	GN=TOR4A	1.11686	0.58347	2.0893	0.534564	2.33346
2642	3.11	4.44	14.44	5.741	5.741	sp|Q7Z434|MAVS_HUMAN	Mitochondrial antiviral-signaling protein OS=Homo sapiens GN=MAVS PE=1 SV=2	HUMAN	3	Q7Z434	GN=MAVS	1.11686	0.742596	2.0893	0.534564	2.35505
2676	2.98	4.26	24.43	10.96	4.795	sp|Q92947|GCDH_HUMAN	Glutaryl-CoA dehydrogenase, mitochondrial OS=Homo sapiens GN=GCDH PE=1 SV=1	HUMAN	2	Q92947	GN=GCDH	1.11686	0.811468	2.0893	0.534564	2.33346
2760	2.76	3.09	41.91	25.74	22.79	sp|O95295|SNAPN_HUMAN	SNARE-associated protein Snapin OS=Homo sapiens GN=SNAPIN PE=1 SV=1	HUMAN	2	O95295	GN=SNAPIN	1.11686	0.808203	2.0893	0.534564	2.33346
3123	2.06	3.06	19.48	5.153	1.61	sp|O95671|ASML_HUMAN	N-acetylserotonin O-methyltransferase-like protein OS=Homo sapiens GN=ASMTL PE=1 SV=3	HUMAN	1	O95671	GN=ASMTL	1.11686	0.613177	2.10863	0.529663	2.33346
3150	2.04	3.06	23.18	7.616	3.974	sp|O75911|DHRS3_HUMAN	Short-chain dehydrogenase/reductase 3 OS=Homo sapiens GN=DHRS3 PE=1 SV=2	HUMAN	1	O75911	GN=DHRS3	1.11686	0.810286	2.0893	0.534564	2.33346
3325	2	2.63	15.51	4.047	1.686	sp|Q96GW9|SYMM_HUMAN	Methionine--tRNA ligase, mitochondrial OS=Homo sapiens GN=MARS2 PE=1 SV=2	HUMAN	1	Q96GW9	GN=MARS2	1.11686	0.813706	2.0893	0.534564	2.33346
3347	2	2.36	18.97	6.158	4.187	sp|Q06587|RING1_HUMAN	E3 ubiquitin-protein ligase RING1 OS=Homo sapiens GN=RING1 PE=1 SV=2	HUMAN	1	Q06587	GN=RING1	1.11686	0.80499	2.0893	0.534564	2.35505
3394	2	2.12	28.57	11.76	6.723	sp|O95298|NDUC2_HUMAN	NADH dehydrogenase [ubiquinone] 1 subunit C2 OS=Homo sapiens GN=NDUFC2 PE=1 SV=1	HUMAN	1	O95298	GN=NDUFC2	1.11686	0.80485	2.0893	0.534564	2.35505
3538	1.74	2.09	33.82	10.66	4.044	sp|Q9ULW3|ABT1_HUMAN	Activator of basal transcription 1 OS=Homo sapiens GN=ABT1 PE=1 SV=1	HUMAN	1	Q9ULW3	GN=ABT1	1.11686	0.804874	2.0893	0.534564	2.35505
975	10.91	11.02	40.37	32.57	30.73	sp|Q15907|RB11B_HUMAN	Ras-related protein Rab-11B OS=Homo sapiens GN=RAB11B PE=1 SV=4	HUMAN	6	Q15907	GN=RAB11B	1.10662	0.61654	1.08643	1.01859	1.23595
1365	8	10.4	41.01	24.56	15.95	sp|Q92665|RT31_HUMAN	28S ribosomal protein S31, mitochondrial OS=Homo sapiens GN=MRPS31 PE=1 SV=3	HUMAN	4	Q92665	GN=MRPS31	1.10662	0.518253	1.23595	0.895365	1.36773
1549	6.9	7.07	35.03	21.66	8.599	sp|Q16836|HCDH_HUMAN	Hydroxyacyl-coenzyme A dehydrogenase, mitochondrial OS=Homo sapiens GN=HADH PE=1 SV=3	HUMAN	3	Q16836	GN=HADH	1.10662	0.325631	1.14815	0.963829	1.27057
1697	6.11	9.35	25.85	11.89	7.281	sp|Q9BW19|KIFC1_HUMAN	Kinesin-like protein KIFC1 OS=Homo sapiens GN=KIFC1 PE=1 SV=2	HUMAN	4	Q9BW19	GN=KIFC1	1.10662	0.597981	1.38038	0.801678	1.52757
1716	6.04	6.91	21.45	5.328	5.328	sp|P48449|ERG7_HUMAN	Lanosterol synthase OS=Homo sapiens GN=LSS PE=1 SV=1	HUMAN	3	P48449	GN=LSS	1.10662	0.450185	1.43219	0.772681	1.58489
1943	5.19	6.07	24.36	8.568	2.811	sp|Q9ULW0|TPX2_HUMAN	Targeting protein for Xklp2 OS=Homo sapiens GN=TPX2 PE=1 SV=2	HUMAN	2	Q9ULW0	GN=TPX2	1.10662	0.198242	1.18032	0.937562	1.30617
1944	5.19	5.2	31.71	12.8	12.8	sp|Q96DH6|MSI2H_HUMAN	RNA-binding protein Musashi homolog 2 OS=Homo sapiens GN=MSI2 PE=1 SV=1	HUMAN	3	Q96DH6	GN=MSI2	1.10662	0.615043	1.38038	0.801678	1.52757
1962	5.09	7.65	31.15	9.722	8.532	sp|Q13217|DNJC3_HUMAN	DnaJ homolog subfamily C member 3 OS=Homo sapiens GN=DNAJC3 PE=1 SV=1	HUMAN	4	Q13217	GN=DNAJC3	1.10662	0.628921	2.0893	0.529663	2.31206
2180	4.33	4.62	40.42	22.08	8.75	sp|Q6PI78|TMM65_HUMAN	Transmembrane protein 65 OS=Homo sapiens GN=TMEM65 PE=1 SV=2	HUMAN	2	Q6PI78	GN=TMEM65	1.10662	0.338351	1.11686	0.990832	1.23595
2255	4.12	6.9	20.27	10.13	6.501	sp|Q5JPH6|SYEM_HUMAN	Probable glutamate--tRNA ligase, mitochondrial OS=Homo sapiens GN=EARS2 PE=1 SV=2	HUMAN	4	Q5JPH6	GN=EARS2	1.10662	0.60016	2.0893	0.529663	2.31206
2274	4.1	4.15	30.42	10.36	7.767	sp|Q99439|CNN2_HUMAN	Calponin-2 OS=Homo sapiens GN=CNN2 PE=1 SV=4	HUMAN	2	Q99439	GN=CNN2	1.10662	0.323843	1.38038	0.801678	1.52757
2404	3.93	4.31	20.21	5.532	4.681	sp|Q8NFQ8|TOIP2_HUMAN	Torsin-1A-interacting protein 2 OS=Homo sapiens GN=TOR1AIP2 PE=1 SV=1	HUMAN	2	Q8NFQ8	GN=TOR1AIP2	1.10662	0.313145	1.38038	0.801678	1.52757
2425	3.85	3.94	34.83	22.89	12.44	sp|Q15363|TMED2_HUMAN	Transmembrane emp24 domain-containing protein 2 OS=Homo sapiens GN=TMED2 PE=1 SV=1	HUMAN	2	Q15363	GN=TMED2	1.10662	0.450185	1.13763	0.972747	1.25892
2447	3.77	3.77	36.63	11.63	11.63	sp|Q14011|CIRBP_HUMAN	Cold-inducible RNA-binding protein OS=Homo sapiens GN=CIRBP PE=1 SV=1	HUMAN	2	Q14011	GN=CIRBP	1.10662	0.25254	1.38038	0.801678	1.52757
2478	3.66	8.23	18.85	8.95	2.745	sp|Q658Y4|F91A1_HUMAN	Protein FAM91A1 OS=Homo sapiens GN=FAM91A1 PE=1 SV=3	HUMAN	3	Q658Y4	GN=FAM91A1	1.10662	0.299246	1.24738	0.887156	1.38038
2703	2.92	3	23.77	8.679	8.679	sp|Q8NC54|KCT2_HUMAN	Keratinocyte-associated transmembrane protein 2 OS=Homo sapiens GN=KCT2 PE=1 SV=2	HUMAN	2	Q8NC54	GN=KCT2	1.10662	0.61147	2.0893	0.529663	2.31206
2842	2.54	7.06	20.33	8.747	6.147	sp|P34949|MPI_HUMAN	Mannose-6-phosphate isomerase OS=Homo sapiens GN=MPI PE=1 SV=2	HUMAN	4	P34949	GN=MPI	1.10662	0.825996	2.0893	0.529663	2.31206
2976	2.24	3.77	24.08	6.193	3.899	sp|Q15118|PDK1_HUMAN	[Pyruvate dehydrogenase (acetyl-transferring)] kinase isozyme 1, mitochondrial OS=Homo sapiens GN=PDK1 PE=1 SV=1	HUMAN	2	Q15118	GN=PDK1	1.10662	0.798451	2.0893	0.529663	2.31206
3016	2.18	2.82	16.28	5.725	1.968	sp|Q13112|CAF1B_HUMAN	Chromatin assembly factor 1 subunit B OS=Homo sapiens GN=CHAF1B PE=1 SV=1	HUMAN	1	Q13112	GN=CHAF1B	1.10662	0.773381	2.0893	0.529663	2.33346
3019	2.17	4.04	20.91	7.775	5.094	sp|Q9BV79|MECR_HUMAN	Enoyl-[acyl-carrier-protein] reductase, mitochondrial OS=Homo sapiens GN=MECR PE=1 SV=2	HUMAN	2	Q9BV79	GN=MECR	1.10662	0.829301	2.0893	0.529663	2.31206
3250	2.01	2.63	21.1	8.117	3.896	sp|Q13889|TF2H3_HUMAN	General transcription factor IIH subunit 3 OS=Homo sapiens GN=GTF2H3 PE=1 SV=2	HUMAN	1	Q13889	GN=GTF2H3	1.10662	0.819516	2.0893	0.529663	2.31206
3657	1.49	1.53	15.98	10.82	10.82	sp|Q9BRJ6|CG050_HUMAN	Uncharacterized protein C7orf50 OS=Homo sapiens GN=C7orf50 PE=1 SV=1	HUMAN	1	Q9BRJ6	GN=C7orf50	1.10662	0.823952	2.0893	0.529663	2.31206
3728	1.32	1.56	10.73	5.047	1.893	sp|Q8IYS2|K2013_HUMAN	Uncharacterized protein KIAA2013 OS=Homo sapiens GN=KIAA2013 PE=1 SV=1	HUMAN	1	Q8IYS2	GN=KIAA2013	1.10662	0.586877	2.0893	0.529663	2.31206
3738	1.3	1.37	16.39	6.011	6.011	sp|Q6P4F2|FDX2_HUMAN	Ferredoxin-2, mitochondrial OS=Homo sapiens GN=FDX2 PE=1 SV=1	HUMAN	1	Q6P4F2	GN=FDX2	1.10662	0.82907	2.0893	0.529663	2.31206
5416	2.54	7.06	20.33	8.747	6.147	sp|P34949|MPI_HUMAN	Mannose-6-phosphate isomerase OS=Homo sapiens GN=MPI PE=1 SV=2	HUMAN	4	P34949	GN=MPI	1.10662	0.825996	2.0893	0.529663	2.31206
584	16.36	19.18	42.58	22.42	16.61	sp|Q03252|LMNB2_HUMAN	Lamin-B2 OS=Homo sapiens GN=LMNB2 PE=1 SV=4	HUMAN	8	Q03252	GN=LMNB2	1.09648	0.116096	1.07647	1.01859	1.22462
849	12.38	14.33	38.81	22.39	18.76	sp|Q9Y512|SAM50_HUMAN	Sorting and assembly machinery component 50 homolog OS=Homo sapiens GN=SAMM50 PE=1 SV=3	HUMAN	6	Q9Y512	GN=SAMM50	1.09648	0.28615	1.09648	1	1.20226
1012	10.54	12.27	22.2	9.467	7.073	sp|P98194|AT2C1_HUMAN	Calcium-transporting ATPase type 2C member 1 OS=Homo sapiens GN=ATP2C1 PE=1 SV=3	HUMAN	5	P98194	GN=ATP2C1	1.09648	0.635442	1.24738	0.879022	1.36773
1023	10.45	10.58	60.09	39.44	30.99	sp|Q92522|H1X_HUMAN	Histone H1x OS=Homo sapiens GN=H1FX PE=1 SV=1	HUMAN	5	Q92522	GN=H1FX	1.09648	0.0780279	1.14815	0.954993	1.25892
1225	8.87	9.82	36.61	7.432	5.902	sp|Q15424|SAFB1_HUMAN	Scaffold attachment factor B1 OS=Homo sapiens GN=SAFB PE=1 SV=4	HUMAN	5	Q15424	GN=SAFB	1.09648	0.292812	1.13763	0.963829	1.24738
1396	7.82	7.96	45.6	28.02	20.33	sp|P55145|MANF_HUMAN	Mesencephalic astrocyte-derived neurotrophic factor OS=Homo sapiens GN=MANF PE=1 SV=3	HUMAN	4	P55145	GN=MANF	1.09648	0.42429	1.1695	0.937562	1.28233
1582	6.71	7.83	32.2	11.87	8.943	sp|Q14739|LBR_HUMAN	Lamin-B receptor OS=Homo sapiens GN=LBR PE=1 SV=2	HUMAN	5	Q14739	GN=LBR	1.09648	0.170051	1.13763	0.963829	1.23595
1645	6.33	8.07	20.14	11.03	6.759	sp|Q96RQ3|MCCA_HUMAN	Methylcrotonoyl-CoA carboxylase subunit alpha, mitochondrial OS=Homo sapiens GN=MCCC1 PE=1 SV=3	HUMAN	4	Q96RQ3	GN=MCCC1	1.09648	0.671171	1.15878	0.946237	1.25892
1884	5.42	5.83	18.86	6.344	4.508	sp|P07199|CENPB_HUMAN	Major centromere autoantigen B OS=Homo sapiens GN=CENPB PE=1 SV=2	HUMAN	3	P07199	GN=CENPB	1.09648	0.570056	1.24738	0.879022	1.36773
2212	4.21	4.53	23.7	16.88	11.69	sp|O95861|BPNT1_HUMAN	3'(2'),5'-bisphosphate nucleotidase 1 OS=Homo sapiens GN=BPNT1 PE=1 SV=1	HUMAN	3	O95861	GN=BPNT1	1.09648	0.605115	1.13763	0.963829	1.24738
2232	4.16	4.87	60.37	23.5	8.295	sp|Q9HAV7|GRPE1_HUMAN	GrpE protein homolog 1, mitochondrial OS=Homo sapiens GN=GRPEL1 PE=1 SV=2	HUMAN	2	Q9HAV7	GN=GRPEL1	1.09648	0.363735	1.13763	0.963829	1.24738
2233	4.16	4.77	27.8	7.328	6.466	sp|P49821|NDUV1_HUMAN	NADH dehydrogenase [ubiquinone] flavoprotein 1, mitochondrial OS=Homo sapiens GN=NDUFV1 PE=1 SV=4	HUMAN	3	P49821	GN=NDUFV1	1.09648	0.183288	1.11686	0.981748	1.22462
2270	4.1	4.68	21.12	13.35	10.25	sp|Q96S97|MYADM_HUMAN	Myeloid-associated differentiation marker OS=Homo sapiens GN=MYADM PE=1 SV=2	HUMAN	2	Q96S97	GN=MYADM	1.09648	0.5378	1.24738	0.879022	1.36773
2502	3.6	3.67	36.97	10.92	10.92	sp|P62314|SMD1_HUMAN	Small nuclear ribonucleoprotein Sm D1 OS=Homo sapiens GN=SNRPD1 PE=1 SV=1	HUMAN	2	P62314	GN=SNRPD1	1.09648	0.550621	1.38038	0.794328	1.51356
2873	2.45	3.85	19.79	5.508	3.442	sp|Q15650|TRIP4_HUMAN	Activating signal cointegrator 1 OS=Homo sapiens GN=TRIP4 PE=1 SV=4	HUMAN	3	Q15650	GN=TRIP4	1.09648	0.803308	2.0893	0.524808	2.29087
3351	2	2.35	24.4	4.819	3.313	sp|Q06136|KDSR_HUMAN	3-ketodihydrosphingosine reductase OS=Homo sapiens GN=KDSR PE=1 SV=1	HUMAN	1	Q06136	GN=KDSR	1.09648	0.843209	2.0893	0.524808	2.29087
3592	1.61	6.24	26.82	5.72	5.72	sp|Q3KQV9|UAP1L_HUMAN	UDP-N-acetylhexosamine pyrophosphorylase-like protein 1 OS=Homo sapiens GN=UAP1L1 PE=1 SV=2	HUMAN	3	Q3KQV9	GN=UAP1L1	1.09648	0.754807	2.0893	0.524808	2.29087
189	33.1	36.48	45.65	26.93	21.32	sp|Q9Y4L1|HYOU1_HUMAN	Hypoxia up-regulated protein 1 OS=Homo sapiens GN=HYOU1 PE=1 SV=1	HUMAN	18	Q9Y4L1	GN=HYOU1	1.08643	0.403608	1.07647	1.00925	1.20226
500	18.19	18.62	71.22	55.61	49.27	sp|P62820|RAB1A_HUMAN	Ras-related protein Rab-1A OS=Homo sapiens GN=RAB1A PE=1 SV=3	HUMAN	10	P62820	GN=RAB1A	1.08643	0.797898	1.38038	0.787046	1.49969
667	14.71	20.86	30.58	12.25	8.407	sp|Q27J81|INF2_HUMAN	Inverted formin-2 OS=Homo sapiens GN=INF2 PE=1 SV=2	HUMAN	8	Q27J81	GN=INF2	1.08643	0.377282	1.09648	0.990832	1.19124
977	10.9	11.08	37.5	35.55	28.52	sp|P30048|PRDX3_HUMAN	Thioredoxin-dependent peroxide reductase, mitochondrial OS=Homo sapiens GN=PRDX3 PE=1 SV=3	HUMAN	6	P30048	GN=PRDX3	1.08643	0.816264	1.38038	0.787046	1.49969
988	10.8	11.3	34.72	18.1	16.91	sp|P37837|TALDO_HUMAN	Transaldolase OS=Homo sapiens GN=TALDO1 PE=1 SV=2	HUMAN	6	P37837	GN=TALDO1	1.08643	0.140389	1.08643	1	1.19124
1192	9.09	9.44	23.51	19.21	17.88	sp|P42126|ECI1_HUMAN	Enoyl-CoA delta isomerase 1, mitochondrial OS=Homo sapiens GN=ECI1 PE=1 SV=1	HUMAN	6	P42126	GN=ECI1	1.08643	0.328175	1.21339	0.895365	1.31826
1211	8.95	11.96	28.39	9.148	5.994	sp|Q8NI36|WDR36_HUMAN	WD repeat-containing protein 36 OS=Homo sapiens GN=WDR36 PE=1 SV=1	HUMAN	6	Q8NI36	GN=WDR36	1.08643	0.384031	1.15878	0.937562	1.25892
1233	8.83	9.65	32.36	18.04	15.12	sp|Q8TCT9|HM13_HUMAN	Minor histocompatibility antigen H13 OS=Homo sapiens GN=HM13 PE=1 SV=1	HUMAN	5	Q8TCT9	GN=HM13	1.08643	0.692769	1.08643	1	1.1695
1394	7.82	11.76	35.42	23.62	20.66	sp|P21964|COMT_HUMAN	Catechol O-methyltransferase OS=Homo sapiens GN=COMT PE=1 SV=2	HUMAN	6	P21964	GN=COMT	1.08643	0.112441	1.18032	0.92045	1.2942
1616	6.48	7.67	45.58	27.91	16.28	sp|P50914|RL14_HUMAN	60S ribosomal protein L14 OS=Homo sapiens GN=RPL14 PE=1 SV=4	HUMAN	5	P50914	GN=RPL14	1.08643	0.190703	1.09648	0.990832	1.20226
1936	5.23	6.47	16.08	8.102	2.902	sp|Q9NXE4|NSMA3_HUMAN	Sphingomyelin phosphodiesterase 4 OS=Homo sapiens GN=SMPD4 PE=1 SV=2	HUMAN	2	Q9NXE4	GN=SMPD4	1.08643	0.138627	1.15878	0.937562	1.25892
1999	4.95	5.33	32.54	17.31	11.64	sp|Q969Z3|MARC2_HUMAN	Mitochondrial amidoxime reducing component 2 OS=Homo sapiens GN=MARC2 PE=1 SV=1	HUMAN	3	Q969Z3	GN=MARC2	1.08643	0.420877	1.38038	0.787046	1.49969
2052	4.72	6.48	20.25	6.231	3.219	sp|Q6VY07|PACS1_HUMAN	Phosphofurin acidic cluster sorting protein 1 OS=Homo sapiens GN=PACS1 PE=1 SV=2	HUMAN	3	Q6VY07	GN=PACS1	1.08643	0.41372	1.24738	0.870964	1.35519
2154	4.38	4.82	33.85	11.63	6.718	sp|A4D1E9|GTPBA_HUMAN	GTP-binding protein 10 OS=Homo sapiens GN=GTPBP10 PE=1 SV=1	HUMAN	2	A4D1E9	GN=GTPBP10	1.08643	0.558881	1.24738	0.870964	1.35519
2194	4.28	4.37	30.99	20.66	18.18	sp|Q9NPA0|EMC7_HUMAN	ER membrane protein complex subunit 7 OS=Homo sapiens GN=EMC7 PE=1 SV=1	HUMAN	3	Q9NPA0	GN=EMC7	1.08643	0.13626	1.23595	0.879022	1.35519
2263	4.12	4.19	39.87	20.92	16.34	sp|Q9BPX5|ARP5L_HUMAN	Actin-related protein 2/3 complex subunit 5-like protein OS=Homo sapiens GN=ARPC5L PE=1 SV=1	HUMAN	2	Q9BPX5	GN=ARPC5L	1.08643	0.431203	1.38038	0.787046	1.49969
2308	4.04	13.38	36.53	20.61	15.69	sp|O00148|DX39A_HUMAN	ATP-dependent RNA helicase DDX39A OS=Homo sapiens GN=DDX39A PE=1 SV=2	HUMAN	8	O00148	GN=DDX39A	1.08643	0.660808	1.24738	0.870964	1.35519
2325	4.02	4.49	21.44	5.52	3.209	sp|Q969S9|RRF2M_HUMAN	Ribosome-releasing factor 2, mitochondrial OS=Homo sapiens GN=GFM2 PE=1 SV=1	HUMAN	2	Q969S9	GN=GFM2	1.08643	0.682048	1.36773	0.794328	1.48594
2366	4	4.16	34.01	24.49	21.77	sp|Q9Y2V2|CHSP1_HUMAN	Calcium-regulated heat-stable protein 1 OS=Homo sapiens GN=CARHSP1 PE=1 SV=2	HUMAN	2	Q9Y2V2	GN=CARHSP1	1.08643	0.85315	2.0893	0.519996	2.26987
2515	3.54	7.27	24.71	9.182	5.175	sp|Q9Y2R4|DDX52_HUMAN	Probable ATP-dependent RNA helicase DDX52 OS=Homo sapiens GN=DDX52 PE=1 SV=3	HUMAN	4	Q9Y2R4	GN=DDX52	1.08643	0.564193	2.0893	0.519996	2.29087
2530	3.5	7.3	16.7	3.145	1.601	sp|Q8IWV7|UBR1_HUMAN	E3 ubiquitin-protein ligase UBR1 OS=Homo sapiens GN=UBR1 PE=1 SV=1	HUMAN	3	Q8IWV7	GN=UBR1	1.08643	0.721348	2.0893	0.519996	2.26987
2585	3.36	3.54	23.6	10.11	10.11	sp|Q96HR3|MED30_HUMAN	Mediator of RNA polymerase II transcription subunit 30 OS=Homo sapiens GN=MED30 PE=1 SV=1	HUMAN	2	Q96HR3	GN=MED30	1.08643	0.423664	2.10863	0.515229	2.26987
2590	3.32	15.76	23.24	6.055	1.74	sp|Q14643|ITPR1_HUMAN	Inositol 1,4,5-trisphosphate receptor type 1 OS=Homo sapiens GN=ITPR1 PE=1 SV=3	HUMAN	4	Q14643	GN=ITPR1	1.08643	0.270561	1.18032	0.92045	1.28233
2594	3.28	8.96	20	2.968	1.461	sp|Q8N201|INT1_HUMAN	Integrator complex subunit 1 OS=Homo sapiens GN=INTS1 PE=1 SV=2	HUMAN	3	Q8N201	GN=INTS1	1.08643	0.856946	2.0893	0.519996	2.26987
2654	3.04	3.32	39.64	21.3	10.06	sp|Q13232|NDK3_HUMAN	Nucleoside diphosphate kinase 3 OS=Homo sapiens GN=NME3 PE=1 SV=2	HUMAN	2	Q13232	GN=NME3	1.08643	0.361864	1.38038	0.787046	1.49969
2679	2.98	3.61	15.86	5.477	2.833	sp|Q66K74|MAP1S_HUMAN	Microtubule-associated protein 1S OS=Homo sapiens GN=MAP1S PE=1 SV=2	HUMAN	2	Q66K74	GN=MAP1S	1.08643	0.654364	1.35519	0.801678	1.47231
2686	2.95	5	31.79	21.28	13.59	sp|Q12905|ILF2_HUMAN	Interleukin enhancer-binding factor 2 OS=Homo sapiens GN=ILF2 PE=1 SV=2	HUMAN	4	Q12905	GN=ILF2	1.08643	0.330303	1.11686	0.972747	1.21339
2777	2.72	3.06	15.43	8.264	5.785	sp|Q9NX46|ARHL2_HUMAN	Poly(ADP-ribose) glycohydrolase ARH3 OS=Homo sapiens GN=ADPRHL2 PE=1 SV=1	HUMAN	2	Q9NX46	GN=ADPRHL2	1.08643	0.691606	2.0893	0.519996	2.26987
2877	2.44	3.37	24.03	4.173	2.158	sp|Q02040|AK17A_HUMAN	A-kinase anchor protein 17A OS=Homo sapiens GN=AKAP17A PE=1 SV=2	HUMAN	2	Q02040	GN=AKAP17A	1.08643	0.849152	2.0893	0.519996	2.26987
2947	2.29	3.09	37.75	15.2	8.824	sp|Q9BRP8|PYM1_HUMAN	Partner of Y14 and mago OS=Homo sapiens GN=PYM1 PE=1 SV=1	HUMAN	1	Q9BRP8	GN=PYM1	1.08643	0.651235	2.208	0.49204	2.39883
2999	2.21	2.92	18.32	9.914	3.017	sp|Q15428|SF3A2_HUMAN	Splicing factor 3A subunit 2 OS=Homo sapiens GN=SF3A2 PE=1 SV=2	HUMAN	1	Q15428	GN=SF3A2	1.08643	0.452688	2.0893	0.519996	2.26987
3087	2.09	2.99	22.05	7.764	2.95	sp|O95905|ECD_HUMAN	Protein ecdysoneless homolog OS=Homo sapiens GN=ECD PE=1 SV=1	HUMAN	1	O95905	GN=ECD	1.08643	0.855937	2.0893	0.519996	2.26987
3089	2.09	2.5	15.65	3.186	1.385	sp|Q96BD0|SO4A1_HUMAN	Solute carrier organic anion transporter family member 4A1 OS=Homo sapiens GN=SLCO4A1 PE=1 SV=2	HUMAN	1	Q96BD0	GN=SLCO4A1	1.08643	0.765716	2.0893	0.519996	2.26987
3205	2.02	2.81	19.34	12.76	4.938	sp|O95292|VAPB_HUMAN	Vesicle-associated membrane protein-associated protein B/C OS=Homo sapiens GN=VAPB PE=1 SV=3	HUMAN	1	O95292	GN=VAPB	1.08643	0.859246	2.0893	0.519996	2.26987
3284	2	9.58	21.07	8.584	3.456	sp|O14787|TNPO2_HUMAN	Transportin-2 OS=Homo sapiens GN=TNPO2 PE=1 SV=3	HUMAN	3	O14787	GN=TNPO2	1.08643	0.852824	2.0893	0.519996	2.26987
3331	2	2.58	18.6	4.959	2.893	sp|P49759|CLK1_HUMAN	Dual specificity protein kinase CLK1 OS=Homo sapiens GN=CLK1 PE=1 SV=2	HUMAN	1	P49759	GN=CLK1	1.08643	0.858798	2.0893	0.519996	2.26987
3473	1.92	2.05	40.13	25.48	11.46	sp|P98179|RBM3_HUMAN	RNA-binding protein 3 OS=Homo sapiens GN=RBM3 PE=1 SV=1	HUMAN	1	P98179	GN=RBM3	1.08643	0.427438	1.38038	0.787046	1.49969
3527	1.77	2.37	16.11	3.091	1.214	sp|P22681|CBL_HUMAN	E3 ubiquitin-protein ligase CBL OS=Homo sapiens GN=CBL PE=1 SV=2	HUMAN	1	P22681	GN=CBL	1.08643	0.849185	2.0893	0.519996	2.26987
3553	1.7	2.19	29.13	22.33	7.767	sp|Q9UK45|LSM7_HUMAN	U6 snRNA-associated Sm-like protein LSm7 OS=Homo sapiens GN=LSM7 PE=1 SV=1	HUMAN	1	Q9UK45	GN=LSM7	1.08643	0.726732	1.38038	0.787046	1.49969
3654	1.49	2.47	17.29	5.882	1.604	sp|P49902|5NTC_HUMAN	Cytosolic purine 5'-nucleotidase OS=Homo sapiens GN=NT5C2 PE=1 SV=1	HUMAN	1	P49902	GN=NT5C2	1.08643	0.847732	2.0893	0.519996	2.26987
3703	1.37	1.73	24.64	20.77	4.348	sp|P30405|PPIF_HUMAN	Peptidyl-prolyl cis-trans isomerase F, mitochondrial OS=Homo sapiens GN=PPIF PE=1 SV=1	HUMAN	1	P30405	GN=PPIF	1.08643	0.703751	1.18032	0.92045	1.28233
3725	1.32	3.2	17.42	3.38	1.473	sp|Q8NEN9|PDZD8_HUMAN	PDZ domain-containing protein 8 OS=Homo sapiens GN=PDZD8 PE=1 SV=1	HUMAN	2	Q8NEN9	GN=PDZD8	1.08643	0.847842	2.0893	0.519996	2.26987
62	55.36	57.54	67.3	49.34	44.92	sp|P38646|GRP75_HUMAN	Stress-70 protein, mitochondrial OS=Homo sapiens GN=HSPA9 PE=1 SV=2	HUMAN	40	P38646	GN=HSPA9	1.07647	0.127997	1.05682	1.01859	1.19124
979	10.88	28.49	60.04	47.95	34.77	sp|Q05639|EF1A2_HUMAN	Elongation factor 1-alpha 2 OS=Homo sapiens GN=EEF1A2 PE=1 SV=1	HUMAN	20	Q05639	GN=EEF1A2	1.07647	0.331912	1.08643	0.990832	1.1695
1092	9.87	12.33	48.59	36.14	28.92	sp|P19404|NDUV2_HUMAN	NADH dehydrogenase [ubiquinone] flavoprotein 2, mitochondrial OS=Homo sapiens GN=NDUFV2 PE=1 SV=2	HUMAN	7	P19404	GN=NDUFV2	1.07647	0.549002	1.10662	0.972747	1.19124
1133	9.49	12.64	22.58	11.06	7.916	sp|Q9GZR7|DDX24_HUMAN	ATP-dependent RNA helicase DDX24 OS=Homo sapiens GN=DDX24 PE=1 SV=1	HUMAN	5	Q9GZR7	GN=DDX24	1.07647	0.402753	1.11686	0.963829	1.20226
1259	8.61	9.27	17.28	7.533	6.352	sp|Q15061|WDR43_HUMAN	WD repeat-containing protein 43 OS=Homo sapiens GN=WDR43 PE=1 SV=3	HUMAN	5	Q15061	GN=WDR43	1.07647	0.503907	1.14815	0.937562	1.23595
1282	8.46	8.74	25.24	9.105	9.105	sp|Q9Y3Z3|SAMH1_HUMAN	Deoxynucleoside triphosphate triphosphohydrolase SAMHD1 OS=Homo sapiens GN=SAMHD1 PE=1 SV=2	HUMAN	5	Q9Y3Z3	GN=SAMHD1	1.07647	0.586677	1.18032	0.912011	1.27057
1382	7.92	12.43	22.55	7.54	4.685	sp|Q8IY17|PLPL6_HUMAN	Neuropathy target esterase OS=Homo sapiens GN=PNPLA6 PE=1 SV=2	HUMAN	5	Q8IY17	GN=PNPLA6	1.07647	0.240942	1.14815	0.937562	1.23595
1468	7.37	7.55	33.94	23.53	23.53	sp|Q9HCN8|SDF2L_HUMAN	Stromal cell-derived factor 2-like protein 1 OS=Homo sapiens GN=SDF2L1 PE=1 SV=2	HUMAN	4	Q9HCN8	GN=SDF2L1	1.07647	0.536066	1.33045	0.809096	1.43219
1675	6.2	7.41	35.7	13.16	10.38	sp|Q02127|PYRD_HUMAN	Dihydroorotate dehydrogenase (quinone), mitochondrial OS=Homo sapiens GN=DHODH PE=1 SV=3	HUMAN	3	Q02127	GN=DHODH	1.07647	0.253875	1.18032	0.912011	1.27057
1677	6.19	6.22	60.47	44.19	34.88	sp|P49458|SRP09_HUMAN	Signal recognition particle 9 kDa protein OS=Homo sapiens GN=SRP9 PE=1 SV=2	HUMAN	3	P49458	GN=SRP9	1.07647	0.480311	1.13763	0.946237	1.22462
1831	5.63	5.9	33.33	18.18	12.12	sp|O15498|YKT6_HUMAN	Synaptobrevin homolog YKT6 OS=Homo sapiens GN=YKT6 PE=1 SV=1	HUMAN	3	O15498	GN=YKT6	1.07647	0.515454	1.14815	0.937562	1.23595
1853	5.53	8.54	25.47	8.323	5.296	sp|Q8IXB1|DJC10_HUMAN	DnaJ homolog subfamily C member 10 OS=Homo sapiens GN=DNAJC10 PE=1 SV=2	HUMAN	4	Q8IXB1	GN=DNAJC10	1.07647	0.188924	1.11686	0.963829	1.20226
1922	5.27	5.83	32.98	19.15	7.801	sp|Q9Y3B9|RRP15_HUMAN	RRP15-like protein OS=Homo sapiens GN=RRP15 PE=1 SV=2	HUMAN	3	Q9Y3B9	GN=RRP15	1.07647	0.598104	1.18032	0.912011	1.27057
1924	5.26	6.33	22.96	7.654	5.27	sp|Q9Y446|PKP3_HUMAN	Plakophilin-3 OS=Homo sapiens GN=PKP3 PE=1 SV=1	HUMAN	3	Q9Y446	GN=PKP3	1.07647	0.327363	1.14815	0.937562	1.23595
2068	4.66	4.7	43.17	18.03	14.75	sp|Q13185|CBX3_HUMAN	Chromobox protein homolog 3 OS=Homo sapiens GN=CBX3 PE=1 SV=4	HUMAN	4	Q13185	GN=CBX3	1.07647	0.597828	1.08643	0.990832	1.1695
2077	4.62	5.38	30.84	14.02	7.85	sp|Q02252|MMSA_HUMAN	Methylmalonate-semialdehyde dehydrogenase [acylating], mitochondrial OS=Homo sapiens GN=ALDH6A1 PE=1 SV=2	HUMAN	3	Q02252	GN=ALDH6A1	1.07647	0.420498	1.14815	0.937562	1.23595
2108	4.53	4.83	58	23.33	20.67	sp|P20674|COX5A_HUMAN	Cytochrome c oxidase subunit 5A, mitochondrial OS=Homo sapiens GN=COX5A PE=1 SV=2	HUMAN	4	P20674	GN=COX5A	1.07647	0.635466	1.11686	0.963829	1.20226
2135	4.44	4.86	29.5	12.97	6.485	sp|P50579|MAP2_HUMAN	Methionine aminopeptidase 2 OS=Homo sapiens GN=METAP2 PE=1 SV=1	HUMAN	2	P50579	GN=METAP2	1.07647	0.516523	1.33045	0.809096	1.43219
2256	4.12	6.7	17.61	4.481	2.594	sp|Q9HAU5|RENT2_HUMAN	Regulator of nonsense transcripts 2 OS=Homo sapiens GN=UPF2 PE=1 SV=1	HUMAN	3	Q9HAU5	GN=UPF2	1.07647	0.83627	2.0893	0.515229	2.24905
2293	4.07	4.29	35.11	19.68	15.96	sp|O75915|PRAF3_HUMAN	PRA1 family protein 3 OS=Homo sapiens GN=ARL6IP5 PE=1 SV=1	HUMAN	2	O75915	GN=ARL6IP5	1.07647	0.541869	1.09648	0.981748	1.18032
2309	4.04	5.67	22.76	7.805	5.203	sp|Q9Y5A7|NUB1_HUMAN	NEDD8 ultimate buster 1 OS=Homo sapiens GN=NUB1 PE=1 SV=2	HUMAN	3	Q9Y5A7	GN=NUB1	1.07647	0.814887	2.0893	0.515229	2.24905
2343	4	17.71	31.49	21.1	17.53	sp|Q9H0L4|CSTFT_HUMAN	Cleavage stimulation factor subunit 2 tau variant OS=Homo sapiens GN=CSTF2T PE=1 SV=1	HUMAN	8	Q9H0L4	GN=CSTF2T	1.07647	0.805815	1.38038	0.77983	1.48594
2363	4	4.23	46.91	21.81	13.58	sp|Q9H1E3|NUCKS_HUMAN	Nuclear ubiquitous casein and cyclin-dependent kinase substrate 1 OS=Homo sapiens GN=NUCKS1 PE=1 SV=1	HUMAN	2	Q9H1E3	GN=NUCKS1	1.07647	1	2.07014	0.519996	2.22844
2466	3.71	4.28	22.13	12.07	8.046	sp|P09001|RM03_HUMAN	39S ribosomal protein L3, mitochondrial OS=Homo sapiens GN=MRPL3 PE=1 SV=1	HUMAN	3	P09001	GN=MRPL3	1.07647	0.230017	1.14815	0.937562	1.24738
2512	3.55	7.11	24.13	5.247	3.043	sp|Q14151|SAFB2_HUMAN	Scaffold attachment factor B2 OS=Homo sapiens GN=SAFB2 PE=1 SV=1	HUMAN	3	Q14151	GN=SAFB2	1.07647	0.853428	1.18032	0.912011	1.27057
2604	3.24	5.68	14.07	3.4	0.8792	sp|Q8IZH2|XRN1_HUMAN	5'-3' exoribonuclease 1 OS=Homo sapiens GN=XRN1 PE=1 SV=1	HUMAN	2	Q8IZH2	GN=XRN1	1.07647	0.450185	1.30617	0.824138	1.40605
2689	2.95	3.39	33.12	15.58	15.58	sp|P56556|NDUA6_HUMAN	NADH dehydrogenase [ubiquinone] 1 alpha subcomplex subunit 6 OS=Homo sapiens GN=NDUFA6 PE=1 SV=3	HUMAN	2	P56556	GN=NDUFA6	1.07647	1	1.18032	0.912011	1.27057
2737	2.83	2.94	49.02	24.18	9.804	sp|Q16540|RM23_HUMAN	39S ribosomal protein L23, mitochondrial OS=Homo sapiens GN=MRPL23 PE=1 SV=1	HUMAN	1	Q16540	GN=MRPL23	1.07647	0.28088	1.13763	0.946237	1.22462
2761	2.76	2.99	36.36	18.18	14.94	sp|Q9UHV9|PFD2_HUMAN	Prefoldin subunit 2 OS=Homo sapiens GN=PFDN2 PE=1 SV=1	HUMAN	2	Q9UHV9	GN=PFDN2	1.07647	0.772482	1.24738	0.862979	1.34276
2987	2.23	2.46	37.42	14.11	7.362	sp|Q9UHA3|RLP24_HUMAN	Probable ribosome biogenesis protein RLP24 OS=Homo sapiens GN=RSL24D1 PE=1 SV=1	HUMAN	1	Q9UHA3	GN=RSL24D1	1.07647	0.870031	2.0893	0.515229	2.24905
2988	2.23	2.32	24.49	5.393	3.146	sp|Q9NV06|DCA13_HUMAN	DDB1- and CUL4-associated factor 13 OS=Homo sapiens GN=DCAF13 PE=1 SV=2	HUMAN	1	Q9NV06	GN=DCAF13	1.07647	0.410398	1.38038	0.77983	1.48594
3032	2.16	2.56	22.68	2.323	1.106	sp|Q8IYB3|SRRM1_HUMAN	Serine/arginine repetitive matrix protein 1 OS=Homo sapiens GN=SRRM1 PE=1 SV=2	HUMAN	1	Q8IYB3	GN=SRRM1	1.07647	0.795522	1.30617	0.824138	1.40605
3068	2.11	2.46	20.21	1.986	1.285	sp|Q9Y487|VPP2_HUMAN	V-type proton ATPase 116 kDa subunit a isoform 2 OS=Homo sapiens GN=ATP6V0A2 PE=1 SV=2	HUMAN	1	Q9Y487	GN=ATP6V0A2	1.07647	0.749233	2.0893	0.515229	2.24905
3091	2.09	2.38	33.14	6.395	4.07	sp|Q96GD4|AURKB_HUMAN	Aurora kinase B OS=Homo sapiens GN=AURKB PE=1 SV=3	HUMAN	1	Q96GD4	GN=AURKB	1.07647	0.628424	2.0893	0.515229	2.24905
3192	2.03	2.03	36.72	9.375	9.375	sp|P55769|NH2L1_HUMAN	NHP2-like protein 1 OS=Homo sapiens GN=SNU13 PE=1 SV=3	HUMAN	1	P55769	GN=SNU13	1.07647	0.805496	2.0893	0.515229	2.24905
3301	2	3.48	31.75	12.7	5.82	sp|O43674|NDUB5_HUMAN	NADH dehydrogenase [ubiquinone] 1 beta subcomplex subunit 5, mitochondrial OS=Homo sapiens GN=NDUFB5 PE=1 SV=1	HUMAN	1	O43674	GN=NDUFB5	1.07647	0.807003	2.0893	0.515229	2.24905
3399	2	2.11	19.2	16	12.8	sp|P13164|IFM1_HUMAN	Interferon-induced transmembrane protein 1 OS=Homo sapiens GN=IFITM1 PE=1 SV=3	HUMAN	1	P13164	GN=IFITM1	1.07647	0.869739	2.0893	0.515229	2.24905
3432	2	2.03	18.97	8.046	8.046	sp|P03923|NU6M_HUMAN	NADH-ubiquinone oxidoreductase chain 6 OS=Homo sapiens GN=MT-ND6 PE=1 SV=2	HUMAN	1	P03923	GN=MT-ND6	1.07647	0.864639	2.0893	0.515229	2.24905
3452	1.98	2.34	27.59	6.897	2.299	sp|Q9H0V9|LMA2L_HUMAN	VIP36-like protein OS=Homo sapiens GN=LMAN2L PE=1 SV=1	HUMAN	1	Q9H0V9	GN=LMAN2L	1.07647	0.85558	1.38038	0.77983	1.48594
3509	1.8	2.92	22.34	5.219	2.088	sp|Q9NQZ2|SAS10_HUMAN	Something about silencing protein 10 OS=Homo sapiens GN=UTP3 PE=1 SV=1	HUMAN	1	Q9NQZ2	GN=UTP3	1.07647	0.864028	2.0893	0.515229	2.24905
3511	1.8	2.39	17.68	1.23	0.5126	sp|P49750|YLPM1_HUMAN	YLP motif-containing protein 1 OS=Homo sapiens GN=YLPM1 PE=1 SV=3	HUMAN	1	P49750	GN=YLPM1	1.07647	0.547394	1.30617	0.824138	1.40605
3595	1.61	1.89	20.39	6.149	4.531	sp|Q9HA64|KT3K_HUMAN	Ketosamine-3-kinase OS=Homo sapiens GN=FN3KRP PE=1 SV=2	HUMAN	1	Q9HA64	GN=FN3KRP	1.07647	0.861087	2.0893	0.515229	2.24905
3610	1.59	1.83	21.27	5.823	3.038	sp|Q13510|ASAH1_HUMAN	Acid ceramidase OS=Homo sapiens GN=ASAH1 PE=1 SV=5	HUMAN	1	Q13510	GN=ASAH1	1.07647	0.87131	2.0893	0.515229	2.24905
3694	1.39	3.24	25.46	5.499	3.055	sp|P22570|ADRO_HUMAN	NADPH:adrenodoxin oxidoreductase, mitochondrial OS=Homo sapiens GN=FDXR PE=1 SV=3	HUMAN	2	P22570	GN=FDXR	1.07647	0.867092	2.0893	0.515229	2.24905
621	15.53	16.52	36.89	18.63	16.27	sp|Q5SSJ5|HP1B3_HUMAN	Heterochromatin protein 1-binding protein 3 OS=Homo sapiens GN=HP1BP3 PE=1 SV=1	HUMAN	9	Q5SSJ5	GN=HP1BP3	1.0666	0.124912	1.07647	0.990832	1.14815
623	15.43	16.39	36.09	14.11	12.48	sp|O00469|PLOD2_HUMAN	Procollagen-lysine,2-oxoglutarate 5-dioxygenase 2 OS=Homo sapiens GN=PLOD2 PE=1 SV=2	HUMAN	8	O00469	GN=PLOD2	1.0666	0.385133	1.07647	0.990832	1.14815
722	14.05	14.84	44.04	27.74	18	sp|Q96ER9|CCD51_HUMAN	Coiled-coil domain-containing protein 51 OS=Homo sapiens GN=CCDC51 PE=1 SV=2	HUMAN	6	Q96ER9	GN=CCDC51	1.0666	0.369791	1.09648	0.972747	1.1695
899	11.82	12.66	45.71	27.86	21.79	sp|P21912|SDHB_HUMAN	Succinate dehydrogenase [ubiquinone] iron-sulfur subunit, mitochondrial OS=Homo sapiens GN=SDHB PE=1 SV=3	HUMAN	6	P21912	GN=SDHB	1.0666	0.386741	1.09648	0.972747	1.1695
990	10.77	11.03	42.18	26.18	23.27	sp|Q7Z7K6|CENPV_HUMAN	Centromere protein V OS=Homo sapiens GN=CENPV PE=1 SV=1	HUMAN	6	Q7Z7K6	GN=CENPV	1.0666	0.260797	1.13763	0.937562	1.21339
1001	10.64	10.87	48.04	31.86	28.43	sp|P52565|GDIR1_HUMAN	Rho GDP-dissociation inhibitor 1 OS=Homo sapiens GN=ARHGDIA PE=1 SV=3	HUMAN	6	P52565	GN=ARHGDIA	1.0666	0.277649	1.08643	0.981748	1.15878
1068	10.06	11.3	44.47	24.21	21.32	sp|P39748|FEN1_HUMAN	Flap endonuclease 1 OS=Homo sapiens GN=FEN1 PE=1 SV=1	HUMAN	6	P39748	GN=FEN1	1.0666	0.568891	1.07647	0.990832	1.14815
1152	9.35	10.03	72.85	28.96	20.81	sp|Q13242|SRSF9_HUMAN	Serine/arginine-rich splicing factor 9 OS=Homo sapiens GN=SRSF9 PE=1 SV=1	HUMAN	5	Q13242	GN=SRSF9	1.0666	0.373661	1.09648	0.972747	1.1695
1175	9.2	9.38	36.55	24.48	18.28	sp|Q969X5|ERGI1_HUMAN	Endoplasmic reticulum-Golgi intermediate compartment protein 1 OS=Homo sapiens GN=ERGIC1 PE=1 SV=1	HUMAN	4	Q969X5	GN=ERGIC1	1.0666	0.672454	1.09648	0.972747	1.1695
1261	8.6	10.09	39	11.28	8.635	sp|Q9Y6D9|MD1L1_HUMAN	Mitotic spindle assembly checkpoint protein MAD1 OS=Homo sapiens GN=MAD1L1 PE=1 SV=2	HUMAN	4	Q9Y6D9	GN=MAD1L1	1.0666	0.452	1.14815	0.928966	1.23595
1528	7.03	7.35	20.6	9.925	7.678	sp|Q8NF37|PCAT1_HUMAN	Lysophosphatidylcholine acyltransferase 1 OS=Homo sapiens GN=LPCAT1 PE=1 SV=2	HUMAN	4	Q8NF37	GN=LPCAT1	1.0666	0.301313	1.09648	0.972747	1.1695
1555	6.87	7.04	18.59	10.22	10.22	sp|Q6XQN6|PNCB_HUMAN	Nicotinate phosphoribosyltransferase OS=Homo sapiens GN=NAPRT PE=1 SV=2	HUMAN	5	Q6XQN6	GN=NAPRT	1.0666	0.642377	1.13763	0.937562	1.21339
1631	6.39	6.94	34.19	12.18	9.602	sp|Q9Y606|TRUA_HUMAN	tRNA pseudouridine synthase A OS=Homo sapiens GN=PUS1 PE=1 SV=3	HUMAN	3	Q9Y606	GN=PUS1	1.0666	0.347725	1.10662	0.963829	1.18032
1777	5.87	6.13	16.11	11.04	7.285	sp|P30838|AL3A1_HUMAN	Aldehyde dehydrogenase, dimeric NADP-preferring OS=Homo sapiens GN=ALDH3A1 PE=1 SV=3	HUMAN	3	P30838	GN=ALDH3A1	1.0666	0.170721	1.13763	0.937562	1.21339
1792	5.81	10.68	21.29	8.129	7.484	sp|Q86YV9|HPS6_HUMAN	Hermansky-Pudlak syndrome 6 protein OS=Homo sapiens GN=HPS6 PE=1 SV=1	HUMAN	5	Q86YV9	GN=HPS6	1.0666	0.556575	1.38038	0.772681	1.47231
1808	5.74	5.79	40.95	32.38	32.38	sp|P31949|S10AB_HUMAN	Protein S100-A11 OS=Homo sapiens GN=S100A11 PE=1 SV=2	HUMAN	5	P31949	GN=S100A11	1.0666	0.714325	1.13763	0.937562	1.21339
2009	4.91	16.37	26.61	9.924	5.78	sp|Q2TB90|HKDC1_HUMAN	Putative hexokinase HKDC1 OS=Homo sapiens GN=HKDC1 PE=1 SV=3	HUMAN	6	Q2TB90	GN=HKDC1	1.0666	0.450185	1.2942	0.824138	1.38038
2048	4.76	5.48	26.5	5.997	3.626	sp|Q9H307|PININ_HUMAN	Pinin OS=Homo sapiens GN=PNN PE=1 SV=4	HUMAN	2	Q9H307	GN=PNN	1.0666	0.275703	1.13763	0.937562	1.21339
2083	4.61	5.02	26.28	9.684	6.324	sp|Q12894|IFRD2_HUMAN	Interferon-related developmental regulator 2 OS=Homo sapiens GN=IFRD2 PE=1 SV=3	HUMAN	2	Q12894	GN=IFRD2	1.0666	0.783822	1.38038	0.772681	1.47231
2243	4.15	4.66	20.51	8.625	6.527	sp|Q8NBX0|SCPDL_HUMAN	Saccharopine dehydrogenase-like oxidoreductase OS=Homo sapiens GN=SCCPDH PE=1 SV=1	HUMAN	2	Q8NBX0	GN=SCCPDH	1.0666	0.25354	1.24738	0.855067	1.33045
2244	4.14	6.34	30.32	9.684	4.842	sp|P19474|RO52_HUMAN	E3 ubiquitin-protein ligase TRIM21 OS=Homo sapiens GN=TRIM21 PE=1 SV=1	HUMAN	2	P19474	GN=TRIM21	1.0666	0.421453	2.0893	0.510505	2.22844
2332	4.01	5.36	22.96	12.06	12.06	sp|Q5SRD1|TI23B_HUMAN	Putative mitochondrial import inner membrane translocase subunit Tim23B OS=Homo sapiens GN=TIMM23B PE=5 SV=2	HUMAN	3	Q5SRD1	GN=TIMM23B	1.0666	0.645827	1.14815	0.928966	1.22462
2334	4.01	4.73	17.14	7.809	5.64	sp|Q9H173|SIL1_HUMAN	Nucleotide exchange factor SIL1 OS=Homo sapiens GN=SIL1 PE=1 SV=1	HUMAN	2	Q9H173	GN=SIL1	1.0666	0.808707	2.0893	0.510505	2.22844
2357	4	4.31	24.16	7.645	7.645	sp|Q7L5D6|GET4_HUMAN	Golgi to ER traffic protein 4 homolog OS=Homo sapiens GN=GET4 PE=1 SV=1	HUMAN	2	Q7L5D6	GN=GET4	1.0666	0.881994	1.38038	0.772681	1.47231
2368	4	4.11	18.37	13.27	13.27	sp|Q16637|SMN_HUMAN	Survival motor neuron protein OS=Homo sapiens GN=SMN1 PE=1 SV=1	HUMAN	2	Q16637	GN=SMN1	1.0666	0.883989	2.0893	0.510505	2.22844
2405	3.93	4.15	32.21	19.33	6.135	sp|Q8NFH4|NUP37_HUMAN	Nucleoporin Nup37 OS=Homo sapiens GN=NUP37 PE=1 SV=1	HUMAN	2	Q8NFH4	GN=NUP37	1.0666	0.553723	1.18032	0.903649	1.25892
2421	3.86	4.22	18.84	12.69	5.037	sp|P04062|GLCM_HUMAN	Glucosylceramidase OS=Homo sapiens GN=GBA PE=1 SV=3	HUMAN	2	P04062	GN=GBA	1.0666	0.631726	1.11686	0.954993	1.19124
2452	3.75	3.93	28.29	17.44	14.34	sp|O95336|6PGL_HUMAN	6-phosphogluconolactonase OS=Homo sapiens GN=PGLS PE=1 SV=2	HUMAN	3	O95336	GN=PGLS	1.0666	0.584238	1.24738	0.855067	1.33045
2533	3.5	3.71	33.74	15.2	7.599	sp|Q08257|QOR_HUMAN	Quinone oxidoreductase OS=Homo sapiens GN=CRYZ PE=1 SV=1	HUMAN	2	Q08257	GN=CRYZ	1.0666	1	1.27057	0.83946	1.35519
2564	3.41	5.25	15.23	3.03	2.121	sp|Q86TC9|MYPN_HUMAN	Myopalladin OS=Homo sapiens GN=MYPN PE=1 SV=2	HUMAN	3	Q86TC9	GN=MYPN	1.0666	0.863494	1.24738	0.855067	1.33045
2576	3.38	3.91	14.53	3.785	2.686	sp|Q96ST2|IWS1_HUMAN	Protein IWS1 homolog OS=Homo sapiens GN=IWS1 PE=1 SV=2	HUMAN	2	Q96ST2	GN=IWS1	1.0666	0.788944	1.38038	0.772681	1.47231
2602	3.25	4.07	28.42	16.39	13.11	sp|Q8N5M9|JAGN1_HUMAN	Protein jagunal homolog 1 OS=Homo sapiens GN=JAGN1 PE=1 SV=1	HUMAN	3	Q8N5M9	GN=JAGN1	1.0666	0.482778	1.38038	0.772681	1.47231
2640	3.12	3.58	16.13	3.818	3.202	sp|Q96JM3|CHAP1_HUMAN	Chromosome alignment-maintaining phosphoprotein 1 OS=Homo sapiens GN=CHAMP1 PE=1 SV=2	HUMAN	2	Q96JM3	GN=CHAMP1	1.0666	0.833575	2.0893	0.510505	2.22844
2696	2.93	3.19	47.24	18.11	14.17	sp|Q9Y5J5|PHLA3_HUMAN	Pleckstrin homology-like domain family A member 3 OS=Homo sapiens GN=PHLDA3 PE=1 SV=1	HUMAN	2	Q9Y5J5	GN=PHLDA3	1.0666	0.494467	1.38038	0.772681	1.47231
2783	2.7	2.91	28.47	11.46	3.125	sp|Q53H82|LACB2_HUMAN	Endoribonuclease LACTB2 OS=Homo sapiens GN=LACTB2 PE=1 SV=2	HUMAN	1	Q53H82	GN=LACTB2	1.0666	0.616768	1.13763	0.937562	1.21339
2828	2.57	3.75	19.79	6.684	4.37	sp|Q96DP5|FMT_HUMAN	Methionyl-tRNA formyltransferase, mitochondrial OS=Homo sapiens GN=MTFMT PE=1 SV=2	HUMAN	2	Q96DP5	GN=MTFMT	1.0666	0.759706	2.0893	0.510505	2.22844
2862	2.48	2.81	32.69	19.23	7.051	sp|P52298|NCBP2_HUMAN	Nuclear cap-binding protein subunit 2 OS=Homo sapiens GN=NCBP2 PE=1 SV=1	HUMAN	1	P52298	GN=NCBP2	1.0666	0.879349	2.0893	0.510505	2.22844
2942	2.3	2.48	17.11	9.737	5.526	sp|P41221|WNT5A_HUMAN	Protein Wnt-5a OS=Homo sapiens GN=WNT5A PE=1 SV=2	HUMAN	1	P41221	GN=WNT5A	1.0666	0.539248	1.30617	0.816582	1.39316
2983	2.23	7.44	35.18	10.05	5.546	sp|Q9NZI8|IF2B1_HUMAN	Insulin-like growth factor 2 mRNA-binding protein 1 OS=Homo sapiens GN=IGF2BP1 PE=1 SV=2	HUMAN	3	Q9NZI8	GN=IGF2BP1	1.0666	0.484615	2.0893	0.510505	2.22844
3288	2	4.78	23.45	9.446	4.886	sp|O43808|PM34_HUMAN	Peroxisomal membrane protein PMP34 OS=Homo sapiens GN=SLC25A17 PE=1 SV=1	HUMAN	2	O43808	GN=SLC25A17	1.0666	0.720999	1.8197	0.586138	1.94089
3341	2	2.39	20.11	10.92	8.046	sp|Q9GZN8|CT027_HUMAN	UPF0687 protein C20orf27 OS=Homo sapiens GN=C20orf27 PE=1 SV=3	HUMAN	1	Q9GZN8	GN=C20orf27	1.0666	0.887749	2.0893	0.510505	2.22844
3350	2	2.35	28.37	5.731	3.438	sp|Q8WWH5|TRUB1_HUMAN	Probable tRNA pseudouridine synthase 1 OS=Homo sapiens GN=TRUB1 PE=1 SV=1	HUMAN	1	Q8WWH5	GN=TRUB1	1.0666	0.875683	2.0893	0.510505	2.22844
3363	2	2.26	22.7	4.082	3.061	sp|Q9H0C8|ILKAP_HUMAN	Integrin-linked kinase-associated serine/threonine phosphatase 2C OS=Homo sapiens GN=ILKAP PE=1 SV=1	HUMAN	1	Q9H0C8	GN=ILKAP	1.0666	0.88204	2.0893	0.510505	2.22844
3383	2	2.15	12.29	2.6	2.6	sp|O60906|NSMA_HUMAN	Sphingomyelin phosphodiesterase 2 OS=Homo sapiens GN=SMPD2 PE=1 SV=2	HUMAN	1	O60906	GN=SMPD2	1.0666	0.884057	2.0893	0.510505	2.22844
3438	2	2.02	47.62	15.48	15.48	sp|P42677|RS27_HUMAN	40S ribosomal protein S27 OS=Homo sapiens GN=RPS27 PE=1 SV=3	HUMAN	2	P42677	GN=RPS27	1.0666	0.816699	1.18032	0.903649	1.25892
3461	1.94	2.75	30.09	16.22	7.67	sp|Q9Y394|DHRS7_HUMAN	Dehydrogenase/reductase SDR family member 7 OS=Homo sapiens GN=DHRS7 PE=1 SV=1	HUMAN	2	Q9Y394	GN=DHRS7	1.0666	0.888694	2.10863	0.505825	2.22844
3526	1.77	2.82	15.51	5.17	1.454	sp|Q9Y2U5|M3K2_HUMAN	Mitogen-activated protein kinase kinase kinase 2 OS=Homo sapiens GN=MAP3K2 PE=1 SV=2	HUMAN	1	Q9Y2U5	GN=MAP3K2	1.0666	0.541004	2.0893	0.510505	2.22844
3560	1.68	4.03	32.11	7.974	3.233	sp|Q9BZD4|NUF2_HUMAN	Kinetochore protein Nuf2 OS=Homo sapiens GN=NUF2 PE=1 SV=2	HUMAN	2	Q9BZD4	GN=NUF2	1.0666	0.87583	2.0893	0.510505	2.24905
3588	1.62	8.14	39.15	28.94	24.26	sp|Q9BVK6|TMED9_HUMAN	Transmembrane emp24 domain-containing protein 9 OS=Homo sapiens GN=TMED9 PE=1 SV=2	HUMAN	8	Q9BVK6	GN=TMED9	1.0666	0.76694	1.18032	0.903649	1.25892
3727	1.32	1.69	21.57	2.556	1.757	sp|P43155|CACP_HUMAN	Carnitine O-acetyltransferase OS=Homo sapiens GN=CRAT PE=1 SV=5	HUMAN	1	P43155	GN=CRAT	1.0666	0.860701	2.0893	0.510505	2.22844
3731	1.31	5.04	14.65	3.944	1.831	sp|Q9NVR2|INT10_HUMAN	Integrator complex subunit 10 OS=Homo sapiens GN=INTS10 PE=1 SV=2	HUMAN	3	Q9NVR2	GN=INTS10	1.0666	0.804547	2.0893	0.510505	2.22844
658	14.95	16.62	23.61	13.7	9.563	sp|Q8IY81|SPB1_HUMAN	pre-rRNA processing protein FTSJ3 OS=Homo sapiens GN=FTSJ3 PE=1 SV=2	HUMAN	7	Q8IY81	GN=FTSJ3	1.05682	0.426648	1.07647	0.981748	1.13763
671	14.67	18.17	29.03	20.06	15.05	sp|P23786|CPT2_HUMAN	Carnitine O-palmitoyltransferase 2, mitochondrial OS=Homo sapiens GN=CPT2 PE=1 SV=2	HUMAN	8	P23786	GN=CPT2	1.05682	0.361715	1.09648	0.963829	1.15878
719	14.06	15.56	33.48	12.83	10	sp|Q9NYF8|BCLF1_HUMAN	Bcl-2-associated transcription factor 1 OS=Homo sapiens GN=BCLAF1 PE=1 SV=2	HUMAN	7	Q9NYF8	GN=BCLAF1	1.05682	0.172613	1.09648	0.963829	1.15878
809	12.81	14.91	34.37	20.11	14.08	sp|Q9NY93|DDX56_HUMAN	Probable ATP-dependent RNA helicase DDX56 OS=Homo sapiens GN=DDX56 PE=1 SV=1	HUMAN	7	Q9NY93	GN=DDX56	1.05682	0.451171	1.13763	0.928966	1.20226
865	12.21	13.19	24.49	12.1	11.52	sp|Q969X6|UTP4_HUMAN	U3 small nucleolar RNA-associated protein 4 homolog OS=Homo sapiens GN=UTP4 PE=1 SV=1	HUMAN	7	Q969X6	GN=UTP4	1.05682	0.517267	1.09648	0.963829	1.15878
941	11.38	14.52	31.54	16.13	5.974	sp|Q13724|MOGS_HUMAN	Mannosyl-oligosaccharide glucosidase OS=Homo sapiens GN=MOGS PE=1 SV=5	HUMAN	5	Q13724	GN=MOGS	1.05682	0.231592	1.07647	0.981748	1.13763
1024	10.44	11.67	44.44	33.72	29.5	sp|P35270|SPRE_HUMAN	Sepiapterin reductase OS=Homo sapiens GN=SPR PE=1 SV=1	HUMAN	5	P35270	GN=SPR	1.05682	0.507302	1.11686	0.946237	1.18032
1027	10.39	15.37	30.65	18.82	13.05	sp|P28288|ABCD3_HUMAN	ATP-binding cassette sub-family D member 3 OS=Homo sapiens GN=ABCD3 PE=1 SV=1	HUMAN	8	P28288	GN=ABCD3	1.05682	0.389973	1.18032	0.895365	1.24738
1046	10.23	12.25	31.27	18.38	11.68	sp|Q86UE4|LYRIC_HUMAN	Protein LYRIC OS=Homo sapiens GN=MTDH PE=1 SV=2	HUMAN	5	Q86UE4	GN=MTDH	1.05682	0.313439	1.09648	0.963829	1.1695
1260	8.61	8.99	29.8	17	14.53	sp|Q8N6T3|ARFG1_HUMAN	ADP-ribosylation factor GTPase-activating protein 1 OS=Homo sapiens GN=ARFGAP1 PE=1 SV=2	HUMAN	4	Q8N6T3	GN=ARFGAP1	1.05682	0.701708	1.18032	0.895365	1.24738
1364	8.01	8.75	25.33	6.452	5.376	sp|Q9UBB9|TFP11_HUMAN	Tuftelin-interacting protein 11 OS=Homo sapiens GN=TFIP11 PE=1 SV=1	HUMAN	4	Q9UBB9	GN=TFIP11	1.05682	0.625021	1.24738	0.847227	1.31826
1380	7.93	8.92	26.32	7.725	7.01	sp|Q8N6R0|MET13_HUMAN	Methyltransferase-like protein 13 OS=Homo sapiens GN=METTL13 PE=1 SV=1	HUMAN	4	Q8N6R0	GN=METTL13	1.05682	0.589704	1.80302	0.586138	1.92309
1419	7.64	8.12	20	8.02	4.061	sp|Q5JTZ9|SYAM_HUMAN	Alanine--tRNA ligase, mitochondrial OS=Homo sapiens GN=AARS2 PE=1 SV=1	HUMAN	3	Q5JTZ9	GN=AARS2	1.05682	0.470788	1.11686	0.946237	1.18032
1453	7.46	9.72	26.85	9.226	6.26	sp|P52306|GDS1_HUMAN	Rap1 GTPase-GDP dissociation stimulator 1 OS=Homo sapiens GN=RAP1GDS1 PE=1 SV=3	HUMAN	4	P52306	GN=RAP1GDS1	1.05682	1	1.70608	0.619441	1.80302
1454	7.46	8.14	33.19	12.83	11.02	sp|Q9UH99|SUN2_HUMAN	SUN domain-containing protein 2 OS=Homo sapiens GN=SUN2 PE=1 SV=3	HUMAN	4	Q9UH99	GN=SUN2	1.05682	0.450185	1.25892	0.83946	1.33045
1502	7.2	9.42	58.72	44.04	35.32	sp|P82930|RT34_HUMAN	28S ribosomal protein S34, mitochondrial OS=Homo sapiens GN=MRPS34 PE=1 SV=2	HUMAN	6	P82930	GN=MRPS34	1.05682	0.545156	1.13763	0.928966	1.20226
1516	7.1	8.71	37.67	14.04	9.589	sp|P49406|RM19_HUMAN	39S ribosomal protein L19, mitochondrial OS=Homo sapiens GN=MRPL19 PE=1 SV=2	HUMAN	4	P49406	GN=MRPL19	1.05682	0.404814	1.14815	0.92045	1.21339
1533	6.99	10.04	38.78	16.07	14.03	sp|Q9Y383|LC7L2_HUMAN	Putative RNA-binding protein Luc7-like 2 OS=Homo sapiens GN=LUC7L2 PE=1 SV=2	HUMAN	5	Q9Y383	GN=LUC7L2	1.05682	0.657029	1.38038	0.765597	1.45881
1578	6.73	7.51	26.74	6.057	4.571	sp|Q13206|DDX10_HUMAN	Probable ATP-dependent RNA helicase DDX10 OS=Homo sapiens GN=DDX10 PE=1 SV=2	HUMAN	4	Q13206	GN=DDX10	1.05682	0.472499	1.18032	0.895365	1.24738
1611	6.5	8.02	23.5	4.266	2.246	sp|Q9C0J8|WDR33_HUMAN	pre-mRNA 3' end processing protein WDR33 OS=Homo sapiens GN=WDR33 PE=1 SV=2	HUMAN	3	Q9C0J8	GN=WDR33	1.05682	0.834127	1.70608	0.619441	1.80302
1809	5.73	13	59.67	50.83	46.96	sp|P84077|ARF1_HUMAN	ADP-ribosylation factor 1 OS=Homo sapiens GN=ARF1 PE=1 SV=2	HUMAN	9	P84077	GN=ARF1	1.05682	1	1.14815	0.92045	1.21339
1855	5.53	6.87	38.01	34.32	12.55	sp|Q9Y5Y2|NUBP2_HUMAN	Cytosolic Fe-S cluster assembly factor NUBP2 OS=Homo sapiens GN=NUBP2 PE=1 SV=1	HUMAN	3	Q9Y5Y2	GN=NUBP2	1.05682	0.722326	1.14815	0.92045	1.21339
1885	5.41	6.16	20.05	9.42	7.005	sp|Q13148|TADBP_HUMAN	TAR DNA-binding protein 43 OS=Homo sapiens GN=TARDBP PE=1 SV=1	HUMAN	5	Q13148	GN=TARDBP	1.05682	0.826837	1.24738	0.847227	1.31826
1920	5.27	7.24	34.79	13.13	9.409	sp|Q13451|FKBP5_HUMAN	Peptidyl-prolyl cis-trans isomerase FKBP5 OS=Homo sapiens GN=FKBP5 PE=1 SV=2	HUMAN	4	Q13451	GN=FKBP5	1.05682	0.730717	1.18032	0.895365	1.24738
1921	5.27	5.92	17.75	10.34	6.742	sp|P56545|CTBP2_HUMAN	C-terminal-binding protein 2 OS=Homo sapiens GN=CTBP2 PE=1 SV=1	HUMAN	4	P56545	GN=CTBP2	1.05682	0.43575	1.10662	0.954993	1.1695
1942	5.2	6.17	40.47	22.18	12.06	sp|P82914|RT15_HUMAN	28S ribosomal protein S15, mitochondrial OS=Homo sapiens GN=MRPS15 PE=1 SV=1	HUMAN	3	P82914	GN=MRPS15	1.05682	0.409935	1.18032	0.895365	1.24738
1948	5.15	5.3	59.42	40.58	31.88	sp|P56385|ATP5I_HUMAN	ATP synthase subunit e, mitochondrial OS=Homo sapiens GN=ATP5I PE=1 SV=2	HUMAN	2	P56385	GN=ATP5I	1.05682	0.506174	1.11686	0.946237	1.18032
1961	5.1	5.16	24.57	10.81	10.81	sp|Q16186|ADRM1_HUMAN	Proteasomal ubiquitin receptor ADRM1 OS=Homo sapiens GN=ADRM1 PE=1 SV=2	HUMAN	3	Q16186	GN=ADRM1	1.05682	0.539074	1.11686	0.946237	1.18032
1967	5.08	5.44	20.38	7.09	5.318	sp|Q9NZT2|OGFR_HUMAN	Opioid growth factor receptor OS=Homo sapiens GN=OGFR PE=1 SV=3	HUMAN	3	Q9NZT2	GN=OGFR	1.05682	0.508235	1.11686	0.946237	1.18032
1977	5.04	5.56	36.11	16.41	13.64	sp|Q99986|VRK1_HUMAN	Serine/threonine-protein kinase VRK1 OS=Homo sapiens GN=VRK1 PE=1 SV=1	HUMAN	4	Q99986	GN=VRK1	1.05682	0.512376	1.18032	0.895365	1.24738
1988	5	6.91	23.07	4.897	4.897	sp|Q96HY7|DHTK1_HUMAN	Probable 2-oxoglutarate dehydrogenase E1 component DHKTD1, mitochondrial OS=Homo sapiens GN=DHTKD1 PE=1 SV=2	HUMAN	4	Q96HY7	GN=DHTKD1	1.05682	0.390977	1.18032	0.895365	1.24738
2067	4.66	4.94	19.87	8.245	4.651	sp|O15269|SPTC1_HUMAN	Serine palmitoyltransferase 1 OS=Homo sapiens GN=SPTLC1 PE=1 SV=1	HUMAN	2	O15269	GN=SPTLC1	1.05682	0.28043	1.10662	0.954993	1.1695
2084	4.6	5.35	32.36	15.16	9.038	sp|Q02338|BDH_HUMAN	D-beta-hydroxybutyrate dehydrogenase, mitochondrial OS=Homo sapiens GN=BDH1 PE=1 SV=3	HUMAN	3	Q02338	GN=BDH1	1.05682	0.746867	1.69044	0.625173	1.78649
2246	4.14	5.01	22.46	10.82	4.098	sp|Q6NUM9|RETST_HUMAN	All-trans-retinol 13,14-reductase OS=Homo sapiens GN=RETSAT PE=1 SV=2	HUMAN	2	Q6NUM9	GN=RETSAT	1.05682	0.88637	2.0893	0.505825	2.208
2267	4.11	4.3	44.74	28.95	15.79	sp|Q9Y3D6|FIS1_HUMAN	Mitochondrial fission 1 protein OS=Homo sapiens GN=FIS1 PE=1 SV=2	HUMAN	3	Q9Y3D6	GN=FIS1	1.05682	0.462838	1.24738	0.847227	1.31826
2438	3.79	4.08	23.54	9.792	5.833	sp|Q96EY1|DNJA3_HUMAN	DnaJ homolog subfamily A member 3, mitochondrial OS=Homo sapiens GN=DNAJA3 PE=1 SV=2	HUMAN	2	Q96EY1	GN=DNAJA3	1.05682	0.684801	1.38038	0.765597	1.45881
2463	3.71	5.81	17.25	3.174	1.257	sp|Q9UK61|TASOR_HUMAN	Protein TASOR OS=Homo sapiens GN=FAM208A PE=1 SV=3	HUMAN	2	Q9UK61	GN=FAM208A	1.05682	0.326874	1.38038	0.765597	1.45881
2481	3.66	3.93	18.25	9.886	7.985	sp|O75431|MTX2_HUMAN	Metaxin-2 OS=Homo sapiens GN=MTX2 PE=1 SV=1	HUMAN	2	O75431	GN=MTX2	1.05682	0.764435	2.0893	0.505825	2.208
2511	3.55	9	32.82	13.74	12.21	sp|Q02750|MP2K1_HUMAN	Dual specificity mitogen-activated protein kinase kinase 1 OS=Homo sapiens GN=MAP2K1 PE=1 SV=2	HUMAN	5	Q02750	GN=MAP2K1	1.05682	0.895358	2.0893	0.505825	2.208
2520	3.54	3.67	32.97	14.05	14.05	sp|P51452|DUS3_HUMAN	Dual specificity protein phosphatase 3 OS=Homo sapiens GN=DUSP3 PE=1 SV=1	HUMAN	2	P51452	GN=DUSP3	1.05682	0.753905	1.24738	0.847227	1.31826
2556	3.43	3.89	26.14	10.64	7.295	sp|Q14914|PTGR1_HUMAN	Prostaglandin reductase 1 OS=Homo sapiens GN=PTGR1 PE=1 SV=2	HUMAN	2	Q14914	GN=PTGR1	1.05682	0.838987	1.18032	0.895365	1.24738
2639	3.12	3.64	23.09	5.528	4.878	sp|Q96CM8|ACSF2_HUMAN	Acyl-CoA synthetase family member 2, mitochondrial OS=Homo sapiens GN=ACSF2 PE=1 SV=2	HUMAN	2	Q96CM8	GN=ACSF2	1.05682	0.852269	2.0893	0.505825	2.208
2702	2.92	3.09	28.02	2.534	2.534	sp|O60504|VINEX_HUMAN	Vinexin OS=Homo sapiens GN=SORBS3 PE=1 SV=2	HUMAN	2	O60504	GN=SORBS3	1.05682	0.863178	2.0893	0.505825	2.208
2819	2.59	3.6	12.74	2.682	1.788	sp|Q14118|DAG1_HUMAN	Dystroglycan OS=Homo sapiens GN=DAG1 PE=1 SV=2	HUMAN	2	Q14118	GN=DAG1	1.05682	0.651138	1.69044	0.625173	1.78649
2855	2.51	4.41	32	10.18	6.182	sp|Q9UBW8|CSN7A_HUMAN	COP9 signalosome complex subunit 7a OS=Homo sapiens GN=COPS7A PE=1 SV=1	HUMAN	2	Q9UBW8	GN=COPS7A	1.05682	0.773515	1.7378	0.608135	1.83654
2857	2.5	5.07	20.62	11.04	5.417	sp|Q9BTD8|RBM42_HUMAN	RNA-binding protein 42 OS=Homo sapiens GN=RBM42 PE=1 SV=1	HUMAN	2	Q9BTD8	GN=RBM42	1.05682	0.619627	1.18032	0.895365	1.24738
2867	2.47	3.09	35.22	25.16	13.84	sp|P47914|RL29_HUMAN	60S ribosomal protein L29 OS=Homo sapiens GN=RPL29 PE=1 SV=2	HUMAN	2	P47914	GN=RPL29	1.05682	1	1.13763	0.928966	1.20226
2915	2.35	2.46	21.38	9.655	2.414	sp|O00625|PIR_HUMAN	Pirin OS=Homo sapiens GN=PIR PE=1 SV=1	HUMAN	1	O00625	GN=PIR	1.05682	0.728885	1.24738	0.847227	1.31826
2929	2.32	2.9	25.16	12.89	5.222	sp|Q9UGM3|DMBT1_HUMAN	Deleted in malignant brain tumors 1 protein OS=Homo sapiens GN=DMBT1 PE=1 SV=2	HUMAN	1	Q9UGM3	GN=DMBT1	1.05682	0.899153	2.0893	0.505825	2.208
2975	2.24	4.26	24.22	7.743	2.471	sp|Q7L775|EPMIP_HUMAN	EPM2A-interacting protein 1 OS=Homo sapiens GN=EPM2AIP1 PE=1 SV=1	HUMAN	1	Q7L775	GN=EPM2AIP1	1.05682	0.890294	2.0893	0.505825	2.208
3009	2.19	10.68	18.63	3.851	1.076	sp|O94822|LTN1_HUMAN	E3 ubiquitin-protein ligase listerin OS=Homo sapiens GN=LTN1 PE=1 SV=6	HUMAN	3	O94822	GN=LTN1	1.05682	0.90173	2.0893	0.505825	2.208
3035	2.15	2.51	42.86	28.57	6.803	sp|Q13404|UB2V1_HUMAN	Ubiquitin-conjugating enzyme E2 variant 1 OS=Homo sapiens GN=UBE2V1 PE=1 SV=2	HUMAN	1	Q13404	GN=UBE2V1	1.05682	0.89609	2.0893	0.505825	2.208
3040	2.14	3.18	22.48	8.824	5.042	sp|Q9BPX6|MICU1_HUMAN	Calcium uptake protein 1, mitochondrial OS=Homo sapiens GN=MICU1 PE=1 SV=1	HUMAN	2	Q9BPX6	GN=MICU1	1.05682	0.682726	1.72187	0.613762	1.8197
3206	2.02	2.68	28.77	8.019	5.66	sp|Q96GC5|RM48_HUMAN	39S ribosomal protein L48, mitochondrial OS=Homo sapiens GN=MRPL48 PE=1 SV=2	HUMAN	1	Q96GC5	GN=MRPL48	1.05682	1	1.24738	0.847227	1.31826
3227	2.02	2.1	32.2	5.085	5.085	sp|O43447|PPIH_HUMAN	Peptidyl-prolyl cis-trans isomerase H OS=Homo sapiens GN=PPIH PE=1 SV=1	HUMAN	1	O43447	GN=PPIH	1.05682	1	1.78649	0.591562	1.88799
3245	2.01	2.74	14.52	3.96	1.815	sp|O15321|TM9S1_HUMAN	Transmembrane 9 superfamily member 1 OS=Homo sapiens GN=TM9SF1 PE=2 SV=2	HUMAN	1	O15321	GN=TM9SF1	1.05682	0.899603	2.0893	0.505825	2.208
3299	2	3.56	31.65	26.58	26.58	sp|P61024|CKS1_HUMAN	Cyclin-dependent kinases regulatory subunit 1 OS=Homo sapiens GN=CKS1B PE=1 SV=1	HUMAN	3	P61024	GN=CKS1B	1.05682	0.783036	2.0893	0.505825	2.208
3300	2	3.55	50.56	30.34	30.34	sp|P63167|DYL1_HUMAN	Dynein light chain 1, cytoplasmic OS=Homo sapiens GN=DYNLL1 PE=1 SV=1	HUMAN	4	P63167	GN=DYNLL1	1.05682	0.777781	1.18032	0.895365	1.24738
3368	2	2.22	18.14	6.195	4.425	sp|P00846|ATP6_HUMAN	ATP synthase subunit a OS=Homo sapiens GN=MT-ATP6 PE=1 SV=1	HUMAN	1	P00846	GN=MT-ATP6	1.05682	0.745665	1.38038	0.765597	1.45881
3403	2	2.1	9.241	5.281	3.96	sp|Q9UBR2|CATZ_HUMAN	Cathepsin Z OS=Homo sapiens GN=CTSZ PE=1 SV=1	HUMAN	1	Q9UBR2	GN=CTSZ	1.05682	0.837548	1.38038	0.765597	1.45881
3567	1.66	3.17	22.48	3.544	1.55	sp|Q15031|SYLM_HUMAN	Probable leucine--tRNA ligase, mitochondrial OS=Homo sapiens GN=LARS2 PE=1 SV=2	HUMAN	2	Q15031	GN=LARS2	1.05682	0.790192	1.72187	0.613762	1.8197
3599	1.6	2.74	23.68	6.842	4.737	sp|P18615|NELFE_HUMAN	Negative elongation factor E OS=Homo sapiens GN=NELFE PE=1 SV=3	HUMAN	2	P18615	GN=NELFE	1.05682	0.897521	2.0893	0.505825	2.208
3611	1.59	1.78	18.34	5.621	2.959	sp|O14832|PAHX_HUMAN	Phytanoyl-CoA dioxygenase, peroxisomal OS=Homo sapiens GN=PHYH PE=1 SV=1	HUMAN	1	O14832	GN=PHYH	1.05682	0.895097	2.0893	0.505825	2.208
3685	1.41	2.08	25.56	5.278	2.5	sp|O95273|CCDB1_HUMAN	Cyclin-D1-binding protein 1 OS=Homo sapiens GN=CCNDBP1 PE=1 SV=2	HUMAN	1	O95273	GN=CCNDBP1	1.05682	0.900768	2.0893	0.505825	2.208
3695	1.39	2.23	19.44	3.947	1.462	sp|Q8WU76|SCFD2_HUMAN	Sec1 family domain-containing protein 2 OS=Homo sapiens GN=SCFD2 PE=1 SV=2	HUMAN	1	Q8WU76	GN=SCFD2	1.05682	0.884065	2.0893	0.505825	2.208
3721	1.33	1.96	19.35	5.991	2.074	sp|Q8NFW8|NEUA_HUMAN	N-acylneuraminate cytidylyltransferase OS=Homo sapiens GN=CMAS PE=1 SV=2	HUMAN	1	Q8NFW8	GN=CMAS	1.05682	0.894646	2.0893	0.505825	2.208
3730	1.32	1.44	20.43	5.217	3.478	sp|O75608|LYPA1_HUMAN	Acyl-protein thioesterase 1 OS=Homo sapiens GN=LYPLA1 PE=1 SV=1	HUMAN	1	O75608	GN=LYPLA1	1.05682	1	1.77011	0.597035	1.87068
4861	2.14	3.18	22.48	8.824	5.042	sp|Q9BPX6|MICU1_HUMAN	Calcium uptake protein 1, mitochondrial OS=Homo sapiens GN=MICU1 PE=1 SV=1	HUMAN	2	Q9BPX6	GN=MICU1	1.05682	0.682726	1.72187	0.613762	1.8197
328	22.97	29.16	28	15.72	13.19	sp|P28340|DPOD1_HUMAN	DNA polymerase delta catalytic subunit OS=Homo sapiens GN=POLD1 PE=1 SV=2	HUMAN	15	P28340	GN=POLD1	1.04713	0.124204	1.0666	0.981748	1.1272
748	13.69	16	17.85	6.224	4.246	sp|P18583|SON_HUMAN	Protein SON OS=Homo sapiens GN=SON PE=1 SV=4	HUMAN	8	P18583	GN=SON	1.04713	0.413262	1.08643	0.963829	1.13763
892	11.88	12.69	31.29	24.13	20.45	sp|O75439|MPPB_HUMAN	Mitochondrial-processing peptidase subunit beta OS=Homo sapiens GN=PMPCB PE=1 SV=2	HUMAN	7	O75439	GN=PMPCB	1.04713	0.668082	1.10662	0.946237	1.15878
949	11.12	15.77	21.83	9.253	8.185	sp|Q6P3X3|TTC27_HUMAN	Tetratricopeptide repeat protein 27 OS=Homo sapiens GN=TTC27 PE=1 SV=1	HUMAN	7	Q6P3X3	GN=TTC27	1.04713	0.658378	1.13763	0.92045	1.19124
1004	10.61	11.4	31.91	14.01	10.31	sp|O60832|DKC1_HUMAN	H/ACA ribonucleoprotein complex subunit 4 OS=Homo sapiens GN=DKC1 PE=1 SV=3	HUMAN	5	O60832	GN=DKC1	1.04713	0.421172	1.08643	0.963829	1.13763
1099	9.81	10.02	42.48	28.64	20.15	sp|P07339|CATD_HUMAN	Cathepsin D OS=Homo sapiens GN=CTSD PE=1 SV=1	HUMAN	6	P07339	GN=CTSD	1.04713	0.459155	1.08643	0.963829	1.13763
1113	9.69	10.21	71.62	49.55	31.53	sp|Q8TAE8|G45IP_HUMAN	Growth arrest and DNA damage-inducible proteins-interacting protein 1 OS=Homo sapiens GN=GADD45GIP1 PE=1 SV=1	HUMAN	5	Q8TAE8	GN=GADD45GIP1	1.04713	0.186675	1.09648	0.954993	1.14815
1146	9.39	10.18	23.17	12.71	7.175	sp|O96005|CLPT1_HUMAN	Cleft lip and palate transmembrane protein 1 OS=Homo sapiens GN=CLPTM1 PE=1 SV=1	HUMAN	4	O96005	GN=CLPTM1	1.04713	0.334719	1.10662	0.946237	1.15878
1153	9.34	10.22	20.15	11.62	10.71	sp|Q16630|CPSF6_HUMAN	Cleavage and polyadenylation specificity factor subunit 6 OS=Homo sapiens GN=CPSF6 PE=1 SV=2	HUMAN	5	Q16630	GN=CPSF6	1.04713	0.833011	1.10662	0.946237	1.15878
1230	8.84	15.39	20.23	6.112	3.24	sp|Q9H3S7|PTN23_HUMAN	Tyrosine-protein phosphatase non-receptor type 23 OS=Homo sapiens GN=PTPN23 PE=1 SV=1	HUMAN	6	Q9H3S7	GN=PTPN23	1.04713	0.489656	1.13763	0.92045	1.19124
1253	8.67	13.1	30.16	12.57	6.995	sp|Q6ZXV5|TMTC3_HUMAN	Transmembrane and TPR repeat-containing protein 3 OS=Homo sapiens GN=TMTC3 PE=1 SV=2	HUMAN	5	Q6ZXV5	GN=TMTC3	1.04713	0.248427	1.13763	0.92045	1.19124
1289	8.42	8.9	53.09	29.94	25.62	sp|P67809|YBOX1_HUMAN	Nuclease-sensitive element-binding protein 1 OS=Homo sapiens GN=YBX1 PE=1 SV=3	HUMAN	5	P67809	GN=YBX1	1.04713	0.740528	1.59956	0.654636	1.67494
1296	8.33	9.04	37.06	17.01	13.71	sp|O75521|ECI2_HUMAN	Enoyl-CoA delta isomerase 2, mitochondrial OS=Homo sapiens GN=ECI2 PE=1 SV=4	HUMAN	4	O75521	GN=ECI2	1.04713	0.382134	1.10662	0.946237	1.15878
1389	7.88	10.27	29.81	13.38	12.21	sp|Q8WU90|ZC3HF_HUMAN	Zinc finger CCCH domain-containing protein 15 OS=Homo sapiens GN=ZC3H15 PE=1 SV=1	HUMAN	5	Q8WU90	GN=ZC3H15	1.04713	0.717779	1.20226	0.870964	1.25892
1458	7.45	7.52	36.14	25.3	25.3	sp|Q9P0L0|VAPA_HUMAN	Vesicle-associated membrane protein-associated protein A OS=Homo sapiens GN=VAPA PE=1 SV=3	HUMAN	6	Q9P0L0	GN=VAPA	1.04713	0.391354	1.10662	0.946237	1.1695
1483	7.27	8.33	23.79	11.9	8.065	sp|P11169|GTR3_HUMAN	Solute carrier family 2, facilitated glucose transporter member 3 OS=Homo sapiens GN=SLC2A3 PE=1 SV=1	HUMAN	4	P11169	GN=SLC2A3	1.04713	0.765434	1.38038	0.758578	1.44544
1490	7.25	7.98	22.64	6.256	3.774	sp|Q5T8P6|RBM26_HUMAN	RNA-binding protein 26 OS=Homo sapiens GN=RBM26 PE=1 SV=3	HUMAN	3	Q5T8P6	GN=RBM26	1.04713	0.751457	1.18032	0.887156	1.23595
1493	7.24	9.56	29.43	15.64	7.389	sp|O94901|SUN1_HUMAN	SUN domain-containing protein 1 OS=Homo sapiens GN=SUN1 PE=1 SV=3	HUMAN	3	O94901	GN=SUN1	1.04713	0.578127	1.19124	0.879022	1.24738
1556	6.86	7.56	23.17	14.37	12.9	sp|O95400|CD2B2_HUMAN	CD2 antigen cytoplasmic tail-binding protein 2 OS=Homo sapiens GN=CD2BP2 PE=1 SV=1	HUMAN	4	O95400	GN=CD2BP2	1.04713	0.697654	1.14815	0.912011	1.20226
1560	6.84	7.71	35.52	19.01	11.37	sp|Q9HCC0|MCCB_HUMAN	Methylcrotonoyl-CoA carboxylase beta chain, mitochondrial OS=Homo sapiens GN=MCCC2 PE=1 SV=1	HUMAN	4	Q9HCC0	GN=MCCC2	1.04713	0.61549	1.10662	0.946237	1.15878
1572	6.77	7.5	31.79	18.79	11.27	sp|Q9UBE0|SAE1_HUMAN	SUMO-activating enzyme subunit 1 OS=Homo sapiens GN=SAE1 PE=1 SV=1	HUMAN	4	Q9UBE0	GN=SAE1	1.04713	0.713856	1.38038	0.758578	1.44544
1581	6.72	6.82	46.12	21.84	21.84	sp|Q14197|ICT1_HUMAN	Peptidyl-tRNA hydrolase ICT1, mitochondrial OS=Homo sapiens GN=MRPL58 PE=1 SV=1	HUMAN	4	Q14197	GN=MRPL58	1.04713	0.370946	1.11686	0.937562	1.1695
1588	6.66	9.22	42.94	19.77	14.12	sp|P35250|RFC2_HUMAN	Replication factor C subunit 2 OS=Homo sapiens GN=RFC2 PE=1 SV=3	HUMAN	4	P35250	GN=RFC2	1.04713	0.853832	1.13763	0.92045	1.19124
1598	6.58	7.07	49.59	20.73	13.41	sp|Q6DKI1|RL7L_HUMAN	60S ribosomal protein L7-like 1 OS=Homo sapiens GN=RPL7L1 PE=1 SV=1	HUMAN	3	Q6DKI1	GN=RPL7L1	1.04713	0.708903	1.18032	0.887156	1.23595
1635	6.37	6.45	19.58	9.263	9.263	sp|Q9UBM7|DHCR7_HUMAN	7-dehydrocholesterol reductase OS=Homo sapiens GN=DHCR7 PE=1 SV=1	HUMAN	4	Q9UBM7	GN=DHCR7	1.04713	0.767161	1.11686	0.937562	1.1695
1703	6.1	6.5	26.95	14.67	12.57	sp|P61964|WDR5_HUMAN	WD repeat-containing protein 5 OS=Homo sapiens GN=WDR5 PE=1 SV=1	HUMAN	3	P61964	GN=WDR5	1.04713	0.173896	1.18032	0.887156	1.23595
1709	6.07	6.52	29.29	10.53	9.611	sp|O75616|ERAL1_HUMAN	GTPase Era, mitochondrial OS=Homo sapiens GN=ERAL1 PE=1 SV=2	HUMAN	3	O75616	GN=ERAL1	1.04713	0.488557	1.38038	0.758578	1.44544
1728	6.02	6.08	38.31	18.41	18.41	sp|P51151|RAB9A_HUMAN	Ras-related protein Rab-9A OS=Homo sapiens GN=RAB9A PE=1 SV=1	HUMAN	3	P51151	GN=RAB9A	1.04713	0.637023	1.10662	0.946237	1.15878
1762	5.91	8.09	38.85	23.65	20.61	sp|Q9P015|RM15_HUMAN	39S ribosomal protein L15, mitochondrial OS=Homo sapiens GN=MRPL15 PE=1 SV=1	HUMAN	5	Q9P015	GN=MRPL15	1.04713	0.662926	1.6293	0.642688	1.70608
1789	5.82	9.6	27.49	12.54	9.278	sp|Q9NVN8|GNL3L_HUMAN	Guanine nucleotide-binding protein-like 3-like protein OS=Homo sapiens GN=GNL3L PE=1 SV=1	HUMAN	5	Q9NVN8	GN=GNL3L	1.04713	0.646395	1.24738	0.83946	1.30617
1871	5.46	7.67	28.12	11.56	10.43	sp|O75530|EED_HUMAN	Polycomb protein EED OS=Homo sapiens GN=EED PE=1 SV=2	HUMAN	5	O75530	GN=EED	1.04713	0.650752	1.14815	0.912011	1.20226
1910	5.3	7.87	23.28	7.731	3.193	sp|Q9UDY2|ZO2_HUMAN	Tight junction protein ZO-2 OS=Homo sapiens GN=TJP2 PE=1 SV=2	HUMAN	4	Q9UDY2	GN=TJP2	1.04713	0.522486	1.11686	0.937562	1.1695
2023	4.85	6.67	32.15	10.87	9.22	sp|Q9BZE1|RM37_HUMAN	39S ribosomal protein L37, mitochondrial OS=Homo sapiens GN=MRPL37 PE=1 SV=2	HUMAN	3	Q9BZE1	GN=MRPL37	1.04713	0.679876	1.24738	0.83946	1.30617
2063	4.68	4.97	19.88	9.317	5.176	sp|Q96DZ1|ERLEC_HUMAN	Endoplasmic reticulum lectin 1 OS=Homo sapiens GN=ERLEC1 PE=1 SV=1	HUMAN	2	Q96DZ1	GN=ERLEC1	1.04713	0.807072	1.58489	0.660694	1.65959
2250	4.13	5.02	37.5	17.11	17.11	sp|P61088|UBE2N_HUMAN	Ubiquitin-conjugating enzyme E2 N OS=Homo sapiens GN=UBE2N PE=1 SV=1	HUMAN	3	P61088	GN=UBE2N	1.04713	1	1.13763	0.92045	1.19124
2319	4.02	6.33	46.94	15.31	15.31	sp|P30085|KCY_HUMAN	UMP-CMP kinase OS=Homo sapiens GN=CMPK1 PE=1 SV=3	HUMAN	3	P30085	GN=CMPK1	1.04713	0.855761	2.0893	0.501187	2.18776
2338	4.01	4.25	29.89	11.74	11.74	sp|Q96IY1|NSL1_HUMAN	Kinetochore-associated protein NSL1 homolog OS=Homo sapiens GN=NSL1 PE=1 SV=3	HUMAN	2	Q96IY1	GN=NSL1	1.04713	0.847441	2.0893	0.501187	2.18776
2382	4	4.01	20.34	12.29	12.29	sp|Q14353|GAMT_HUMAN	Guanidinoacetate N-methyltransferase OS=Homo sapiens GN=GAMT PE=1 SV=1	HUMAN	2	Q14353	GN=GAMT	1.04713	0.738377	2.0893	0.501187	2.208
2417	3.87	4.46	30.05	17.84	10.8	sp|O75251|NDUS7_HUMAN	NADH dehydrogenase [ubiquinone] iron-sulfur protein 7, mitochondrial OS=Homo sapiens GN=NDUFS7 PE=1 SV=3	HUMAN	2	O75251	GN=NDUFS7	1.04713	0.611646	1.19124	0.879022	1.24738
2469	3.7	4.05	27.63	15.13	11.84	sp|Q53GA4|PHLA2_HUMAN	Pleckstrin homology-like domain family A member 2 OS=Homo sapiens GN=PHLDA2 PE=1 SV=2	HUMAN	2	Q53GA4	GN=PHLDA2	1.04713	0.756758	1.18032	0.887156	1.23595
2523	3.53	5.98	19.84	3.624	1.294	sp|Q96PQ0|SORC2_HUMAN	VPS10 domain-containing receptor SorCS2 OS=Homo sapiens GN=SORCS2 PE=1 SV=3	HUMAN	2	Q96PQ0	GN=SORCS2	1.04713	0.915991	2.0893	0.501187	2.18776
2587	3.35	4.43	27.22	12.93	7.143	sp|Q8TED0|UTP15_HUMAN	U3 small nucleolar RNA-associated protein 15 homolog OS=Homo sapiens GN=UTP15 PE=1 SV=3	HUMAN	3	Q8TED0	GN=UTP15	1.04713	0.247446	1.22462	0.855067	1.28233
2607	3.23	3.88	30.04	10.08	4.234	sp|P42785|PCP_HUMAN	Lysosomal Pro-X carboxypeptidase OS=Homo sapiens GN=PRCP PE=1 SV=1	HUMAN	2	P42785	GN=PRCP	1.04713	0.824765	1.14815	0.912011	1.20226
2693	2.94	3.47	29.23	11.15	8.846	sp|O95478|NSA2_HUMAN	Ribosome biogenesis protein NSA2 homolog OS=Homo sapiens GN=NSA2 PE=1 SV=1	HUMAN	2	O95478	GN=NSA2	1.04713	0.873528	2.0893	0.501187	2.18776
2719	2.87	3.9	37.95	27.11	27.11	sp|Q13405|RM49_HUMAN	39S ribosomal protein L49, mitochondrial OS=Homo sapiens GN=MRPL49 PE=1 SV=1	HUMAN	4	Q13405	GN=MRPL49	1.04713	0.716802	1.18032	0.887156	1.23595
2729	2.85	3.36	31.46	14.61	12.36	sp|Q9Y3C1|NOP16_HUMAN	Nucleolar protein 16 OS=Homo sapiens GN=NOP16 PE=1 SV=2	HUMAN	2	Q9Y3C1	GN=NOP16	1.04713	0.675088	2.0893	0.501187	2.18776
2818	2.59	4.46	36.95	18.47	13.25	sp|P39687|AN32A_HUMAN	Acidic leucine-rich nuclear phosphoprotein 32 family member A OS=Homo sapiens GN=ANP32A PE=1 SV=1	HUMAN	3	P39687	GN=ANP32A	1.04713	0.864536	1.24738	0.83946	1.30617
2851	2.52	6.91	36.71	13.13	5.222	sp|Q06787|FMR1_HUMAN	Synaptic functional regulator FMR1 OS=Homo sapiens GN=FMR1 PE=1 SV=1	HUMAN	2	Q06787	GN=FMR1	1.04713	0.794653	1.24738	0.83946	1.30617
2881	2.43	2.65	16.46	2.795	1.398	sp|P01042|KNG1_HUMAN	Kininogen-1 OS=Homo sapiens GN=KNG1 PE=1 SV=2	HUMAN	1	P01042	GN=KNG1	1.04713	0.910819	2.0893	0.501187	2.18776
2917	2.34	3.3	18.89	8.959	4.116	sp|Q9UBU6|FA8A1_HUMAN	Protein FAM8A1 OS=Homo sapiens GN=FAM8A1 PE=1 SV=1	HUMAN	1	Q9UBU6	GN=FAM8A1	1.04713	0.911877	2.0893	0.501187	2.18776
2984	2.23	3.58	21.05	6.14	3.333	sp|Q9NRW7|VPS45_HUMAN	Vacuolar protein sorting-associated protein 45 OS=Homo sapiens GN=VPS45 PE=1 SV=1	HUMAN	2	Q9NRW7	GN=VPS45	1.04713	0.486921	1.6293	0.642688	1.70608
3007	2.2	2.31	34.11	8.915	6.589	sp|Q9Y676|RT18B_HUMAN	28S ribosomal protein S18b, mitochondrial OS=Homo sapiens GN=MRPS18B PE=1 SV=1	HUMAN	1	Q9Y676	GN=MRPS18B	1.04713	1	1.14815	0.912011	1.20226
3054	2.13	2.26	30.31	9.449	5.512	sp|O95571|ETHE1_HUMAN	Persulfide dioxygenase ETHE1, mitochondrial OS=Homo sapiens GN=ETHE1 PE=1 SV=2	HUMAN	1	O95571	GN=ETHE1	1.04713	0.731787	1.65959	0.630957	1.7378
3067	2.11	2.64	28.78	6.948	3.474	sp|O14965|AURKA_HUMAN	Aurora kinase A OS=Homo sapiens GN=AURKA PE=1 SV=2	HUMAN	1	O14965	GN=AURKA	1.04713	0.790123	1.24738	0.83946	1.30617
3124	2.06	2.79	21.78	6.164	3.288	sp|Q5K4L6|S27A3_HUMAN	Long-chain fatty acid transport protein 3 OS=Homo sapiens GN=SLC27A3 PE=2 SV=3	HUMAN	1	Q5K4L6	GN=SLC27A3	1.04713	0.916297	2.0893	0.501187	2.18776
3131	2.05	4.09	17.47	5.895	0.9825	sp|Q92889|XPF_HUMAN	DNA repair endonuclease XPF OS=Homo sapiens GN=ERCC4 PE=1 SV=3	HUMAN	1	Q92889	GN=ERCC4	1.04713	1	1.64437	0.636796	1.72187
3143	2.05	2.16	22.43	4.05	4.05	sp|A6NDG6|PGP_HUMAN	Glycerol-3-phosphate phosphatase OS=Homo sapiens GN=PGP PE=1 SV=1	HUMAN	1	A6NDG6	GN=PGP	1.04713	0.596612	1.38038	0.758578	1.44544
3193	2.02	13.84	29.35	10.51	3.724	sp|Q13620|CUL4B_HUMAN	Cullin-4B OS=Homo sapiens GN=CUL4B PE=1 SV=4	HUMAN	4	Q13620	GN=CUL4B	1.04713	0.885681	2.0893	0.501187	2.18776
3361	2	2.27	15.56	6.667	3.056	sp|O00115|DNS2A_HUMAN	Deoxyribonuclease-2-alpha OS=Homo sapiens GN=DNASE2 PE=1 SV=2	HUMAN	1	O00115	GN=DNASE2	1.04713	0.916744	2.0893	0.501187	2.18776
3415	2	2.08	28.92	9.639	9.639	sp|Q9Y5J9|TIM8B_HUMAN	Mitochondrial import inner membrane translocase subunit Tim8 B OS=Homo sapiens GN=TIMM8B PE=1 SV=1	HUMAN	1	Q9Y5J9	GN=TIMM8B	1.04713	0.906954	2.0893	0.501187	2.18776
3462	1.94	2.16	31.49	14.58	6.997	sp|O15541|R113A_HUMAN	RING finger protein 113A OS=Homo sapiens GN=RNF113A PE=1 SV=1	HUMAN	1	O15541	GN=RNF113A	1.04713	0.767689	1.59956	0.654636	1.67494
3506	1.82	2.28	18.83	4.638	0.955	sp|P85037|FOXK1_HUMAN	Forkhead box protein K1 OS=Homo sapiens GN=FOXK1 PE=1 SV=1	HUMAN	1	P85037	GN=FOXK1	1.04713	0.866556	1.09648	0.954993	1.14815
3548	1.71	2.65	23.58	7.911	3.165	sp|A1L0T0|ILVBL_HUMAN	Acetolactate synthase-like protein OS=Homo sapiens GN=ILVBL PE=1 SV=2	HUMAN	2	A1L0T0	GN=ILVBL	1.04713	0.745411	1.6293	0.642688	1.70608
3618	1.57	1.94	12.15	2.772	1.919	sp|Q5R3I4|TTC38_HUMAN	Tetratricopeptide repeat protein 38 OS=Homo sapiens GN=TTC38 PE=1 SV=1	HUMAN	1	Q5R3I4	GN=TTC38	1.04713	0.909655	2.0893	0.501187	2.18776
3661	1.47	2.02	29.09	8.364	5.091	sp|Q9NQT5|EXOS3_HUMAN	Exosome complex component RRP40 OS=Homo sapiens GN=EXOSC3 PE=1 SV=3	HUMAN	1	Q9NQT5	GN=EXOSC3	1.04713	0.634182	2.0893	0.501187	2.208
3681	1.43	1.5	15.33	2.613	2.613	sp|Q8WV41|SNX33_HUMAN	Sorting nexin-33 OS=Homo sapiens GN=SNX33 PE=1 SV=1	HUMAN	1	Q8WV41	GN=SNX33	1.04713	0.909055	2.0893	0.501187	2.18776
216	30.36	36.52	33.2	20.23	16.39	sp|P55265|DSRAD_HUMAN	Double-stranded RNA-specific adenosine deaminase OS=Homo sapiens GN=ADAR PE=1 SV=4	HUMAN	19	P55265	GN=ADAR	1.03753	0.0527972	1.04713	0.990832	1.08643
303	24.14	27.45	19	10.86	8.517	sp|P35658|NU214_HUMAN	Nuclear pore complex protein Nup214 OS=Homo sapiens GN=NUP214 PE=1 SV=2	HUMAN	13	P35658	GN=NUP214	1.03753	0.179003	1.0666	0.972747	1.10662
307	23.87	26.93	25.49	14.76	12.71	sp|Q5JPE7|NOMO2_HUMAN	Nodal modulator 2 OS=Homo sapiens GN=NOMO2 PE=1 SV=1	HUMAN	12	Q5JPE7	GN=NOMO2	1.03753	0.389287	1.05682	0.981748	1.09648
324	23.05	24.8	47.03	30.03	22.11	sp|Q9UNF1|MAGD2_HUMAN	Melanoma-associated antigen D2 OS=Homo sapiens GN=MAGED2 PE=1 SV=2	HUMAN	11	Q9UNF1	GN=MAGED2	1.03753	0.365178	1.05682	0.981748	1.09648
375	21.46	23.54	30.07	22.28	18.69	sp|Q12788|TBL3_HUMAN	Transducin beta-like protein 3 OS=Homo sapiens GN=TBL3 PE=1 SV=2	HUMAN	11	Q12788	GN=TBL3	1.03753	0.441951	1.0666	0.972747	1.10662
383	21.12	21.4	88.1	55.56	47.62	sp|Q93079|H2B1H_HUMAN	Histone H2B type 1-H OS=Homo sapiens GN=HIST1H2BH PE=1 SV=3	HUMAN	36	Q93079	GN=HIST1H2BH	1.03753	0.474448	1.09648	0.946237	1.13763
387	21.04	29.4	28.03	11.43	5.83	sp|Q9H583|HEAT1_HUMAN	HEAT repeat-containing protein 1 OS=Homo sapiens GN=HEATR1 PE=1 SV=3	HUMAN	11	Q9H583	GN=HEATR1	1.03753	0.322256	1.0666	0.972747	1.10662
487	18.51	19.5	38.07	21.64	17.06	sp|O76031|CLPX_HUMAN	ATP-dependent Clp protease ATP-binding subunit clpX-like, mitochondrial OS=Homo sapiens GN=CLPX PE=1 SV=2	HUMAN	9	O76031	GN=CLPX	1.03753	0.420199	1.07647	0.963829	1.11686
501	18.18	23.34	23.77	6.103	3.37	sp|Q14573|ITPR3_HUMAN	Inositol 1,4,5-trisphosphate receptor type 3 OS=Homo sapiens GN=ITPR3 PE=1 SV=2	HUMAN	8	Q14573	GN=ITPR3	1.03753	0.420547	1.09648	0.946237	1.13763
515	17.84	19.72	51.5	44.25	32.25	sp|Q9BTV4|TMM43_HUMAN	Transmembrane protein 43 OS=Homo sapiens GN=TMEM43 PE=1 SV=1	HUMAN	8	Q9BTV4	GN=TMEM43	1.03753	0.161533	1.0666	0.972747	1.10662
547	17.25	17.99	58.31	32.51	27.3	sp|Q7L0Y3|TM10C_HUMAN	tRNA methyltransferase 10 homolog C OS=Homo sapiens GN=TRMT10C PE=1 SV=2	HUMAN	9	Q7L0Y3	GN=TRMT10C	1.03753	0.400798	1.0666	0.972747	1.10662
608	15.94	20.42	28.06	17.66	11.59	sp|Q8N163|CCAR2_HUMAN	Cell cycle and apoptosis regulator protein 2 OS=Homo sapiens GN=CCAR2 PE=1 SV=2	HUMAN	10	Q8N163	GN=CCAR2	1.03753	0.492728	1.09648	0.946237	1.13763
631	15.34	15.85	47.31	21.33	17.74	sp|P06744|G6PI_HUMAN	Glucose-6-phosphate isomerase OS=Homo sapiens GN=GPI PE=1 SV=4	HUMAN	10	P06744	GN=GPI	1.03753	0.542709	1.0666	0.972747	1.10662
647	15.07	15.34	57.22	51.67	48.89	sp|P18085|ARF4_HUMAN	ADP-ribosylation factor 4 OS=Homo sapiens GN=ARF4 PE=1 SV=3	HUMAN	10	P18085	GN=ARF4	1.03753	0.706384	1.05682	0.981748	1.09648
665	14.75	16.95	34.18	17.95	12.63	sp|O75027|ABCB7_HUMAN	ATP-binding cassette sub-family B member 7, mitochondrial OS=Homo sapiens GN=ABCB7 PE=1 SV=2	HUMAN	7	O75027	GN=ABCB7	1.03753	0.508011	1.08643	0.954993	1.1272
680	14.58	18.03	22.71	7.918	4.615	sp|Q5JRA6|TGO1_HUMAN	Transport and Golgi organization protein 1 homolog OS=Homo sapiens GN=MIA3 PE=1 SV=1	HUMAN	6	Q5JRA6	GN=MIA3	1.03753	0.203804	1.08643	0.954993	1.1272
739	13.81	14.33	69.43	48.41	35.67	sp|P83731|RL24_HUMAN	60S ribosomal protein L24 OS=Homo sapiens GN=RPL24 PE=1 SV=1	HUMAN	10	P83731	GN=RPL24	1.03753	0.161009	1.05682	0.981748	1.09648
788	13.12	16.81	37.28	21.1	16.37	sp|Q7Z3B4|NUP54_HUMAN	Nucleoporin p54 OS=Homo sapiens GN=NUP54 PE=1 SV=2	HUMAN	8	Q7Z3B4	GN=NUP54	1.03753	0.207786	1.09648	0.946237	1.13763
799	12.97	15.14	40.5	23.3	15.84	sp|Q4G0N4|NAKD2_HUMAN	NAD kinase 2, mitochondrial OS=Homo sapiens GN=NADK2 PE=1 SV=2	HUMAN	6	Q4G0N4	GN=NADK2	1.03753	0.433695	1.08643	0.954993	1.1272
838	12.51	12.65	38.03	22.54	22.54	sp|Q14103|HNRPD_HUMAN	Heterogeneous nuclear ribonucleoprotein D0 OS=Homo sapiens GN=HNRNPD PE=1 SV=1	HUMAN	8	Q14103	GN=HNRNPD	1.03753	1	1.08643	0.954993	1.1272
867	12.16	12.57	39.82	21.03	17.67	sp|P63151|2ABA_HUMAN	Serine/threonine-protein phosphatase 2A 55 kDa regulatory subunit B alpha isoform OS=Homo sapiens GN=PPP2R2A PE=1 SV=1	HUMAN	6	P63151	GN=PPP2R2A	1.03753	0.588383	1.18032	0.879022	1.22462
868	12.15	14.9	41.18	20.34	17.65	sp|P05455|LA_HUMAN	Lupus La protein OS=Homo sapiens GN=SSB PE=1 SV=2	HUMAN	8	P05455	GN=SSB	1.03753	0.609918	1.0666	0.972747	1.10662
896	11.85	12.17	44.57	33.15	22.01	sp|P78406|RAE1L_HUMAN	mRNA export factor OS=Homo sapiens GN=RAE1 PE=1 SV=1	HUMAN	5	P78406	GN=RAE1	1.03753	0.276872	1.0666	0.972747	1.10662
901	11.8	22.43	48.41	37.83	37.83	sp|P51991|ROA3_HUMAN	Heterogeneous nuclear ribonucleoprotein A3 OS=Homo sapiens GN=HNRNPA3 PE=1 SV=2	HUMAN	14	P51991	GN=HNRNPA3	1.03753	0.630614	1.04713	0.990832	1.08643
935	11.49	12.85	36.54	22.95	20.4	sp|Q8TDN6|BRX1_HUMAN	Ribosome biogenesis protein BRX1 homolog OS=Homo sapiens GN=BRIX1 PE=1 SV=2	HUMAN	7	Q8TDN6	GN=BRIX1	1.03753	0.264906	1.09648	0.946237	1.13763
952	11.1	11.81	38.85	18.9	14.01	sp|P23381|SYWC_HUMAN	Tryptophan--tRNA ligase, cytoplasmic OS=Homo sapiens GN=WARS PE=1 SV=2	HUMAN	5	P23381	GN=WARS	1.03753	0.453612	1.08643	0.954993	1.1272
985	10.81	12.16	33.39	18.04	13.75	sp|Q9NY61|AATF_HUMAN	Protein AATF OS=Homo sapiens GN=AATF PE=1 SV=1	HUMAN	5	Q9NY61	GN=AATF	1.03753	0.696486	1.11686	0.928966	1.15878
1051	10.21	12.41	25.46	15.93	12.64	sp|Q9NRG9|AAAS_HUMAN	Aladin OS=Homo sapiens GN=AAAS PE=1 SV=1	HUMAN	6	Q9NRG9	GN=AAAS	1.03753	0.571162	1.11686	0.928966	1.15878
1059	10.13	10.79	24.52	19.39	11.22	sp|P35637|FUS_HUMAN	RNA-binding protein FUS OS=Homo sapiens GN=FUS PE=1 SV=1	HUMAN	5	P35637	GN=FUS	1.03753	0.733489	1.18032	0.879022	1.22462
1090	9.88	10.48	26.31	10.74	7.517	sp|P33897|ABCD1_HUMAN	ATP-binding cassette sub-family D member 1 OS=Homo sapiens GN=ABCD1 PE=1 SV=2	HUMAN	4	P33897	GN=ABCD1	1.03753	0.261668	1.18032	0.879022	1.22462
1111	9.7	10.79	47.02	36.9	28.57	sp|P59998|ARPC4_HUMAN	Actin-related protein 2/3 complex subunit 4 OS=Homo sapiens GN=ARPC4 PE=1 SV=3	HUMAN	5	P59998	GN=ARPC4	1.03753	0.663675	1.11686	0.928966	1.15878
1147	9.39	9.62	74.32	43.24	29.05	sp|P46776|RL27A_HUMAN	60S ribosomal protein L27a OS=Homo sapiens GN=RPL27A PE=1 SV=2	HUMAN	6	P46776	GN=RPL27A	1.03753	0.35147	1.05682	0.981748	1.08643
1150	9.36	14.78	25	7.799	3.343	sp|Q12769|NU160_HUMAN	Nuclear pore complex protein Nup160 OS=Homo sapiens GN=NUP160 PE=1 SV=3	HUMAN	6	Q12769	GN=NUP160	1.03753	0.583703	1.09648	0.946237	1.13763
1181	9.17	9.5	27.08	14.17	14.17	sp|Q12849|GRSF1_HUMAN	G-rich sequence factor 1 OS=Homo sapiens GN=GRSF1 PE=1 SV=3	HUMAN	6	Q12849	GN=GRSF1	1.03753	0.749549	1.09648	0.946237	1.13763
1204	9	9.48	33.55	17.09	10.9	sp|Q96HE7|ERO1A_HUMAN	ERO1-like protein alpha OS=Homo sapiens GN=ERO1A PE=1 SV=2	HUMAN	4	Q96HE7	GN=ERO1A	1.03753	0.198796	1.11686	0.928966	1.15878
1214	8.93	9.22	26.84	14.96	14.96	sp|P18754|RCC1_HUMAN	Regulator of chromosome condensation OS=Homo sapiens GN=RCC1 PE=1 SV=1	HUMAN	5	P18754	GN=RCC1	1.03753	0.73666	1.18032	0.879022	1.22462
1235	8.82	12.38	37.37	10.56	6.524	sp|P49756|RBM25_HUMAN	RNA-binding protein 25 OS=Homo sapiens GN=RBM25 PE=1 SV=3	HUMAN	5	P49756	GN=RBM25	1.03753	0.872552	1.13763	0.912011	1.18032
1241	8.8	8.84	48.44	27.6	22.92	sp|Q15126|PMVK_HUMAN	Phosphomevalonate kinase OS=Homo sapiens GN=PMVK PE=1 SV=3	HUMAN	4	Q15126	GN=PMVK	1.03753	0.616142	1.11686	0.928966	1.15878
1252	8.67	13.22	27.21	16.1	10.47	sp|P51114|FXR1_HUMAN	Fragile X mental retardation syndrome-related protein 1 OS=Homo sapiens GN=FXR1 PE=1 SV=3	HUMAN	6	P51114	GN=FXR1	1.03753	0.841784	1.09648	0.946237	1.13763
1275	8.5	9.23	34.8	18.28	10.79	sp|Q9Y2T3|GUAD_HUMAN	Guanine deaminase OS=Homo sapiens GN=GDA PE=1 SV=1	HUMAN	4	Q9Y2T3	GN=GDA	1.03753	0.905714	1.08643	0.954993	1.1272
1293	8.36	12.24	27.54	11.59	8.406	sp|O15226|NKRF_HUMAN	NF-kappa-B-repressing factor OS=Homo sapiens GN=NKRF PE=1 SV=2	HUMAN	6	O15226	GN=NKRF	1.03753	0.528603	1.11686	0.928966	1.1695
1295	8.35	9.9	31.31	11.49	7.001	sp|O95140|MFN2_HUMAN	Mitofusin-2 OS=Homo sapiens GN=MFN2 PE=1 SV=3	HUMAN	4	O95140	GN=MFN2	1.03753	0.758891	1.24738	0.831764	1.28233
1303	8.3	8.9	29.28	24.31	18.78	sp|P40616|ARL1_HUMAN	ADP-ribosylation factor-like protein 1 OS=Homo sapiens GN=ARL1 PE=1 SV=1	HUMAN	4	P40616	GN=ARL1	1.03753	0.513954	1.11686	0.928966	1.15878
1323	8.19	9.88	28.67	18.88	11.89	sp|Q96P11|NSUN5_HUMAN	Probable 28S rRNA (cytosine-C(5))-methyltransferase OS=Homo sapiens GN=NSUN5 PE=1 SV=2	HUMAN	4	Q96P11	GN=NSUN5	1.03753	0.314935	1.14815	0.903649	1.19124
1340	8.14	8.44	49.2	29.58	22.83	sp|Q9BYD3|RM04_HUMAN	39S ribosomal protein L4, mitochondrial OS=Homo sapiens GN=MRPL4 PE=1 SV=1	HUMAN	4	Q9BYD3	GN=MRPL4	1.03753	0.466338	1.08643	0.954993	1.1272
1342	8.13	8.44	46.74	40.76	34.78	sp|Q9NV31|IMP3_HUMAN	U3 small nucleolar ribonucleoprotein protein IMP3 OS=Homo sapiens GN=IMP3 PE=1 SV=1	HUMAN	5	Q9NV31	GN=IMP3	1.03753	0.49571	1.13763	0.912011	1.18032
1350	8.09	8.77	31.34	18.21	16.72	sp|Q16698|DECR_HUMAN	2,4-dienoyl-CoA reductase, mitochondrial OS=Homo sapiens GN=DECR1 PE=1 SV=1	HUMAN	5	Q16698	GN=DECR1	1.03753	0.309222	1.09648	0.946237	1.13763
1409	7.73	7.86	51.68	39.6	29.53	sp|P16949|STMN1_HUMAN	Stathmin OS=Homo sapiens GN=STMN1 PE=1 SV=3	HUMAN	4	P16949	GN=STMN1	1.03753	0.896917	1.13763	0.912011	1.18032
1442	7.52	7.71	82.35	54.9	43.14	sp|P61604|CH10_HUMAN	10 kDa heat shock protein, mitochondrial OS=Homo sapiens GN=HSPE1 PE=1 SV=2	HUMAN	5	P61604	GN=HSPE1	1.03753	0.0393087	1.05682	0.981748	1.09648
1512	7.14	7.44	34.41	13.53	10.29	sp|P25685|DNJB1_HUMAN	DnaJ homolog subfamily B member 1 OS=Homo sapiens GN=DNAJB1 PE=1 SV=4	HUMAN	4	P25685	GN=DNAJB1	1.03753	0.548103	1.09648	0.946237	1.13763
1524	7.06	23.58	56.79	40.53	30.73	sp|P55795|HNRH2_HUMAN	Heterogeneous nuclear ribonucleoprotein H2 OS=Homo sapiens GN=HNRNPH2 PE=1 SV=1	HUMAN	21	P55795	GN=HNRNPH2	1.03753	0.730034	1.04713	0.990832	1.08643
1545	6.92	8.3	24.19	9.581	5.269	sp|Q8N1G2|CMTR1_HUMAN	Cap-specific mRNA (nucleoside-2'-O-)-methyltransferase 1 OS=Homo sapiens GN=CMTR1 PE=1 SV=1	HUMAN	4	Q8N1G2	GN=CMTR1	1.03753	0.48673	1.18032	0.879022	1.22462
1554	6.87	8.68	27.31	14.97	6.173	sp|Q15397|PUM3_HUMAN	Pumilio homolog 3 OS=Homo sapiens GN=PUM3 PE=1 SV=3	HUMAN	4	Q15397	GN=PUM3	1.03753	0.528617	1.18032	0.879022	1.22462
1567	6.8	7.77	28.25	15.08	8.413	sp|Q14258|TRI25_HUMAN	E3 ubiquitin/ISG15 ligase TRIM25 OS=Homo sapiens GN=TRIM25 PE=1 SV=2	HUMAN	4	Q14258	GN=TRIM25	1.03753	0.441909	1.11686	0.928966	1.15878
1571	6.77	9.23	45.38	25.63	21.43	sp|Q16629|SRSF7_HUMAN	Serine/arginine-rich splicing factor 7 OS=Homo sapiens GN=SRSF7 PE=1 SV=1	HUMAN	6	Q16629	GN=SRSF7	1.03753	0.435906	1.08643	0.954993	1.1272
1586	6.67	7.34	21.42	7.503	5.73	sp|Q7Z2T5|TRM1L_HUMAN	TRMT1-like protein OS=Homo sapiens GN=TRMT1L PE=1 SV=2	HUMAN	4	Q7Z2T5	GN=TRMT1L	1.03753	0.801139	1.14815	0.903649	1.19124
1600	6.57	8.45	20.54	7.037	3.746	sp|Q68EM7|RHG17_HUMAN	Rho GTPase-activating protein 17 OS=Homo sapiens GN=ARHGAP17 PE=1 SV=1	HUMAN	4	Q68EM7	GN=ARHGAP17	1.03753	0.888776	1.24738	0.831764	1.2942
1681	6.17	8.82	28.52	15.3	8.696	sp|Q3LXA3|TKFC_HUMAN	Triokinase/FMN cyclase OS=Homo sapiens GN=TKFC PE=1 SV=2	HUMAN	4	Q3LXA3	GN=TKFC	1.03753	0.502814	1.15878	0.895365	1.20226
1691	6.13	6.61	49.3	22.89	18.31	sp|Q9BPW8|NIPS1_HUMAN	Protein NipSnap homolog 1 OS=Homo sapiens GN=NIPSNAP1 PE=1 SV=1	HUMAN	4	Q9BPW8	GN=NIPSNAP1	1.03753	0.617078	1.11686	0.928966	1.15878
1696	6.12	6.45	26.92	7.427	4.642	sp|O60934|NBN_HUMAN	Nibrin OS=Homo sapiens GN=NBN PE=1 SV=1	HUMAN	3	O60934	GN=NBN	1.03753	0.440795	1.14815	0.903649	1.19124
1712	6.06	6.36	48.06	31.07	20.87	sp|O43399|TPD54_HUMAN	Tumor protein D54 OS=Homo sapiens GN=TPD52L2 PE=1 SV=2	HUMAN	3	O43399	GN=TPD52L2	1.03753	0.801574	1.24738	0.831764	1.2942
1747	5.98	6.09	27.76	22.45	16.33	sp|P56537|IF6_HUMAN	Eukaryotic translation initiation factor 6 OS=Homo sapiens GN=EIF6 PE=1 SV=1	HUMAN	7	P56537	GN=EIF6	1.03753	0.626436	1.11686	0.928966	1.15878
1752	5.96	6.17	24.31	15.28	13.54	sp|P09601|HMOX1_HUMAN	Heme oxygenase 1 OS=Homo sapiens GN=HMOX1 PE=1 SV=1	HUMAN	3	P09601	GN=HMOX1	1.03753	0.850652	1.44544	0.717794	1.49969
1753	5.96	6.14	37.86	31.43	27.86	sp|Q96CP2|FWCH2_HUMAN	FLYWCH family member 2 OS=Homo sapiens GN=FLYWCH2 PE=1 SV=1	HUMAN	3	Q96CP2	GN=FLYWCH2	1.03753	0.766714	1.1695	0.887156	1.21339
1807	5.74	6.83	21.04	12.75	8.141	sp|P08236|BGLR_HUMAN	Beta-glucuronidase OS=Homo sapiens GN=GUSB PE=1 SV=2	HUMAN	5	P08236	GN=GUSB	1.03753	0.479768	1.14815	0.903649	1.19124
1817	5.68	5.84	21.82	7.045	7.045	sp|Q5BKZ1|ZN326_HUMAN	DBIRD complex subunit ZNF326 OS=Homo sapiens GN=ZNF326 PE=1 SV=2	HUMAN	3	Q5BKZ1	GN=ZNF326	1.03753	0.759995	1.24738	0.831764	1.2942
1818	5.67	7.3	30.65	17.26	9.226	sp|O14657|TOR1B_HUMAN	Torsin-1B OS=Homo sapiens GN=TOR1B PE=1 SV=2	HUMAN	3	O14657	GN=TOR1B	1.03753	0.514122	1.24738	0.831764	1.2942
1842	5.58	6.15	22.1	7.883	5.255	sp|Q9UFC0|LRWD1_HUMAN	Leucine-rich repeat and WD repeat-containing protein 1 OS=Homo sapiens GN=LRWD1 PE=1 SV=2	HUMAN	3	Q9UFC0	GN=LRWD1	1.03753	0.698575	1.18032	0.879022	1.22462
1878	5.44	5.7	53.66	23.58	23.58	sp|P42766|RL35_HUMAN	60S ribosomal protein L35 OS=Homo sapiens GN=RPL35 PE=1 SV=2	HUMAN	5	P42766	GN=RPL35	1.03753	0.365491	1.09648	0.946237	1.13763
1886	5.4	6.09	16.36	8.681	7.012	sp|Q9BVL2|NUP58_HUMAN	Nucleoporin p58/p45 OS=Homo sapiens GN=NUP58 PE=1 SV=1	HUMAN	3	Q9BVL2	GN=NUP58	1.03753	0.852512	1.24738	0.831764	1.2942
1903	5.34	5.45	21.6	13.82	9.719	sp|P53634|CATC_HUMAN	Dipeptidyl peptidase 1 OS=Homo sapiens GN=CTSC PE=1 SV=2	HUMAN	3	P53634	GN=CTSC	1.03753	0.681282	1.1695	0.887156	1.21339
2017	4.88	5.55	30.49	14.29	10.16	sp|P53990|IST1_HUMAN	IST1 homolog OS=Homo sapiens GN=IST1 PE=1 SV=1	HUMAN	3	P53990	GN=IST1	1.03753	0.573684	1.18032	0.879022	1.22462
2049	4.75	5.06	16.45	15.13	12.5	sp|P10646|TFPI1_HUMAN	Tissue factor pathway inhibitor OS=Homo sapiens GN=TFPI PE=1 SV=1	HUMAN	3	P10646	GN=TFPI	1.03753	0.509519	1.11686	0.928966	1.15878
2086	4.59	7.01	25.08	12.13	4.153	sp|Q14738|2A5D_HUMAN	Serine/threonine-protein phosphatase 2A 56 kDa regulatory subunit delta isoform OS=Homo sapiens GN=PPP2R5D PE=1 SV=1	HUMAN	2	Q14738	GN=PPP2R5D	1.03753	0.783701	1.38038	0.751623	1.43219
2090	4.58	6.22	17.51	6.463	2.468	sp|Q9H8H2|DDX31_HUMAN	Probable ATP-dependent RNA helicase DDX31 OS=Homo sapiens GN=DDX31 PE=1 SV=2	HUMAN	2	Q9H8H2	GN=DDX31	1.03753	0.63459	1.35519	0.765597	1.40605
2099	4.55	5.4	19.96	9.771	4.366	sp|Q9GZS1|RPA49_HUMAN	DNA-directed RNA polymerase I subunit RPA49 OS=Homo sapiens GN=POLR1E PE=1 SV=2	HUMAN	2	Q9GZS1	GN=POLR1E	1.03753	0.633813	1.18032	0.879022	1.22462
2105	4.54	5.1	24.73	11.7	6.383	sp|Q9HB07|MYG1_HUMAN	UPF0160 protein MYG1, mitochondrial OS=Homo sapiens GN=C12orf10 PE=1 SV=2	HUMAN	2	Q9HB07	GN=C12orf10	1.03753	0.758386	1.51356	0.685488	1.57036
2116	4.5	4.59	21.99	12.61	6.158	sp|Q8IZV5|RDH10_HUMAN	Retinol dehydrogenase 10 OS=Homo sapiens GN=RDH10 PE=1 SV=1	HUMAN	2	Q8IZV5	GN=RDH10	1.03753	0.635546	1.18032	0.879022	1.22462
2128	4.45	5.74	28.2	9.978	5.423	sp|P56182|RRP1_HUMAN	Ribosomal RNA processing protein 1 homolog A OS=Homo sapiens GN=RRP1 PE=1 SV=1	HUMAN	3	P56182	GN=RRP1	1.03753	0.392141	1.24738	0.831764	1.2942
2138	4.42	5.33	36.75	18.8	12.82	sp|Q8NE86|MCU_HUMAN	Calcium uniporter protein, mitochondrial OS=Homo sapiens GN=MCU PE=1 SV=1	HUMAN	4	Q8NE86	GN=MCU	1.03753	0.259275	1.11686	0.928966	1.15878
2141	4.41	4.52	33.52	20.11	9.497	sp|P67812|SC11A_HUMAN	Signal peptidase complex catalytic subunit SEC11A OS=Homo sapiens GN=SEC11A PE=1 SV=1	HUMAN	2	P67812	GN=SEC11A	1.03753	0.073311	1.10662	0.937562	1.14815
2144	4.4	5.35	19.14	8.364	5.39	sp|Q96KA5|CLP1L_HUMAN	Cleft lip and palate transmembrane protein 1-like protein OS=Homo sapiens GN=CLPTM1L PE=1 SV=1	HUMAN	2	Q96KA5	GN=CLPTM1L	1.03753	0.552778	1.36773	0.758578	1.41906
2201	4.24	5.68	17.06	6.997	5.102	sp|O60294|TYW4_HUMAN	tRNA wybutosine-synthesizing protein 4 OS=Homo sapiens GN=LCMT2 PE=1 SV=3	HUMAN	3	O60294	GN=LCMT2	1.03753	0.78818	1.47231	0.704693	1.52757
2276	4.09	6.63	36.88	16.88	12.5	sp|Q96C36|P5CR2_HUMAN	Pyrroline-5-carboxylate reductase 2 OS=Homo sapiens GN=PYCR2 PE=1 SV=1	HUMAN	4	Q96C36	GN=PYCR2	1.03753	0.532411	1.14815	0.903649	1.19124
2283	4.08	4.61	18.22	7.203	5.932	sp|Q96N66|MBOA7_HUMAN	Lysophospholipid acyltransferase 7 OS=Homo sapiens GN=MBOAT7 PE=1 SV=2	HUMAN	2	Q96N66	GN=MBOAT7	1.03753	0.710371	1.24738	0.831764	1.2942
2324	4.02	4.53	27.17	7.48	4.724	sp|Q8WXA9|SREK1_HUMAN	Splicing regulatory glutamine/lysine-rich protein 1 OS=Homo sapiens GN=SREK1 PE=1 SV=1	HUMAN	3	Q8WXA9	GN=SREK1	1.03753	0.649317	1.38038	0.751623	1.43219
2340	4.01	4.01	12.14	7.5	7.5	sp|Q9H3N1|TMX1_HUMAN	Thioredoxin-related transmembrane protein 1 OS=Homo sapiens GN=TMX1 PE=1 SV=1	HUMAN	2	Q9H3N1	GN=TMX1	1.03753	0.982039	1.14815	0.903649	1.19124
2409	3.91	4.36	29.72	8.05	5.573	sp|Q9H936|GHC1_HUMAN	Mitochondrial glutamate carrier 1 OS=Homo sapiens GN=SLC25A22 PE=1 SV=1	HUMAN	2	Q9H936	GN=SLC25A22	1.03753	0.897017	2.0893	0.496592	2.1677
2436	3.8	4.1	35.76	25.17	16.56	sp|O15511|ARPC5_HUMAN	Actin-related protein 2/3 complex subunit 5 OS=Homo sapiens GN=ARPC5 PE=1 SV=3	HUMAN	2	O15511	GN=ARPC5	1.03753	0.965345	1.15878	0.895365	1.20226
2461	3.72	3.73	32.22	15.56	15.56	sp|P62072|TIM10_HUMAN	Mitochondrial import inner membrane translocase subunit Tim10 OS=Homo sapiens GN=TIMM10 PE=1 SV=1	HUMAN	2	P62072	GN=TIMM10	1.03753	0.594089	2.10863	0.49204	2.1677
2519	3.54	4.22	24.52	6.667	5.806	sp|Q9Y5X2|SNX8_HUMAN	Sorting nexin-8 OS=Homo sapiens GN=SNX8 PE=1 SV=1	HUMAN	2	Q9Y5X2	GN=SNX8	1.03753	0.799168	2.0893	0.496592	2.1677
2527	3.52	5.15	23.8	10.65	5.428	sp|Q14790|CASP8_HUMAN	Caspase-8 OS=Homo sapiens GN=CASP8 PE=1 SV=1	HUMAN	3	Q14790	GN=CASP8	1.03753	0.812764	1.38038	0.751623	1.43219
2532	3.5	3.79	31.69	18.03	13.11	sp|O00193|SMAP_HUMAN	Small acidic protein OS=Homo sapiens GN=SMAP PE=1 SV=1	HUMAN	2	O00193	GN=SMAP	1.03753	0.92556	1.24738	0.831764	1.2942
2622	3.19	3.4	31.94	15.63	10.76	sp|Q8NCW5|NNRE_HUMAN	NAD(P)H-hydrate epimerase OS=Homo sapiens GN=NAXE PE=1 SV=2	HUMAN	2	Q8NCW5	GN=NAXE	1.03753	0.73069	1.51356	0.685488	1.57036
2636	3.13	4.92	15.49	7.609	2.717	sp|Q6PJT7|ZC3HE_HUMAN	Zinc finger CCCH domain-containing protein 14 OS=Homo sapiens GN=ZC3H14 PE=1 SV=1	HUMAN	2	Q6PJT7	GN=ZC3H14	1.03753	0.343547	1.18032	0.879022	1.22462
2649	3.08	3.42	17.52	6.102	4.331	sp|Q96F86|EDC3_HUMAN	Enhancer of mRNA-decapping protein 3 OS=Homo sapiens GN=EDC3 PE=1 SV=1	HUMAN	2	Q96F86	GN=EDC3	1.03753	0.600503	1.45881	0.711214	1.51356
2658	3.03	3.46	23.74	7.143	4.412	sp|O43148|MCES_HUMAN	mRNA cap guanine-N7 methyltransferase OS=Homo sapiens GN=RNMT PE=1 SV=1	HUMAN	2	O43148	GN=RNMT	1.03753	0.541212	1.13763	0.912011	1.18032
2666	3.01	5.71	17.93	2.134	0.9849	sp|Q12830|BPTF_HUMAN	Nucleosome-remodeling factor subunit BPTF OS=Homo sapiens GN=BPTF PE=1 SV=3	HUMAN	3	Q12830	GN=BPTF	1.03753	0.480479	1.24738	0.831764	1.2942
2674	2.99	3.38	33.48	15.42	11.45	sp|Q9UIJ7|KAD3_HUMAN	GTP:AMP phosphotransferase AK3, mitochondrial OS=Homo sapiens GN=AK3 PE=1 SV=4	HUMAN	2	Q9UIJ7	GN=AK3	1.03753	0.793602	1.52757	0.679204	1.58489
2691	2.95	3.09	20.38	16.59	6.161	sp|Q96HR9|REEP6_HUMAN	Receptor expression-enhancing protein 6 OS=Homo sapiens GN=REEP6 PE=1 SV=2	HUMAN	1	Q96HR9	GN=REEP6	1.03753	0.797968	1.18032	0.879022	1.22462
2754	2.77	4.78	21.1	7.204	5.146	sp|Q8NHH9|ATLA2_HUMAN	Atlastin-2 OS=Homo sapiens GN=ATL2 PE=1 SV=2	HUMAN	3	Q8NHH9	GN=ATL2	1.03753	1	1.24738	0.831764	1.2942
2792	2.66	3.32	23.08	13.26	3.183	sp|O75381|PEX14_HUMAN	Peroxisomal membrane protein PEX14 OS=Homo sapiens GN=PEX14 PE=1 SV=1	HUMAN	1	O75381	GN=PEX14	1.03753	0.450185	1.14815	0.903649	1.19124
2822	2.58	3.36	26.91	10.29	3.694	sp|Q9NX58|LYAR_HUMAN	Cell growth-regulating nucleolar protein OS=Homo sapiens GN=LYAR PE=1 SV=2	HUMAN	1	Q9NX58	GN=LYAR	1.03753	0.882347	1.11686	0.928966	1.15878
2823	2.58	2.88	44.58	32.53	14.46	sp|P63220|RS21_HUMAN	40S ribosomal protein S21 OS=Homo sapiens GN=RPS21 PE=1 SV=1	HUMAN	1	P63220	GN=RPS21	1.03753	0.843902	1.44544	0.717794	1.49969
2836	2.56	2.64	24.02	20.52	12.66	sp|Q9Y3A6|TMED5_HUMAN	Transmembrane emp24 domain-containing protein 5 OS=Homo sapiens GN=TMED5 PE=1 SV=1	HUMAN	2	Q9Y3A6	GN=TMED5	1.03753	0.84049	2.0893	0.496592	2.1677
2860	2.49	4.41	17.85	4.645	1.059	sp|Q92620|PRP16_HUMAN	Pre-mRNA-splicing factor ATP-dependent RNA helicase PRP16 OS=Homo sapiens GN=DHX38 PE=1 SV=2	HUMAN	1	Q92620	GN=DHX38	1.03753	0.825995	1.38038	0.751623	1.43219
2871	2.46	2.68	18.5	6.301	5.488	sp|O60784|TOM1_HUMAN	Target of Myb protein 1 OS=Homo sapiens GN=TOM1 PE=1 SV=2	HUMAN	2	O60784	GN=TOM1	1.03753	0.924579	2.0893	0.496592	2.1677
2884	2.42	3.48	16.36	5.379	1.427	sp|Q9H330|TM245_HUMAN	Transmembrane protein 245 OS=Homo sapiens GN=TMEM245 PE=1 SV=2	HUMAN	1	Q9H330	GN=TMEM245	1.03753	0.536539	2.0893	0.496592	2.1677
2885	2.42	2.89	19.42	5.825	2.524	sp|Q8WVX9|FACR1_HUMAN	Fatty acyl-CoA reductase 1 OS=Homo sapiens GN=FAR1 PE=1 SV=1	HUMAN	1	Q8WVX9	GN=FAR1	1.03753	0.720668	2.0893	0.496592	2.1677
2925	2.33	2.62	68.32	34.65	10.89	sp|P26447|S10A4_HUMAN	Protein S100-A4 OS=Homo sapiens GN=S100A4 PE=1 SV=1	HUMAN	2	P26447	GN=S100A4	1.03753	0.0959332	1.1695	0.887156	1.21339
2937	2.3	4.95	20.4	5.331	3.676	sp|Q9UK59|DBR1_HUMAN	Lariat debranching enzyme OS=Homo sapiens GN=DBR1 PE=1 SV=2	HUMAN	3	Q9UK59	GN=DBR1	1.03753	0.924628	2.0893	0.496592	2.1677
2952	2.28	3.85	24.48	4.617	0.9582	sp|P35251|RFC1_HUMAN	Replication factor C subunit 1 OS=Homo sapiens GN=RFC1 PE=1 SV=4	HUMAN	1	P35251	GN=RFC1	1.03753	0.543544	1.24738	0.831764	1.2942
3030	2.16	2.72	19.3	8.837	3.488	sp|P40424|PBX1_HUMAN	Pre-B-cell leukemia transcription factor 1 OS=Homo sapiens GN=PBX1 PE=1 SV=1	HUMAN	1	P40424	GN=PBX1	1.03753	0.926095	2.0893	0.496592	2.1677
3110	2.07	2.69	14.16	7.932	3.116	sp|Q6IN84|MRM1_HUMAN	rRNA methyltransferase 1, mitochondrial OS=Homo sapiens GN=MRM1 PE=1 SV=1	HUMAN	1	Q6IN84	GN=MRM1	1.03753	0.52233	2.0893	0.496592	2.1677
3115	2.07	2.34	19.26	4.713	2.254	sp|Q658P3|STEA3_HUMAN	Metalloreductase STEAP3 OS=Homo sapiens GN=STEAP3 PE=1 SV=2	HUMAN	1	Q658P3	GN=STEAP3	1.03753	0.829522	2.0893	0.496592	2.1677
3129	2.05	5.65	19.78	3.551	0.8194	sp|Q96Q15|SMG1_HUMAN	Serine/threonine-protein kinase SMG1 OS=Homo sapiens GN=SMG1 PE=1 SV=3	HUMAN	4	Q96Q15	GN=SMG1	1.03753	0.929062	2.0893	0.496592	2.1677
3145	2.04	5.03	23.57	2.768	1.342	sp|Q99569|PKP4_HUMAN	Plakophilin-4 OS=Homo sapiens GN=PKP4 PE=1 SV=2	HUMAN	2	Q99569	GN=PKP4	1.03753	0.913862	2.0893	0.496592	2.18776
3194	2.02	6.13	44.04	17.89	17.89	sp|P10301|RRAS_HUMAN	Ras-related protein R-Ras OS=Homo sapiens GN=RRAS PE=1 SV=1	HUMAN	3	P10301	GN=RRAS	1.03753	0.865986	1.38038	0.751623	1.43219
3235	2.01	6.01	18.78	5.295	2.597	sp|Q7L7X3|TAOK1_HUMAN	Serine/threonine-protein kinase TAO1 OS=Homo sapiens GN=TAOK1 PE=1 SV=1	HUMAN	2	Q7L7X3	GN=TAOK1	1.03753	0.918093	2.0893	0.496592	2.18776
3289	2	4.75	27.96	14.78	9.677	sp|P16989|YBOX3_HUMAN	Y-box-binding protein 3 OS=Homo sapiens GN=YBX3 PE=1 SV=4	HUMAN	2	P16989	GN=YBX3	1.03753	0.88705	1.47231	0.704693	1.52757
3373	2	2.18	22.25	4.121	4.121	sp|Q15906|VPS72_HUMAN	Vacuolar protein sorting-associated protein 72 homolog OS=Homo sapiens GN=VPS72 PE=1 SV=1	HUMAN	1	Q15906	GN=VPS72	1.03753	0.924199	2.0893	0.496592	2.1677
3407	2	2.09	10.15	3.753	3.753	sp|Q9NRX5|SERC1_HUMAN	Serine incorporator 1 OS=Homo sapiens GN=SERINC1 PE=1 SV=1	HUMAN	1	Q9NRX5	GN=SERINC1	1.03753	0.926089	2.0893	0.496592	2.1677
3426	2	2.05	15.48	5.161	5.161	sp|Q969G6|RIFK_HUMAN	Riboflavin kinase OS=Homo sapiens GN=RFK PE=1 SV=2	HUMAN	1	Q969G6	GN=RFK	1.03753	0.951861	1.38038	0.751623	1.43219
3600	1.6	1.81	18.82	4.017	3.171	sp|Q5I7T1|AG10B_HUMAN	Putative Dol-P-Glc:Glc(2)Man(9)GlcNAc(2)-PP-Dol alpha-1,2-glucosyltransferase OS=Homo sapiens GN=ALG10B PE=1 SV=2	HUMAN	1	Q5I7T1	GN=ALG10B	1.03753	0.930906	2.0893	0.496592	2.1677
3660	1.47	2.49	14.39	2.52	0.6504	sp|O00411|RPOM_HUMAN	DNA-directed RNA polymerase, mitochondrial OS=Homo sapiens GN=POLRMT PE=1 SV=2	HUMAN	1	O00411	GN=POLRMT	1.03753	0.93034	2.0893	0.496592	2.1677
3697	1.38	1.87	38.34	17.62	4.663	sp|Q14116|IL18_HUMAN	Interleukin-18 OS=Homo sapiens GN=IL18 PE=1 SV=1	HUMAN	1	Q14116	GN=IL18	1.03753	0.81671	1.24738	0.831764	1.2942
143	37.92	41.92	38.93	21.72	17.46	sp|O95347|SMC2_HUMAN	Structural maintenance of chromosomes protein 2 OS=Homo sapiens GN=SMC2 PE=1 SV=2	HUMAN	20	O95347	GN=SMC2	1.02802	0.285195	1.04713	0.981748	1.07647
178	34.14	35.29	67.04	53.23	50.33	sp|P31943|HNRH1_HUMAN	Heterogeneous nuclear ribonucleoprotein H OS=Homo sapiens GN=HNRNPH1 PE=1 SV=4	HUMAN	31	P31943	GN=HNRNPH1	1.02802	0.728982	1.07647	0.954993	1.10662
205	31.49	33.51	29.91	17.61	14.81	sp|O75694|NU155_HUMAN	Nuclear pore complex protein Nup155 OS=Homo sapiens GN=NUP155 PE=1 SV=1	HUMAN	15	O75694	GN=NUP155	1.02802	0.10161	1.05682	0.972747	1.08643
279	26.03	26.7	56.02	45.11	43.61	sp|P62424|RL7A_HUMAN	60S ribosomal protein L7a OS=Homo sapiens GN=RPL7A PE=1 SV=2	HUMAN	19	P62424	GN=RPL7A	1.02802	0.173251	1.05682	0.972747	1.08643
296	24.64	26	42.94	28.67	24.78	sp|P42166|LAP2A_HUMAN	Lamina-associated polypeptide 2, isoform alpha OS=Homo sapiens GN=TMPO PE=1 SV=2	HUMAN	16	P42166	GN=TMPO	1.02802	0.214062	1.04713	0.981748	1.07647
300	24.31	24.59	43.67	35.65	34.39	sp|P55084|ECHB_HUMAN	Trifunctional enzyme subunit beta, mitochondrial OS=Homo sapiens GN=HADHB PE=1 SV=3	HUMAN	15	P55084	GN=HADHB	1.02802	0.0154773	1.04713	0.981748	1.07647
301	24.22	27.02	53.18	35.79	24.05	sp|P23246|SFPQ_HUMAN	Splicing factor, proline- and glutamine-rich OS=Homo sapiens GN=SFPQ PE=1 SV=2	HUMAN	12	P23246	GN=SFPQ	1.02802	0.39367	1.04713	0.981748	1.07647
308	23.83	25.29	45.9	32.98	26.75	sp|O00116|ADAS_HUMAN	Alkyldihydroxyacetonephosphate synthase, peroxisomal OS=Homo sapiens GN=AGPS PE=1 SV=1	HUMAN	12	O00116	GN=AGPS	1.02802	0.0353266	1.0666	0.963829	1.09648
315	23.51	24.35	48.63	30.07	26.8	sp|Q96AY3|FKB10_HUMAN	Peptidyl-prolyl cis-trans isomerase FKBP10 OS=Homo sapiens GN=FKBP10 PE=1 SV=1	HUMAN	14	Q96AY3	GN=FKBP10	1.02802	0.389183	1.05682	0.972747	1.08643
348	22.26	24.56	30.78	13.72	8.257	sp|P51532|SMCA4_HUMAN	Transcription activator BRG1 OS=Homo sapiens GN=SMARCA4 PE=1 SV=2	HUMAN	12	P51532	GN=SMARCA4	1.02802	0.328995	1.0666	0.963829	1.09648
365	21.82	24.68	36.36	15.64	12.41	sp|Q02218|ODO1_HUMAN	2-oxoglutarate dehydrogenase, mitochondrial OS=Homo sapiens GN=OGDH PE=1 SV=3	HUMAN	11	Q02218	GN=OGDH	1.02802	0.364514	1.0666	0.963829	1.09648
424	20.02	22.59	66.67	46.25	45.05	sp|P13804|ETFA_HUMAN	Electron transfer flavoprotein subunit alpha, mitochondrial OS=Homo sapiens GN=ETFA PE=1 SV=1	HUMAN	14	P13804	GN=ETFA	1.02802	0.487574	1.05682	0.972747	1.08643
432	19.8	20.77	32.77	25.5	21.48	sp|P10515|ODP2_HUMAN	Dihydrolipoyllysine-residue acetyltransferase component of pyruvate dehydrogenase complex, mitochondrial OS=Homo sapiens GN=DLAT PE=1 SV=3	HUMAN	11	P10515	GN=DLAT	1.02802	0.0382259	1.0666	0.963829	1.09648
438	19.7	22.26	41.76	26.59	20.07	sp|O95831|AIFM1_HUMAN	Apoptosis-inducing factor 1, mitochondrial OS=Homo sapiens GN=AIFM1 PE=1 SV=1	HUMAN	10	O95831	GN=AIFM1	1.02802	0.140808	1.04713	0.981748	1.07647
448	19.39	26.45	52.05	45.78	40.24	sp|P52597|HNRPF_HUMAN	Heterogeneous nuclear ribonucleoprotein F OS=Homo sapiens GN=HNRNPF PE=1 SV=3	HUMAN	19	P52597	GN=HNRNPF	1.02802	0.414219	1.04713	0.981748	1.07647
479	18.75	18.79	60.3	54.77	51.76	sp|P37802|TAGL2_HUMAN	Transgelin-2 OS=Homo sapiens GN=TAGLN2 PE=1 SV=3	HUMAN	16	P37802	GN=TAGLN2	1.02802	0.255087	1.05682	0.972747	1.08643
496	18.25	23.56	29.87	10.86	5.934	sp|Q9UIG0|BAZ1B_HUMAN	Tyrosine-protein kinase BAZ1B OS=Homo sapiens GN=BAZ1B PE=1 SV=2	HUMAN	9	Q9UIG0	GN=BAZ1B	1.02802	0.258569	1.07647	0.954993	1.10662
507	18.08	22.67	41.96	27.36	22.55	sp|Q9H223|EHD4_HUMAN	EH domain-containing protein 4 OS=Homo sapiens GN=EHD4 PE=1 SV=1	HUMAN	12	Q9H223	GN=EHD4	1.02802	0.578472	1.0666	0.963829	1.09648
509	18.02	20.14	52.5	28.46	23.27	sp|P55809|SCOT1_HUMAN	Succinyl-CoA:3-ketoacid coenzyme A transferase 1, mitochondrial OS=Homo sapiens GN=OXCT1 PE=1 SV=1	HUMAN	9	P55809	GN=OXCT1	1.02802	0.107722	1.05682	0.972747	1.08643
528	17.62	37.54	32.17	22.9	16.68	sp|P19367|HXK1_HUMAN	Hexokinase-1 OS=Homo sapiens GN=HK1 PE=1 SV=3	HUMAN	15	P19367	GN=HK1	1.02802	0.289563	1.0666	0.963829	1.09648
544	17.3	17.48	66.67	60	47.62	sp|P09211|GSTP1_HUMAN	Glutathione S-transferase P OS=Homo sapiens GN=GSTP1 PE=1 SV=2	HUMAN	11	P09211	GN=GSTP1	1.02802	0.699829	1.07647	0.954993	1.10662
549	17.19	21.84	36.09	20.44	16.04	sp|Q96TA2|YMEL1_HUMAN	ATP-dependent zinc metalloprotease YME1L1 OS=Homo sapiens GN=YME1L1 PE=1 SV=2	HUMAN	10	Q96TA2	GN=YME1L1	1.02802	0.475381	1.08643	0.946237	1.11686
563	16.97	17.88	34.63	21.96	13.01	sp|P27824|CALX_HUMAN	Calnexin OS=Homo sapiens GN=CANX PE=1 SV=2	HUMAN	8	P27824	GN=CANX	1.02802	0.218982	1.04713	0.981748	1.07647
568	16.85	20.37	51.48	31.99	25.64	sp|P41091|IF2G_HUMAN	Eukaryotic translation initiation factor 2 subunit 3 OS=Homo sapiens GN=EIF2S3 PE=1 SV=3	HUMAN	9	P41091	GN=EIF2S3	1.02802	0.315928	1.05682	0.972747	1.08643
571	16.73	17.28	48.48	35.98	33.54	sp|Q13011|ECH1_HUMAN	Delta(3,5)-Delta(2,4)-dienoyl-CoA isomerase, mitochondrial OS=Homo sapiens GN=ECH1 PE=1 SV=2	HUMAN	15	Q13011	GN=ECH1	1.02802	0.0204592	1.04713	0.981748	1.07647
575	16.47	19.11	30.76	14.87	10.1	sp|Q8TDD1|DDX54_HUMAN	ATP-dependent RNA helicase DDX54 OS=Homo sapiens GN=DDX54 PE=1 SV=2	HUMAN	8	Q8TDD1	GN=DDX54	1.02802	0.510278	1.08643	0.946237	1.11686
587	16.3	16.83	56.83	45.39	36.16	sp|Q9Y5M8|SRPRB_HUMAN	Signal recognition particle receptor subunit beta OS=Homo sapiens GN=SRPRB PE=1 SV=3	HUMAN	8	Q9Y5M8	GN=SRPRB	1.02802	0.647635	1.0666	0.963829	1.09648
592	16.25	21.13	30.43	14	10.55	sp|Q92974|ARHG2_HUMAN	Rho guanine nucleotide exchange factor 2 OS=Homo sapiens GN=ARHGEF2 PE=1 SV=4	HUMAN	10	Q92974	GN=ARHGEF2	1.02802	0.516165	1.10662	0.928966	1.13763
596	16.16	17.17	27.76	15.74	12.39	sp|P22059|OSBP1_HUMAN	Oxysterol-binding protein 1 OS=Homo sapiens GN=OSBP PE=1 SV=1	HUMAN	7	P22059	GN=OSBP	1.02802	0.678096	1.07647	0.954993	1.10662
613	15.71	18.13	35.23	18.43	16.26	sp|O60568|PLOD3_HUMAN	Procollagen-lysine,2-oxoglutarate 5-dioxygenase 3 OS=Homo sapiens GN=PLOD3 PE=1 SV=1	HUMAN	9	O60568	GN=PLOD3	1.02802	0.49719	1.07647	0.954993	1.10662
616	15.65	17.46	29.13	19.76	15.84	sp|Q9NTJ5|SAC1_HUMAN	Phosphatidylinositide phosphatase SAC1 OS=Homo sapiens GN=SACM1L PE=1 SV=2	HUMAN	10	Q9NTJ5	GN=SACM1L	1.02802	0.2848	1.07647	0.954993	1.10662
626	15.39	17.04	31.4	17.23	12.65	sp|Q9BW27|NUP85_HUMAN	Nuclear pore complex protein Nup85 OS=Homo sapiens GN=NUP85 PE=1 SV=1	HUMAN	7	Q9BW27	GN=NUP85	1.02802	0.368949	1.07647	0.954993	1.10662
640	15.19	17.47	52.01	38.39	25.39	sp|P12429|ANXA3_HUMAN	Annexin A3 OS=Homo sapiens GN=ANXA3 PE=1 SV=3	HUMAN	8	P12429	GN=ANXA3	1.02802	0.465701	1.07647	0.954993	1.10662
659	14.86	20.79	35.59	16.64	13.13	sp|O95202|LETM1_HUMAN	Mitochondrial proton/calcium exchanger protein OS=Homo sapiens GN=LETM1 PE=1 SV=1	HUMAN	9	O95202	GN=LETM1	1.02802	0.349467	1.09648	0.937562	1.1272
660	14.86	15.38	35.42	23.84	22.69	sp|Q9BV38|WDR18_HUMAN	WD repeat-containing protein 18 OS=Homo sapiens GN=WDR18 PE=1 SV=2	HUMAN	9	Q9BV38	GN=WDR18	1.02802	0.40639	1.10662	0.928966	1.13763
697	14.31	17.02	44.69	25.22	18.81	sp|P48735|IDHP_HUMAN	Isocitrate dehydrogenase [NADP], mitochondrial OS=Homo sapiens GN=IDH2 PE=1 SV=2	HUMAN	8	P48735	GN=IDH2	1.02802	0.841395	1.0666	0.963829	1.09648
718	14.06	18.21	42.03	17.79	8.432	sp|Q13619|CUL4A_HUMAN	Cullin-4A OS=Homo sapiens GN=CUL4A PE=1 SV=3	HUMAN	6	Q13619	GN=CUL4A	1.02802	0.63795	1.18032	0.870964	1.21339
794	13.03	13.72	40.75	31.1	27.08	sp|Q15738|NSDHL_HUMAN	Sterol-4-alpha-carboxylate 3-dehydrogenase, decarboxylating OS=Homo sapiens GN=NSDHL PE=1 SV=2	HUMAN	9	Q15738	GN=NSDHL	1.02802	0.337067	1.08643	0.946237	1.11686
803	12.85	15.75	28.51	15.92	10.85	sp|Q8TC07|TBC15_HUMAN	TBC1 domain family member 15 OS=Homo sapiens GN=TBC1D15 PE=1 SV=2	HUMAN	7	Q8TC07	GN=TBC1D15	1.02802	0.275146	1.07647	0.954993	1.10662
905	11.79	12.83	26.59	12.55	10.66	sp|Q99567|NUP88_HUMAN	Nuclear pore complex protein Nup88 OS=Homo sapiens GN=NUP88 PE=1 SV=2	HUMAN	6	Q99567	GN=NUP88	1.02802	0.418133	1.09648	0.937562	1.1272
942	11.38	12.63	27.11	13.11	9.458	sp|Q96T88|UHRF1_HUMAN	E3 ubiquitin-protein ligase UHRF1 OS=Homo sapiens GN=UHRF1 PE=1 SV=1	HUMAN	7	Q96T88	GN=UHRF1	1.02802	0.400661	1.09648	0.937562	1.1272
950	11.11	15.73	20.32	8.92	5.055	sp|P49916|DNLI3_HUMAN	DNA ligase 3 OS=Homo sapiens GN=LIG3 PE=1 SV=2	HUMAN	6	P49916	GN=LIG3	1.02802	0.370583	1.08643	0.946237	1.11686
955	11.09	11.27	63.1	46.52	39.57	sp|P00374|DYR_HUMAN	Dihydrofolate reductase OS=Homo sapiens GN=DHFR PE=1 SV=2	HUMAN	7	P00374	GN=DHFR	1.02802	0.315004	1.08643	0.946237	1.11686
1019	10.5	11.17	42.68	35.37	20.73	sp|O43684|BUB3_HUMAN	Mitotic checkpoint protein BUB3 OS=Homo sapiens GN=BUB3 PE=1 SV=1	HUMAN	5	O43684	GN=BUB3	1.02802	0.25935	1.09648	0.937562	1.1272
1041	10.28	20.86	31.44	7.118	3.588	sp|O60437|PEPL_HUMAN	Periplakin OS=Homo sapiens GN=PPL PE=1 SV=4	HUMAN	7	O60437	GN=PPL	1.02802	0.693006	1.13763	0.903649	1.1695
1058	10.14	10.55	50.21	25.94	23.43	sp|P54819|KAD2_HUMAN	Adenylate kinase 2, mitochondrial OS=Homo sapiens GN=AK2 PE=1 SV=2	HUMAN	6	P54819	GN=AK2	1.02802	0.545677	1.10662	0.928966	1.13763
1125	9.6	10.09	27.87	16.38	12.99	sp|Q8N7H5|PAF1_HUMAN	RNA polymerase II-associated factor 1 homolog OS=Homo sapiens GN=PAF1 PE=1 SV=2	HUMAN	5	Q8N7H5	GN=PAF1	1.02802	0.702264	1.13763	0.903649	1.1695
1144	9.41	9.49	39.04	34.22	34.22	sp|P30086|PEBP1_HUMAN	Phosphatidylethanolamine-binding protein 1 OS=Homo sapiens GN=PEBP1 PE=1 SV=3	HUMAN	5	P30086	GN=PEBP1	1.02802	0.578238	1.08643	0.946237	1.11686
1149	9.37	9.51	53.37	38.34	28.5	sp|P37235|HPCL1_HUMAN	Hippocalcin-like protein 1 OS=Homo sapiens GN=HPCAL1 PE=1 SV=3	HUMAN	5	P37235	GN=HPCAL1	1.02802	0.738518	1.10662	0.928966	1.13763
1155	9.33	10.81	34.04	17.23	14.89	sp|Q96TC7|RMD3_HUMAN	Regulator of microtubule dynamics protein 3 OS=Homo sapiens GN=RMDN3 PE=1 SV=2	HUMAN	5	Q96TC7	GN=RMDN3	1.02802	0.766664	1.13763	0.903649	1.1695
1157	9.32	11.91	57.69	34.13	32.21	sp|P20340|RAB6A_HUMAN	Ras-related protein Rab-6A OS=Homo sapiens GN=RAB6A PE=1 SV=3	HUMAN	7	P20340	GN=RAB6A	1.02802	0.815374	1.08643	0.946237	1.11686
1169	9.23	9.37	47.41	23.7	23.7	sp|P08708|RS17_HUMAN	40S ribosomal protein S17 OS=Homo sapiens GN=RPS17 PE=1 SV=2	HUMAN	5	P08708	GN=RPS17	1.02802	0.381086	1.0666	0.963829	1.09648
1189	9.1	10.61	36.18	21.57	14.61	sp|Q96CS3|FAF2_HUMAN	FAS-associated factor 2 OS=Homo sapiens GN=FAF2 PE=1 SV=2	HUMAN	5	Q96CS3	GN=FAF2	1.02802	0.790809	1.09648	0.937562	1.1272
1194	9.07	9.37	35.54	13.26	13.26	sp|Q9H7Z7|PGES2_HUMAN	Prostaglandin E synthase 2 OS=Homo sapiens GN=PTGES2 PE=1 SV=1	HUMAN	5	Q9H7Z7	GN=PTGES2	1.02802	0.355932	1.08643	0.946237	1.11686
1210	8.96	9.02	47.09	36.05	36.05	sp|O95881|TXD12_HUMAN	Thioredoxin domain-containing protein 12 OS=Homo sapiens GN=TXNDC12 PE=1 SV=1	HUMAN	5	O95881	GN=TXNDC12	1.02802	0.593342	1.10662	0.928966	1.13763
1242	8.77	11.17	33.87	20.74	11.7	sp|Q13057|COASY_HUMAN	Bifunctional coenzyme A synthase OS=Homo sapiens GN=COASY PE=1 SV=4	HUMAN	4	Q13057	GN=COASY	1.02802	0.528818	1.08643	0.946237	1.11686
1269	8.54	11.26	62.21	30.77	15.72	sp|Q9HBL8|NMRL1_HUMAN	NmrA-like family domain-containing protein 1 OS=Homo sapiens GN=NMRAL1 PE=1 SV=1	HUMAN	5	Q9HBL8	GN=NMRAL1	1.02802	0.692165	1.13763	0.903649	1.1695
1273	8.52	9.24	34.48	15.06	8.711	sp|P19525|E2AK2_HUMAN	Interferon-induced, double-stranded RNA-activated protein kinase OS=Homo sapiens GN=EIF2AK2 PE=1 SV=2	HUMAN	4	P19525	GN=EIF2AK2	1.02802	0.436374	1.08643	0.946237	1.11686
1286	8.44	8.54	20.16	12.76	11.11	sp|Q92879|CELF1_HUMAN	CUGBP Elav-like family member 1 OS=Homo sapiens GN=CELF1 PE=1 SV=2	HUMAN	5	Q92879	GN=CELF1	1.02802	0.44091	1.15878	0.887156	1.19124
1288	8.42	9.12	40.98	27.87	20.98	sp|Q15287|RNPS1_HUMAN	RNA-binding protein with serine-rich domain 1 OS=Homo sapiens GN=RNPS1 PE=1 SV=1	HUMAN	4	Q15287	GN=RNPS1	1.02802	0.620019	1.08643	0.946237	1.11686
1301	8.31	8.34	54.74	34.21	29.47	sp|Q9H910|JUPI2_HUMAN	Jupiter microtubule associated homolog 2 OS=Homo sapiens GN=JPT2 PE=1 SV=1	HUMAN	4	Q9H910	GN=JPT2	1.02802	0.705019	1.18032	0.870964	1.21339
1338	8.14	13.14	28.08	11.71	7.407	sp|Q9Y4R8|TELO2_HUMAN	Telomere length regulation protein TEL2 homolog OS=Homo sapiens GN=TELO2 PE=1 SV=2	HUMAN	6	Q9Y4R8	GN=TELO2	1.02802	0.802162	1.14815	0.895365	1.18032
1377	7.96	8.34	53.31	29.18	21.01	sp|Q86V81|THOC4_HUMAN	THO complex subunit 4 OS=Homo sapiens GN=ALYREF PE=1 SV=3	HUMAN	4	Q86V81	GN=ALYREF	1.02802	0.790794	1.13763	0.903649	1.1695
1413	7.69	8.01	21.75	7.767	7.767	sp|Q96GM5|SMRD1_HUMAN	SWI/SNF-related matrix-associated actin-dependent regulator of chromatin subfamily D member 1 OS=Homo sapiens GN=SMARCD1 PE=1 SV=2	HUMAN	4	Q96GM5	GN=SMARCD1	1.02802	0.448985	1.18032	0.870964	1.21339
1417	7.64	10.04	32.04	18.2	12.14	sp|Q9ULX3|NOB1_HUMAN	RNA-binding protein NOB1 OS=Homo sapiens GN=NOB1 PE=1 SV=1	HUMAN	6	Q9ULX3	GN=NOB1	1.02802	0.879591	1.10662	0.928966	1.13763
1421	7.63	8.34	31.19	15.67	9.517	sp|O43395|PRPF3_HUMAN	U4/U6 small nuclear ribonucleoprotein Prp3 OS=Homo sapiens GN=PRPF3 PE=1 SV=2	HUMAN	4	O43395	GN=PRPF3	1.02802	0.52033	1.09648	0.937562	1.1272
1441	7.53	7.76	44.17	25.73	23.79	sp|Q9NWU5|RM22_HUMAN	39S ribosomal protein L22, mitochondrial OS=Homo sapiens GN=MRPL22 PE=1 SV=1	HUMAN	4	Q9NWU5	GN=MRPL22	1.02802	0.682721	1.08643	0.946237	1.10662
1445	7.51	9.74	14.5	5.599	2.57	sp|O15027|SC16A_HUMAN	Protein transport protein Sec16A OS=Homo sapiens GN=SEC16A PE=1 SV=3	HUMAN	5	O15027	GN=SEC16A	1.02802	0.567609	1.11686	0.92045	1.14815
1449	7.47	14.37	31.06	13.35	9.144	sp|Q96EY7|PTCD3_HUMAN	Pentatricopeptide repeat domain-containing protein 3, mitochondrial OS=Homo sapiens GN=PTCD3 PE=1 SV=3	HUMAN	5	Q96EY7	GN=PTCD3	1.02802	0.321258	1.13763	0.903649	1.1695
1460	7.44	7.93	22.24	10.12	9.049	sp|Q66K79|CBPZ_HUMAN	Carboxypeptidase Z OS=Homo sapiens GN=CPZ PE=1 SV=2	HUMAN	4	Q66K79	GN=CPZ	1.02802	0.794411	1.13763	0.903649	1.1695
1466	7.37	8.38	42.95	28.85	25	sp|P62750|RL23A_HUMAN	60S ribosomal protein L23a OS=Homo sapiens GN=RPL23A PE=1 SV=1	HUMAN	4	P62750	GN=RPL23A	1.02802	0.763851	1.09648	0.937562	1.1272
1474	7.34	7.87	25	14.1	10.26	sp|P43353|AL3B1_HUMAN	Aldehyde dehydrogenase family 3 member B1 OS=Homo sapiens GN=ALDH3B1 PE=1 SV=1	HUMAN	4	P43353	GN=ALDH3B1	1.02802	0.231703	1.11686	0.92045	1.14815
1487	7.26	7.8	34.2	17.1	11.88	sp|Q9H3K2|GHITM_HUMAN	Growth hormone-inducible transmembrane protein OS=Homo sapiens GN=GHITM PE=1 SV=2	HUMAN	4	Q9H3K2	GN=GHITM	1.02802	0.505276	1.11686	0.92045	1.14815
1498	7.21	8	36.14	21.29	14.86	sp|Q06323|PSME1_HUMAN	Proteasome activator complex subunit 1 OS=Homo sapiens GN=PSME1 PE=1 SV=1	HUMAN	4	Q06323	GN=PSME1	1.02802	1	1.13763	0.903649	1.1695
1584	6.7	6.9	53.06	38.78	31.63	sp|Q99584|S10AD_HUMAN	Protein S100-A13 OS=Homo sapiens GN=S100A13 PE=1 SV=1	HUMAN	4	Q99584	GN=S100A13	1.02802	0.654514	1.09648	0.937562	1.1272
1619	6.45	9.24	24.95	13.2	11.55	sp|Q9BXK5|B2L13_HUMAN	Bcl-2-like protein 13 OS=Homo sapiens GN=BCL2L13 PE=1 SV=1	HUMAN	5	Q9BXK5	GN=BCL2L13	1.02802	0.458846	1.24738	0.824138	1.28233
1629	6.39	9.67	20.5	5.899	3.165	sp|Q6PL18|ATAD2_HUMAN	ATPase family AAA domain-containing protein 2 OS=Homo sapiens GN=ATAD2 PE=1 SV=1	HUMAN	4	Q6PL18	GN=ATAD2	1.02802	0.252941	1.13763	0.903649	1.1695
1634	6.37	6.56	22.39	12.15	10.02	sp|P49005|DPOD2_HUMAN	DNA polymerase delta subunit 2 OS=Homo sapiens GN=POLD2 PE=1 SV=1	HUMAN	3	P49005	GN=POLD2	1.02802	0.8817	1.14815	0.895365	1.18032
1650	6.31	7.39	17.68	3.49	2.428	sp|O94966|UBP19_HUMAN	Ubiquitin carboxyl-terminal hydrolase 19 OS=Homo sapiens GN=USP19 PE=1 SV=2	HUMAN	3	O94966	GN=USP19	1.02802	0.857081	1.18032	0.870964	1.21339
1652	6.3	9.42	16.3	4.112	2.643	sp|O60885|BRD4_HUMAN	Bromodomain-containing protein 4 OS=Homo sapiens GN=BRD4 PE=1 SV=2	HUMAN	4	O60885	GN=BRD4	1.02802	0.920143	1.14815	0.895365	1.18032
1663	6.24	7.46	30.08	11.48	7.916	sp|Q14684|RRP1B_HUMAN	Ribosomal RNA processing protein 1 homolog B OS=Homo sapiens GN=RRP1B PE=1 SV=3	HUMAN	4	Q14684	GN=RRP1B	1.02802	0.434452	1.09648	0.937562	1.1272
1668	6.23	6.35	36.24	20.52	20.52	sp|Q9H7E9|CH033_HUMAN	UPF0488 protein C8orf33 OS=Homo sapiens GN=C8orf33 PE=1 SV=1	HUMAN	4	Q9H7E9	GN=C8orf33	1.02802	0.773535	1.23595	0.831764	1.28233
1672	6.21	6.52	33.44	20.66	12.79	sp|Q9GZS3|WDR61_HUMAN	WD repeat-containing protein 61 OS=Homo sapiens GN=WDR61 PE=1 SV=1	HUMAN	3	Q9GZS3	GN=WDR61	1.02802	0.976209	1.13763	0.903649	1.1695
1683	6.16	6.58	34.46	16.92	13.23	sp|P43897|EFTS_HUMAN	Elongation factor Ts, mitochondrial OS=Homo sapiens GN=TSFM PE=1 SV=2	HUMAN	4	P43897	GN=TSFM	1.02802	0.490698	1.13763	0.903649	1.1695
1688	6.14	13.38	24.25	5.795	3.394	sp|Q9UNS1|TIM_HUMAN	Protein timeless homolog OS=Homo sapiens GN=TIMELESS PE=1 SV=2	HUMAN	6	Q9UNS1	GN=TIMELESS	1.02802	0.807387	1.39316	0.737904	1.43219
1690	6.13	7.88	21.31	8.829	8.061	sp|O00505|IMA4_HUMAN	Importin subunit alpha-4 OS=Homo sapiens GN=KPNA3 PE=1 SV=2	HUMAN	4	O00505	GN=KPNA3	1.02802	0.773003	1.13763	0.903649	1.1695
1695	6.12	6.58	37.26	13.97	12.33	sp|Q15050|RRS1_HUMAN	Ribosome biogenesis regulatory protein homolog OS=Homo sapiens GN=RRS1 PE=1 SV=2	HUMAN	3	Q15050	GN=RRS1	1.02802	0.435854	1.14815	0.895365	1.19124
1710	6.07	6.07	80.23	72.09	51.16	sp|Q9H3K6|BOLA2_HUMAN	BolA-like protein 2 OS=Homo sapiens GN=BOLA2 PE=1 SV=1	HUMAN	4	Q9H3K6	GN=BOLA2	1.02802	0.695799	1.13763	0.903649	1.1695
1715	6.04	6.98	32.92	13.98	9.938	sp|Q96KB5|TOPK_HUMAN	Lymphokine-activated killer T-cell-originated protein kinase OS=Homo sapiens GN=PBK PE=1 SV=3	HUMAN	3	Q96KB5	GN=PBK	1.02802	0.790553	1.13763	0.903649	1.1695
1741	6	6.15	40.97	25	21.53	sp|P47813|IF1AX_HUMAN	Eukaryotic translation initiation factor 1A, X-chromosomal OS=Homo sapiens GN=EIF1AX PE=1 SV=2	HUMAN	3	P47813	GN=EIF1AX	1.02802	0.81534	1.11686	0.92045	1.14815
1751	5.96	6.18	18.15	6.159	5.024	sp|Q16134|ETFD_HUMAN	Electron transfer flavoprotein-ubiquinone oxidoreductase, mitochondrial OS=Homo sapiens GN=ETFDH PE=1 SV=2	HUMAN	3	Q16134	GN=ETFDH	1.02802	0.580708	1.24738	0.824138	1.28233
1839	5.59	6.09	23.31	5.791	5.085	sp|Q8IVL5|P3H2_HUMAN	Prolyl 3-hydroxylase 2 OS=Homo sapiens GN=P3H2 PE=1 SV=1	HUMAN	3	Q8IVL5	GN=P3H2	1.02802	0.747581	1.15878	0.887156	1.18032
1870	5.47	5.54	22.7	4.097	4.097	sp|Q96J02|ITCH_HUMAN	E3 ubiquitin-protein ligase Itchy homolog OS=Homo sapiens GN=ITCH PE=1 SV=2	HUMAN	3	Q96J02	GN=ITCH	1.02802	0.794508	1.38038	0.744732	1.41906
1875	5.46	5.88	25.58	14.62	11.63	sp|Q9Y314|NOSIP_HUMAN	Nitric oxide synthase-interacting protein OS=Homo sapiens GN=NOSIP PE=1 SV=1	HUMAN	3	Q9Y314	GN=NOSIP	1.02802	0.543602	1.24738	0.824138	1.28233
1905	5.32	8.99	22.41	3.803	1.287	sp|Q63HN8|RN213_HUMAN	E3 ubiquitin-protein ligase RNF213 OS=Homo sapiens GN=RNF213 PE=1 SV=3	HUMAN	7	Q63HN8	GN=RNF213	1.02802	0.519064	1.07647	0.954993	1.10662
1916	5.28	7.79	33.46	19.85	18.01	sp|Q13243|SRSF5_HUMAN	Serine/arginine-rich splicing factor 5 OS=Homo sapiens GN=SRSF5 PE=1 SV=1	HUMAN	4	Q13243	GN=SRSF5	1.02802	0.918042	1.09648	0.937562	1.1272
1935	5.24	5.52	33.11	16.55	16.55	sp|Q9UK22|FBX2_HUMAN	F-box only protein 2 OS=Homo sapiens GN=FBXO2 PE=1 SV=2	HUMAN	3	Q9UK22	GN=FBXO2	1.02802	0.859	1.40605	0.731139	1.44544
1959	5.1	5.42	41.7	26.32	12.15	sp|P57088|TMM33_HUMAN	Transmembrane protein 33 OS=Homo sapiens GN=TMEM33 PE=1 SV=2	HUMAN	3	P57088	GN=TMEM33	1.02802	0.414901	1.11686	0.92045	1.14815
1968	5.07	5.54	41.34	12.92	8.269	sp|O95801|TTC4_HUMAN	Tetratricopeptide repeat protein 4 OS=Homo sapiens GN=TTC4 PE=1 SV=3	HUMAN	3	O95801	GN=TTC4	1.02802	0.882228	1.38038	0.744732	1.41906
2003	4.94	5.15	27.54	15.58	15.58	sp|Q9NQR4|NIT2_HUMAN	Omega-amidase NIT2 OS=Homo sapiens GN=NIT2 PE=1 SV=1	HUMAN	3	Q9NQR4	GN=NIT2	1.02802	0.649105	1.24738	0.824138	1.28233
2006	4.92	6.83	20.43	7.309	5.648	sp|Q9H9A6|LRC40_HUMAN	Leucine-rich repeat-containing protein 40 OS=Homo sapiens GN=LRRC40 PE=1 SV=1	HUMAN	4	Q9H9A6	GN=LRRC40	1.02802	0.778316	1.18032	0.870964	1.21339
2039	4.8	4.99	25.93	6.061	6.061	sp|Q6UN15|FIP1_HUMAN	Pre-mRNA 3'-end-processing factor FIP1 OS=Homo sapiens GN=FIP1L1 PE=1 SV=1	HUMAN	3	Q6UN15	GN=FIP1L1	1.02802	0.784295	1.38038	0.744732	1.41906
2054	4.72	4.89	38.1	23.21	23.21	sp|P30049|ATPD_HUMAN	ATP synthase subunit delta, mitochondrial OS=Homo sapiens GN=ATP5D PE=1 SV=2	HUMAN	3	P30049	GN=ATP5D	1.02802	0.749975	1.38038	0.744732	1.41906
2088	4.59	4.69	20.43	15.77	13.98	sp|Q9BW60|ELOV1_HUMAN	Elongation of very long chain fatty acids protein 1 OS=Homo sapiens GN=ELOVL1 PE=1 SV=1	HUMAN	3	Q9BW60	GN=ELOVL1	1.02802	0.946581	2.0893	0.49204	2.14783
2117	4.49	5.33	21.76	6.887	4.821	sp|Q9H8Y5|ANKZ1_HUMAN	Ankyrin repeat and zinc finger domain-containing protein 1 OS=Homo sapiens GN=ANKZF1 PE=1 SV=1	HUMAN	3	Q9H8Y5	GN=ANKZF1	1.02802	0.875675	1.13763	0.903649	1.1695
2118	4.48	7.42	13.9	2.305	1.559	sp|P49790|NU153_HUMAN	Nuclear pore complex protein Nup153 OS=Homo sapiens GN=NUP153 PE=1 SV=2	HUMAN	4	P49790	GN=NUP153	1.02802	0.928986	1.18032	0.870964	1.21339
2137	4.43	5.44	26.36	7.88	3.009	sp|Q53GS7|GLE1_HUMAN	Nucleoporin GLE1 OS=Homo sapiens GN=GLE1 PE=1 SV=2	HUMAN	2	Q53GS7	GN=GLE1	1.02802	0.196216	1.18032	0.870964	1.21339
2157	4.37	5.69	23.82	9.354	2.411	sp|Q5JRX3|PREP_HUMAN	Presequence protease, mitochondrial OS=Homo sapiens GN=PITRM1 PE=1 SV=3	HUMAN	2	Q5JRX3	GN=PITRM1	1.02802	0.457118	1.10662	0.928966	1.13763
2193	4.28	6.65	18.31	4.554	3.101	sp|O95197|RTN3_HUMAN	Reticulon-3 OS=Homo sapiens GN=RTN3 PE=1 SV=2	HUMAN	4	O95197	GN=RTN3	1.02802	0.799528	1.14815	0.895365	1.18032
2258	4.12	4.73	24.75	5.512	4.949	sp|Q9BZF1|OSBL8_HUMAN	Oxysterol-binding protein-related protein 8 OS=Homo sapiens GN=OSBPL8 PE=1 SV=3	HUMAN	3	Q9BZF1	GN=OSBPL8	1.02802	0.726048	1.24738	0.824138	1.28233
2294	4.07	4.18	17.78	7.113	5.439	sp|O43670|ZN207_HUMAN	BUB3-interacting and GLEBS motif-containing protein ZNF207 OS=Homo sapiens GN=ZNF207 PE=1 SV=1	HUMAN	2	O43670	GN=ZNF207	1.02802	0.896608	1.11686	0.92045	1.14815
2356	4	4.4	21.64	9.649	8.187	sp|P61962|DCAF7_HUMAN	DDB1- and CUL4-associated factor 7 OS=Homo sapiens GN=DCAF7 PE=1 SV=1	HUMAN	2	P61962	GN=DCAF7	1.02802	0.870491	2.0893	0.49204	2.14783
2390	3.96	6.76	34.61	10.38	2.267	sp|Q9NRZ9|HELLS_HUMAN	Lymphoid-specific helicase OS=Homo sapiens GN=HELLS PE=1 SV=1	HUMAN	3	Q9NRZ9	GN=HELLS	1.02802	0.961083	1.09648	0.937562	1.1272
2395	3.96	3.98	31.86	19.47	19.47	sp|P61803|DAD1_HUMAN	Dolichyl-diphosphooligosaccharide--protein glycosyltransferase subunit DAD1 OS=Homo sapiens GN=DAD1 PE=1 SV=3	HUMAN	2	P61803	GN=DAD1	1.02802	0.783264	1.08643	0.946237	1.11686
2401	3.94	4.72	32.09	15.2	9.122	sp|P53004|BIEA_HUMAN	Biliverdin reductase A OS=Homo sapiens GN=BLVRA PE=1 SV=2	HUMAN	2	P53004	GN=BLVRA	1.02802	0.883887	1.14815	0.895365	1.18032
2426	3.85	3.85	34.65	24.75	24.75	sp|Q3ZAQ7|VMA21_HUMAN	Vacuolar ATPase assembly integral membrane protein VMA21 OS=Homo sapiens GN=VMA21 PE=1 SV=1	HUMAN	3	Q3ZAQ7	GN=VMA21	1.02802	1	1.10662	0.928966	1.13763
2441	3.78	4.39	20.9	4.663	3.8	sp|Q5VV42|CDKAL_HUMAN	Threonylcarbamoyladenosine tRNA methylthiotransferase OS=Homo sapiens GN=CDKAL1 PE=1 SV=1	HUMAN	2	Q5VV42	GN=CDKAL1	1.02802	0.831946	1.18032	0.870964	1.21339
2442	3.78	3.98	44.44	23.08	19.66	sp|Q9NR33|DPOE4_HUMAN	DNA polymerase epsilon subunit 4 OS=Homo sapiens GN=POLE4 PE=1 SV=2	HUMAN	2	Q9NR33	GN=POLE4	1.02802	0.801686	1.38038	0.744732	1.41906
2451	3.75	4.59	18.68	9.984	5.958	sp|O43292|GPAA1_HUMAN	Glycosylphosphatidylinositol anchor attachment 1 protein OS=Homo sapiens GN=GPAA1 PE=1 SV=3	HUMAN	3	O43292	GN=GPAA1	1.02802	0.807808	1.24738	0.824138	1.28233
2459	3.72	4.2	23.48	12.14	9.763	sp|Q9UH62|ARMX3_HUMAN	Armadillo repeat-containing X-linked protein 3 OS=Homo sapiens GN=ARMCX3 PE=1 SV=1	HUMAN	3	Q9UH62	GN=ARMCX3	1.02802	1	1.38038	0.744732	1.41906
2462	3.72	3.72	24.73	20.33	12.64	sp|Q9UBQ0|VPS29_HUMAN	Vacuolar protein sorting-associated protein 29 OS=Homo sapiens GN=VPS29 PE=1 SV=1	HUMAN	2	Q9UBQ0	GN=VPS29	1.02802	0.751872	1.18032	0.870964	1.21339
2465	3.71	4.88	25.1	10.92	8.429	sp|P00390|GSHR_HUMAN	Glutathione reductase, mitochondrial OS=Homo sapiens GN=GSR PE=1 SV=2	HUMAN	3	P00390	GN=GSR	1.02802	0.977599	1.38038	0.744732	1.41906
2467	3.71	3.89	43.36	15.04	11.95	sp|Q15005|SPCS2_HUMAN	Signal peptidase complex subunit 2 OS=Homo sapiens GN=SPCS2 PE=1 SV=3	HUMAN	2	Q15005	GN=SPCS2	1.02802	0.8807	1.24738	0.824138	1.28233
2506	3.57	3.9	23.14	15.43	4.857	sp|O75787|RENR_HUMAN	Renin receptor OS=Homo sapiens GN=ATP6AP2 PE=1 SV=2	HUMAN	2	O75787	GN=ATP6AP2	1.02802	0.615551	1.24738	0.824138	1.28233
2541	3.48	3.48	49.41	25.88	25.88	sp|Q7Z4G1|COMD6_HUMAN	COMM domain-containing protein 6 OS=Homo sapiens GN=COMMD6 PE=1 SV=1	HUMAN	2	Q7Z4G1	GN=COMMD6	1.02802	0.875808	2.0893	0.49204	2.14783
2565	3.41	4.58	37.11	7.031	4.688	sp|P47895|AL1A3_HUMAN	Aldehyde dehydrogenase family 1 member A3 OS=Homo sapiens GN=ALDH1A3 PE=1 SV=2	HUMAN	2	P47895	GN=ALDH1A3	1.02802	0.597435	1.38038	0.744732	1.41906
2578	3.38	3.59	25.43	16.18	15.03	sp|P20933|ASPG_HUMAN	N(4)-(beta-N-acetylglucosaminyl)-L-asparaginase OS=Homo sapiens GN=AGA PE=1 SV=2	HUMAN	3	P20933	GN=AGA	1.02802	0.946301	2.0893	0.49204	2.14783
2583	3.37	3.65	20.76	6.78	4.661	sp|Q13228|SBP1_HUMAN	Selenium-binding protein 1 OS=Homo sapiens GN=SELENBP1 PE=1 SV=2	HUMAN	2	Q13228	GN=SELENBP1	1.02802	0.843351	1.24738	0.824138	1.28233
2626	3.18	3.85	17.62	6.705	5.747	sp|Q9Y3I1|FBX7_HUMAN	F-box only protein 7 OS=Homo sapiens GN=FBXO7 PE=1 SV=1	HUMAN	2	Q9Y3I1	GN=FBXO7	1.02802	0.924584	2.10863	0.487529	2.14783
2628	3.17	3.22	35.45	10.05	10.05	sp|Q00765|REEP5_HUMAN	Receptor expression-enhancing protein 5 OS=Homo sapiens GN=REEP5 PE=1 SV=3	HUMAN	2	Q00765	GN=REEP5	1.02802	0.800505	1.13763	0.903649	1.1695
2644	3.1	3.14	23.2	11.6	8.8	sp|P17931|LEG3_HUMAN	Galectin-3 OS=Homo sapiens GN=LGALS3 PE=1 SV=5	HUMAN	2	P17931	GN=LGALS3	1.02802	0.566556	1.23595	0.831764	1.28233
2673	2.99	3.61	25	9.906	5.66	sp|O95630|STABP_HUMAN	STAM-binding protein OS=Homo sapiens GN=STAMBP PE=1 SV=1	HUMAN	2	O95630	GN=STAMBP	1.02802	0.958006	1.39316	0.737904	1.43219
2711	2.9	3.16	53.38	28.38	13.51	sp|Q96A72|MGN2_HUMAN	Protein mago nashi homolog 2 OS=Homo sapiens GN=MAGOHB PE=1 SV=1	HUMAN	1	Q96A72	GN=MAGOHB	1.02802	0.812981	1.13763	0.903649	1.1695
2723	2.86	15.77	71.14	53.23	40.3	sp|Q9H0U4|RAB1B_HUMAN	Ras-related protein Rab-1B OS=Homo sapiens GN=RAB1B PE=1 SV=1	HUMAN	10	Q9H0U4	GN=RAB1B	1.02802	0.698497	2.0893	0.49204	2.14783
2728	2.85	4.59	31.67	11.11	5.278	sp|Q9Y5P6|GMPPB_HUMAN	Mannose-1-phosphate guanyltransferase beta OS=Homo sapiens GN=GMPPB PE=1 SV=2	HUMAN	2	Q9Y5P6	GN=GMPPB	1.02802	0.311378	1.38038	0.744732	1.41906
2734	2.84	4.05	31.76	10.59	5.588	sp|P40937|RFC5_HUMAN	Replication factor C subunit 5 OS=Homo sapiens GN=RFC5 PE=1 SV=1	HUMAN	2	P40937	GN=RFC5	1.02802	0.520324	1.14815	0.895365	1.18032
2739	2.82	3.09	36.57	15.43	9.714	sp|Q9NRX2|RM17_HUMAN	39S ribosomal protein L17, mitochondrial OS=Homo sapiens GN=MRPL17 PE=1 SV=1	HUMAN	2	Q9NRX2	GN=MRPL17	1.02802	0.715479	1.24738	0.824138	1.28233
2743	2.81	2.93	32.97	22.16	11.89	sp|Q9UNL2|SSRG_HUMAN	Translocon-associated protein subunit gamma OS=Homo sapiens GN=SSR3 PE=1 SV=1	HUMAN	3	Q9UNL2	GN=SSR3	1.02802	0.450098	1.14815	0.895365	1.18032
2778	2.72	2.94	43.97	23.28	23.28	sp|Q8WUH6|TM263_HUMAN	Transmembrane protein 263 OS=Homo sapiens GN=TMEM263 PE=1 SV=1	HUMAN	2	Q8WUH6	GN=TMEM263	1.02802	0.883874	1.38038	0.744732	1.41906
2782	2.7	3.36	31.73	12.5	7.692	sp|Q96P16|RPR1A_HUMAN	Regulation of nuclear pre-mRNA domain-containing protein 1A OS=Homo sapiens GN=RPRD1A PE=1 SV=1	HUMAN	2	Q96P16	GN=RPRD1A	1.02802	0.830562	1.39316	0.737904	1.43219
2787	2.68	2.94	18.35	7.554	3.237	sp|Q9BTZ2|DHRS4_HUMAN	Dehydrogenase/reductase SDR family member 4 OS=Homo sapiens GN=DHRS4 PE=1 SV=3	HUMAN	1	Q9BTZ2	GN=DHRS4	1.02802	0.817483	2.0893	0.49204	2.14783
2813	2.6	4.3	13.47	2.114	0.6539	sp|Q14517|FAT1_HUMAN	Protocadherin Fat 1 OS=Homo sapiens GN=FAT1 PE=1 SV=2	HUMAN	4	Q14517	GN=FAT1	1.02802	0.933841	2.0893	0.49204	2.14783
2832	2.56	3.32	21.74	15.22	7.246	sp|Q96C01|F136A_HUMAN	Protein FAM136A OS=Homo sapiens GN=FAM136A PE=1 SV=1	HUMAN	2	Q96C01	GN=FAM136A	1.02802	0.787601	1.38038	0.744732	1.41906
2843	2.54	3.34	30.43	4.424	1.743	sp|Q15910|EZH2_HUMAN	Histone-lysine N-methyltransferase EZH2 OS=Homo sapiens GN=EZH2 PE=1 SV=2	HUMAN	1	Q15910	GN=EZH2	1.02802	0.872989	2.0893	0.49204	2.1677
2866	2.47	3.49	23.51	11.63	5.941	sp|P10588|NR2F6_HUMAN	Nuclear receptor subfamily 2 group F member 6 OS=Homo sapiens GN=NR2F6 PE=1 SV=2	HUMAN	3	P10588	GN=NR2F6	1.02802	0.622605	1.38038	0.744732	1.41906
2903	2.37	3.8	21.45	4.866	1.986	sp|Q13523|PRP4B_HUMAN	Serine/threonine-protein kinase PRP4 homolog OS=Homo sapiens GN=PRPF4B PE=1 SV=3	HUMAN	2	Q13523	GN=PRPF4B	1.02802	0.938277	2.0893	0.49204	2.14783
2923	2.33	6.34	21.51	6.438	2.329	sp|Q8N556|AFAP1_HUMAN	Actin filament-associated protein 1 OS=Homo sapiens GN=AFAP1 PE=1 SV=2	HUMAN	3	Q8N556	GN=AFAP1	1.02802	0.789198	2.0893	0.49204	2.14783
2950	2.29	2.45	23.13	10.1	4.56	sp|Q9NP79|VTA1_HUMAN	Vacuolar protein sorting-associated protein VTA1 homolog OS=Homo sapiens GN=VTA1 PE=1 SV=1	HUMAN	1	Q9NP79	GN=VTA1	1.02802	0.808463	2.0893	0.49204	2.14783
2951	2.28	4.66	26.19	8.673	4.082	sp|Q14134|TRI29_HUMAN	Tripartite motif-containing protein 29 OS=Homo sapiens GN=TRIM29 PE=1 SV=2	HUMAN	3	Q14134	GN=TRIM29	1.02802	0.823381	1.19124	0.862979	1.21339
2972	2.25	2.48	27.51	11.65	5.502	sp|Q9H479|FN3K_HUMAN	Fructosamine-3-kinase OS=Homo sapiens GN=FN3K PE=1 SV=1	HUMAN	1	Q9H479	GN=FN3K	1.02802	0.745551	2.0893	0.49204	2.14783
2973	2.25	2.34	25.11	6.926	3.463	sp|O95372|LYPA2_HUMAN	Acyl-protein thioesterase 2 OS=Homo sapiens GN=LYPLA2 PE=1 SV=1	HUMAN	1	O95372	GN=LYPLA2	1.02802	0.790187	1.38038	0.744732	1.41906
3026	2.16	3.96	19.08	2.949	1.014	sp|Q9UP95|S12A4_HUMAN	Solute carrier family 12 member 4 OS=Homo sapiens GN=SLC12A4 PE=1 SV=2	HUMAN	1	Q9UP95	GN=SLC12A4	1.02802	0.915278	1.38038	0.744732	1.41906
3033	2.15	2.91	11.57	2.282	0.5507	sp|Q9UPN6|SCAF8_HUMAN	Protein SCAF8 OS=Homo sapiens GN=SCAF8 PE=1 SV=1	HUMAN	1	Q9UPN6	GN=SCAF8	1.02802	0.775949	1.24738	0.824138	1.28233
3046	2.14	2.27	35.29	10.16	10.16	sp|Q9Y2Q9|RT28_HUMAN	28S ribosomal protein S28, mitochondrial OS=Homo sapiens GN=MRPS28 PE=1 SV=1	HUMAN	2	Q9Y2Q9	GN=MRPS28	1.02802	0.661841	1.38038	0.744732	1.41906
3051	2.13	3.78	22.07	4.988	1.746	sp|Q86X52|CHSS1_HUMAN	Chondroitin sulfate synthase 1 OS=Homo sapiens GN=CHSY1 PE=1 SV=3	HUMAN	1	Q86X52	GN=CHSY1	1.02802	0.82892	1.41906	0.724436	1.47231
3056	2.12	3.8	23.84	4.845	1.55	sp|Q9Y6X9|MORC2_HUMAN	MORC family CW-type zinc finger protein 2 OS=Homo sapiens GN=MORC2 PE=1 SV=2	HUMAN	1	Q9Y6X9	GN=MORC2	1.02802	0.878628	1.39316	0.737904	1.43219
3099	2.08	2.94	36.04	7.658	3.153	sp|O43633|CHM2A_HUMAN	Charged multivesicular body protein 2a OS=Homo sapiens GN=CHMP2A PE=1 SV=1	HUMAN	1	O43633	GN=CHMP2A	1.02802	0.925529	2.0893	0.49204	2.14783
3117	2.07	2.29	17.76	3.471	2.136	sp|Q13214|SEM3B_HUMAN	Semaphorin-3B OS=Homo sapiens GN=SEMA3B PE=2 SV=1	HUMAN	1	Q13214	GN=SEMA3B	1.02802	0.880529	1.38038	0.744732	1.41906
3133	2.05	3.28	17.66	3.532	1.859	sp|Q96IF1|AJUBA_HUMAN	LIM domain-containing protein ajuba OS=Homo sapiens GN=AJUBA PE=1 SV=1	HUMAN	1	Q96IF1	GN=AJUBA	1.02802	0.793073	1.38038	0.744732	1.41906
3135	2.05	3.2	24.42	11.63	5.039	sp|Q14331|FRG1_HUMAN	Protein FRG1 OS=Homo sapiens GN=FRG1 PE=1 SV=1	HUMAN	2	Q14331	GN=FRG1	1.02802	0.609254	2.0893	0.49204	2.14783
3141	2.05	2.23	27.97	5.364	5.364	sp|Q9P0I2|EMC3_HUMAN	ER membrane protein complex subunit 3 OS=Homo sapiens GN=EMC3 PE=1 SV=3	HUMAN	1	Q9P0I2	GN=EMC3	1.02802	0.710633	1.38038	0.744732	1.41906
3160	2.04	2.34	17.48	7.301	4.425	sp|Q96BW9|TAM41_HUMAN	Phosphatidate cytidylyltransferase, mitochondrial OS=Homo sapiens GN=TAMM41 PE=1 SV=2	HUMAN	1	Q96BW9	GN=TAMM41	1.02802	0.661757	1.38038	0.744732	1.41906
3172	2.03	3.21	20.05	4.499	1.928	sp|O14639|ABLM1_HUMAN	Actin-binding LIM protein 1 OS=Homo sapiens GN=ABLIM1 PE=1 SV=3	HUMAN	1	O14639	GN=ABLIM1	1.02802	0.937876	2.0893	0.49204	2.14783
3197	2.02	4.14	26.78	12.13	10.04	sp|Q9UL46|PSME2_HUMAN	Proteasome activator complex subunit 2 OS=Homo sapiens GN=PSME2 PE=1 SV=4	HUMAN	3	Q9UL46	GN=PSME2	1.02802	0.946139	2.0893	0.49204	2.14783
3219	2.02	2.27	13.73	3.095	2.321	sp|Q06203|PUR1_HUMAN	Amidophosphoribosyltransferase OS=Homo sapiens GN=PPAT PE=1 SV=1	HUMAN	1	Q06203	GN=PPAT	1.02802	0.345713	2.0893	0.49204	2.14783
3313	2	3.08	15.38	3.846	1.758	sp|Q6UXD5|SE6L2_HUMAN	Seizure 6-like protein 2 OS=Homo sapiens GN=SEZ6L2 PE=1 SV=2	HUMAN	1	Q6UXD5	GN=SEZ6L2	1.02802	0.943188	2.0893	0.49204	2.14783
3558	1.68	29.28	20.1	7.278	4.917	sp|Q9Y4G6|TLN2_HUMAN	Talin-2 OS=Homo sapiens GN=TLN2 PE=1 SV=4	HUMAN	13	Q9Y4G6	GN=TLN2	1.02802	0.944908	2.0893	0.49204	2.14783
3596	1.61	1.82	19.13	2.093	2.093	sp|P51511|MMP15_HUMAN	Matrix metalloproteinase-15 OS=Homo sapiens GN=MMP15 PE=1 SV=1	HUMAN	1	P51511	GN=MMP15	1.02802	1	1.38038	0.744732	1.41906
3622	1.56	2.8	19.29	2.857	1.786	sp|Q14520|HABP2_HUMAN	Hyaluronan-binding protein 2 OS=Homo sapiens GN=HABP2 PE=1 SV=1	HUMAN	1	Q14520	GN=HABP2	1.02802	0.94154	2.0893	0.49204	2.14783
3636	1.53	2.28	29.64	11.63	3.324	sp|Q8NBU5|ATAD1_HUMAN	ATPase family AAA domain-containing protein 1 OS=Homo sapiens GN=ATAD1 PE=1 SV=1	HUMAN	1	Q8NBU5	GN=ATAD1	1.02802	0.939396	2.0893	0.49204	2.14783
3637	1.53	1.66	30.83	10.42	5	sp|Q5T1C6|THEM4_HUMAN	Acyl-coenzyme A thioesterase THEM4 OS=Homo sapiens GN=THEM4 PE=1 SV=1	HUMAN	1	Q5T1C6	GN=THEM4	1.02802	0.654357	1.18032	0.870964	1.21339
3684	1.41	3.06	30	9.857	1.143	sp|O75127|PTCD1_HUMAN	Pentatricopeptide repeat-containing protein 1, mitochondrial OS=Homo sapiens GN=PTCD1 PE=1 SV=2	HUMAN	1	O75127	GN=PTCD1	1.02802	0.721374	1.38038	0.744732	1.41906
3719	1.33	2.94	15.8	2.333	0.8484	sp|Q01974|ROR2_HUMAN	Tyrosine-protein kinase transmembrane receptor ROR2 OS=Homo sapiens GN=ROR2 PE=1 SV=2	HUMAN	1	Q01974	GN=ROR2	1.02802	0.749322	2.0893	0.49204	2.14783
20	90.02	100.81	57.66	42.48	39.55	sp|P58107|EPIPL_HUMAN	Epiplakin OS=Homo sapiens GN=EPPK1 PE=1 SV=2	HUMAN	66	P58107	GN=EPPK1	1.01859	1.9567e-05	1.01859	1	1.03753
41	64.51	65.72	81.86	74.65	62.33	sp|P05783|K1C18_HUMAN	Keratin, type I cytoskeletal 18 OS=Homo sapiens GN=KRT18 PE=1 SV=2	HUMAN	67	P05783	GN=KRT18	1.01859	4.88741e-06	1.01859	1	1.03753
42	63.52	72.99	37.11	19.85	14.77	sp|P12270|TPR_HUMAN	Nucleoprotein TPR OS=Homo sapiens GN=TPR PE=1 SV=3	HUMAN	32	P12270	GN=TPR	1.01859	0.324688	1.03753	0.981748	1.05682
88	47.05	47.65	51.3	41.56	37.86	sp|Q92841|DDX17_HUMAN	Probable ATP-dependent RNA helicase DDX17 OS=Homo sapiens GN=DDX17 PE=1 SV=2	HUMAN	28	Q92841	GN=DDX17	1.01859	0.560166	1.04713	0.972747	1.0666
99	44.33	45.29	50.79	32.85	28.73	sp|Q00839|HNRPU_HUMAN	Heterogeneous nuclear ribonucleoprotein U OS=Homo sapiens GN=HNRNPU PE=1 SV=6	HUMAN	29	Q00839	GN=HNRNPU	1.01859	0.00652273	1.03753	0.981748	1.05682
103	43.22	43.99	67.13	54.06	52.48	sp|P30101|PDIA3_HUMAN	Protein disulfide-isomerase A3 OS=Homo sapiens GN=PDIA3 PE=1 SV=4	HUMAN	35	P30101	GN=PDIA3	1.01859	0.151674	1.03753	0.981748	1.05682
104	43.21	46.41	53.55	37.45	16.1	sp|Q9P2E9|RRBP1_HUMAN	Ribosome-binding protein 1 OS=Homo sapiens GN=RRBP1 PE=1 SV=4	HUMAN	19	Q9P2E9	GN=RRBP1	1.01859	0.0214778	1.04713	0.972747	1.0666
121	40.6	42.79	21.26	11.61	9.646	sp|O95071|UBR5_HUMAN	E3 ubiquitin-protein ligase UBR5 OS=Homo sapiens GN=UBR5 PE=1 SV=2	HUMAN	23	O95071	GN=UBR5	1.01859	0.169	1.04713	0.972747	1.0666
122	40.45	42.43	38.88	28.5	22.78	sp|Q14697|GANAB_HUMAN	Neutral alpha-glucosidase AB OS=Homo sapiens GN=GANAB PE=1 SV=3	HUMAN	21	Q14697	GN=GANAB	1.01859	0.0134606	1.03753	0.981748	1.05682
124	40.18	42.24	54.4	38.84	32.23	sp|P11940|PABP1_HUMAN	Polyadenylate-binding protein 1 OS=Homo sapiens GN=PABPC1 PE=1 SV=2	HUMAN	23	P11940	GN=PABPC1	1.01859	0.701529	1.05682	0.963829	1.07647
169	34.81	36.01	58.06	39.96	34.41	sp|P00367|DHE3_HUMAN	Glutamate dehydrogenase 1, mitochondrial OS=Homo sapiens GN=GLUD1 PE=1 SV=2	HUMAN	19	P00367	GN=GLUD1	1.01859	0.0311013	1.04713	0.972747	1.0666
177	34.17	38.04	35.22	19.85	14.56	sp|P52701|MSH6_HUMAN	DNA mismatch repair protein Msh6 OS=Homo sapiens GN=MSH6 PE=1 SV=2	HUMAN	18	P52701	GN=MSH6	1.01859	0.256891	1.04713	0.972747	1.0666
200	32.23	35.99	44	22.64	19.34	sp|O94906|PRP6_HUMAN	Pre-mRNA-processing factor 6 OS=Homo sapiens GN=PRPF6 PE=1 SV=1	HUMAN	17	O94906	GN=PRPF6	1.01859	0.136288	1.04713	0.972747	1.0666
226	29.54	35.7	37.22	23.42	18.2	sp|Q6UB35|C1TM_HUMAN	Monofunctional C1-tetrahydrofolate synthase, mitochondrial OS=Homo sapiens GN=MTHFD1L PE=1 SV=1	HUMAN	16	Q6UB35	GN=MTHFD1L	1.01859	0.155027	1.05682	0.963829	1.07647
243	28.14	34.4	35.75	22.94	18.04	sp|Q92973|TNPO1_HUMAN	Transportin-1 OS=Homo sapiens GN=TNPO1 PE=1 SV=2	HUMAN	15	Q92973	GN=TNPO1	1.01859	0.551352	1.05682	0.963829	1.07647
267	26.65	30.16	75.86	56.43	47.65	sp|P09525|ANXA4_HUMAN	Annexin A4 OS=Homo sapiens GN=ANXA4 PE=1 SV=4	HUMAN	16	P09525	GN=ANXA4	1.01859	0.0232776	1.05682	0.963829	1.07647
275	26.15	31.5	42.35	27.7	18.73	sp|Q12797|ASPH_HUMAN	Aspartyl/asparaginyl beta-hydroxylase OS=Homo sapiens GN=ASPH PE=1 SV=3	HUMAN	15	Q12797	GN=ASPH	1.01859	0.477207	1.05682	0.963829	1.07647
277	26.09	26.78	58.88	45.94	40.86	sp|Q9UQ80|PA2G4_HUMAN	Proliferation-associated protein 2G4 OS=Homo sapiens GN=PA2G4 PE=1 SV=3	HUMAN	13	Q9UQ80	GN=PA2G4	1.01859	0.125447	1.04713	0.972747	1.0666
288	25.38	45.3	56.51	39.58	33.71	sp|P17844|DDX5_HUMAN	Probable ATP-dependent RNA helicase DDX5 OS=Homo sapiens GN=DDX5 PE=1 SV=1	HUMAN	26	P17844	GN=DDX5	1.01859	0.316705	1.05682	0.963829	1.07647
297	24.63	27.19	60.79	40.45	29.28	sp|P39023|RL3_HUMAN	60S ribosomal protein L3 OS=Homo sapiens GN=RPL3 PE=1 SV=2	HUMAN	17	P39023	GN=RPL3	1.01859	0.20771	1.04713	0.972747	1.0666
310	23.81	24.26	53.4	40.05	28.4	sp|P00966|ASSY_HUMAN	Argininosuccinate synthase OS=Homo sapiens GN=ASS1 PE=1 SV=2	HUMAN	12	P00966	GN=ASS1	1.01859	0.232027	1.03753	0.981748	1.05682
360	21.98	22.75	49.15	28.57	20.92	sp|O00541|PESC_HUMAN	Pescadillo homolog OS=Homo sapiens GN=PES1 PE=1 SV=1	HUMAN	10	O00541	GN=PES1	1.01859	0.156934	1.0666	0.954993	1.08643
362	21.91	23.89	41.44	23.64	17.53	sp|O00429|DNM1L_HUMAN	Dynamin-1-like protein OS=Homo sapiens GN=DNM1L PE=1 SV=2	HUMAN	10	O00429	GN=DNM1L	1.01859	0.791178	1.05682	0.963829	1.07647
397	20.76	24.23	36.36	19.83	15.94	sp|P43243|MATR3_HUMAN	Matrin-3 OS=Homo sapiens GN=MATR3 PE=1 SV=2	HUMAN	13	P43243	GN=MATR3	1.01859	0.016194	1.04713	0.972747	1.0666
399	20.75	22.47	56.55	36.21	32.87	sp|P11177|ODPB_HUMAN	Pyruvate dehydrogenase E1 component subunit beta, mitochondrial OS=Homo sapiens GN=PDHB PE=1 SV=3	HUMAN	13	P11177	GN=PDHB	1.01859	0.278446	1.07647	0.946237	1.09648
441	19.65	20.58	61.43	41.14	37.43	sp|Q9Y3F4|STRAP_HUMAN	Serine-threonine kinase receptor-associated protein OS=Homo sapiens GN=STRAP PE=1 SV=1	HUMAN	12	Q9Y3F4	GN=STRAP	1.01859	0.509163	1.04713	0.972747	1.0666
457	19.19	19.56	64.75	55.56	55.56	sp|Q99714|HCD2_HUMAN	3-hydroxyacyl-CoA dehydrogenase type-2 OS=Homo sapiens GN=HSD17B10 PE=1 SV=3	HUMAN	12	Q99714	GN=HSD17B10	1.01859	0.255427	1.05682	0.963829	1.07647
474	18.86	21.63	36.81	20.59	16.08	sp|Q08945|SSRP1_HUMAN	FACT complex subunit SSRP1 OS=Homo sapiens GN=SSRP1 PE=1 SV=1	HUMAN	12	Q08945	GN=SSRP1	1.01859	0.638385	1.05682	0.963829	1.07647
483	18.6	19.64	36.36	27.1	20.03	sp|O00567|NOP56_HUMAN	Nucleolar protein 56 OS=Homo sapiens GN=NOP56 PE=1 SV=4	HUMAN	12	O00567	GN=NOP56	1.01859	0.159207	1.0666	0.954993	1.08643
484	18.6	19.2	70.09	58.41	38.32	sp|P27635|RL10_HUMAN	60S ribosomal protein L10 OS=Homo sapiens GN=RPL10 PE=1 SV=4	HUMAN	12	P27635	GN=RPL10	1.01859	0.24621	1.05682	0.963829	1.07647
493	18.32	21.69	28.84	11.03	6.708	sp|Q5JTH9|RRP12_HUMAN	RRP12-like protein OS=Homo sapiens GN=RRP12 PE=1 SV=2	HUMAN	8	Q5JTH9	GN=RRP12	1.01859	0.633671	1.08643	0.937562	1.10662
517	17.83	18.05	67.41	49.11	49.11	sp|P30041|PRDX6_HUMAN	Peroxiredoxin-6 OS=Homo sapiens GN=PRDX6 PE=1 SV=3	HUMAN	12	P30041	GN=PRDX6	1.01859	0.513929	1.04713	0.972747	1.0666
537	17.44	21.17	36.9	33.71	27.56	sp|P04181|OAT_HUMAN	Ornithine aminotransferase, mitochondrial OS=Homo sapiens GN=OAT PE=1 SV=1	HUMAN	12	P04181	GN=OAT	1.01859	0.723569	1.05682	0.963829	1.07647
542	17.38	19.35	31.32	19.48	11.3	sp|Q9NXF1|TEX10_HUMAN	Testis-expressed protein 10 OS=Homo sapiens GN=TEX10 PE=1 SV=2	HUMAN	8	Q9NXF1	GN=TEX10	1.01859	0.479326	1.08643	0.937562	1.10662
554	17.13	18.53	67.01	35.76	33.68	sp|Q02878|RL6_HUMAN	60S ribosomal protein L6 OS=Homo sapiens GN=RPL6 PE=1 SV=3	HUMAN	10	Q02878	GN=RPL6	1.01859	0.431211	1.05682	0.963829	1.07647
556	17.09	18.33	44.61	28.92	19.85	sp|P52292|IMA1_HUMAN	Importin subunit alpha-1 OS=Homo sapiens GN=KPNA2 PE=1 SV=1	HUMAN	8	P52292	GN=KPNA2	1.01859	0.803424	1.0666	0.954993	1.08643
557	17.08	19.58	26.84	20.53	14.61	sp|Q9UGP8|SEC63_HUMAN	Translocation protein SEC63 homolog OS=Homo sapiens GN=SEC63 PE=1 SV=2	HUMAN	9	Q9UGP8	GN=SEC63	1.01859	0.504353	1.0666	0.954993	1.08643
559	17.01	18.34	42.3	34.14	26.28	sp|Q15293|RCN1_HUMAN	Reticulocalbin-1 OS=Homo sapiens GN=RCN1 PE=1 SV=1	HUMAN	9	Q15293	GN=RCN1	1.01859	0.258486	1.05682	0.963829	1.07647
564	16.96	17.73	30.6	21.46	19.96	sp|O60684|IMA7_HUMAN	Importin subunit alpha-7 OS=Homo sapiens GN=KPNA6 PE=1 SV=1	HUMAN	10	O60684	GN=KPNA6	1.01859	0.503073	1.10662	0.92045	1.1272
591	16.26	18.58	35.5	23.13	16.63	sp|O43290|SNUT1_HUMAN	U4/U6.U5 tri-snRNP-associated protein 1 OS=Homo sapiens GN=SART1 PE=1 SV=1	HUMAN	9	O43290	GN=SART1	1.01859	0.675795	1.10662	0.92045	1.1272
597	16.14	27.69	43.13	27.17	22.43	sp|O43390|HNRPR_HUMAN	Heterogeneous nuclear ribonucleoprotein R OS=Homo sapiens GN=HNRNPR PE=1 SV=1	HUMAN	13	O43390	GN=HNRNPR	1.01859	0.474084	1.07647	0.946237	1.09648
598	16.14	16.84	50.8	41.2	39.2	sp|Q9Y3A5|SBDS_HUMAN	Ribosome maturation protein SBDS OS=Homo sapiens GN=SBDS PE=1 SV=4	HUMAN	10	Q9Y3A5	GN=SBDS	1.01859	0.5424	1.10662	0.92045	1.1272
650	15.02	17.45	50.83	40.86	25.58	sp|P00387|NB5R3_HUMAN	NADH-cytochrome b5 reductase 3 OS=Homo sapiens GN=CYB5R3 PE=1 SV=3	HUMAN	8	P00387	GN=CYB5R3	1.01859	0.204548	1.05682	0.963829	1.07647
668	14.7	15.45	34.87	22.03	16.64	sp|P04844|RPN2_HUMAN	Dolichyl-diphosphooligosaccharide--protein glycosyltransferase subunit 2 OS=Homo sapiens GN=RPN2 PE=1 SV=3	HUMAN	8	P04844	GN=RPN2	1.01859	0.839904	1.0666	0.954993	1.08643
688	14.49	16.15	48.43	42.13	37.8	sp|P18669|PGAM1_HUMAN	Phosphoglycerate mutase 1 OS=Homo sapiens GN=PGAM1 PE=1 SV=2	HUMAN	11	P18669	GN=PGAM1	1.01859	0.59753	1.0666	0.954993	1.08643
695	14.37	15.73	35.24	21.23	15.92	sp|Q8N684|CPSF7_HUMAN	Cleavage and polyadenylation specificity factor subunit 7 OS=Homo sapiens GN=CPSF7 PE=1 SV=1	HUMAN	7	Q8N684	GN=CPSF7	1.01859	1	1.07647	0.946237	1.09648
703	14.27	14.76	20.06	13.52	11.32	sp|Q14157|UBP2L_HUMAN	Ubiquitin-associated protein 2-like OS=Homo sapiens GN=UBAP2L PE=1 SV=2	HUMAN	7	Q14157	GN=UBAP2L	1.01859	0.707882	1.09648	0.928966	1.11686
715	14.11	14.46	69.62	37.34	32.28	sp|P62280|RS11_HUMAN	40S ribosomal protein S11 OS=Homo sapiens GN=RPS11 PE=1 SV=3	HUMAN	8	P62280	GN=RPS11	1.01859	0.502696	1.05682	0.963829	1.07647
756	13.56	14.46	34.82	17.15	14.07	sp|Q5JTV8|TOIP1_HUMAN	Torsin-1A-interacting protein 1 OS=Homo sapiens GN=TOR1AIP1 PE=1 SV=2	HUMAN	8	Q5JTV8	GN=TOR1AIP1	1.01859	0.165984	1.07647	0.946237	1.09648
761	13.47	17.32	23.42	10.05	7.475	sp|Q9HD20|AT131_HUMAN	Manganese-transporting ATPase 13A1 OS=Homo sapiens GN=ATP13A1 PE=1 SV=2	HUMAN	8	Q9HD20	GN=ATP13A1	1.01859	0.407665	1.10662	0.92045	1.1272
773	13.35	14.02	35.65	20.23	16.18	sp|P28838|AMPL_HUMAN	Cytosol aminopeptidase OS=Homo sapiens GN=LAP3 PE=1 SV=3	HUMAN	7	P28838	GN=LAP3	1.01859	0.780623	1.14815	0.887156	1.1695
778	13.29	14.3	28.71	7.957	7.957	sp|P98175|RBM10_HUMAN	RNA-binding protein 10 OS=Homo sapiens GN=RBM10 PE=1 SV=3	HUMAN	7	P98175	GN=RBM10	1.01859	0.740398	1.10662	0.92045	1.1272
785	13.18	17.17	40.6	24.84	17.71	sp|O75306|NDUS2_HUMAN	NADH dehydrogenase [ubiquinone] iron-sulfur protein 2, mitochondrial OS=Homo sapiens GN=NDUFS2 PE=1 SV=2	HUMAN	9	O75306	GN=NDUFS2	1.01859	0.159024	1.0666	0.954993	1.08643
802	12.87	13.71	57.2	44.7	30.3	sp|O75489|NDUS3_HUMAN	NADH dehydrogenase [ubiquinone] iron-sulfur protein 3, mitochondrial OS=Homo sapiens GN=NDUFS3 PE=1 SV=1	HUMAN	6	O75489	GN=NDUFS3	1.01859	0.707298	1.07647	0.946237	1.09648
815	12.75	15.29	29.16	14.99	12.53	sp|Q9Y4W2|LAS1L_HUMAN	Ribosomal biogenesis protein LAS1L OS=Homo sapiens GN=LAS1L PE=1 SV=2	HUMAN	7	Q9Y4W2	GN=LAS1L	1.01859	0.818271	1.0666	0.954993	1.08643
824	12.66	13.34	54.17	39.35	24.54	sp|P62826|RAN_HUMAN	GTP-binding nuclear protein Ran OS=Homo sapiens GN=RAN PE=1 SV=3	HUMAN	7	P62826	GN=RAN	1.01859	0.613222	1.08643	0.937562	1.10662
848	12.39	12.48	33.43	21.25	20.96	sp|Q3ZCQ8|TIM50_HUMAN	Mitochondrial import inner membrane translocase subunit TIM50 OS=Homo sapiens GN=TIMM50 PE=1 SV=2	HUMAN	6	Q3ZCQ8	GN=TIMM50	1.01859	0.127464	1.07647	0.946237	1.09648
854	12.33	14.71	46.69	39.75	24.29	sp|Q14257|RCN2_HUMAN	Reticulocalbin-2 OS=Homo sapiens GN=RCN2 PE=1 SV=1	HUMAN	6	Q14257	GN=RCN2	1.01859	0.447896	1.08643	0.937562	1.10662
856	12.28	12.88	29.43	20.2	12.72	sp|O75718|CRTAP_HUMAN	Cartilage-associated protein OS=Homo sapiens GN=CRTAP PE=1 SV=1	HUMAN	5	O75718	GN=CRTAP	1.01859	0.447852	1.11686	0.912011	1.13763
870	12.13	16.55	31.35	18.92	14.19	sp|Q92499|DDX1_HUMAN	ATP-dependent RNA helicase DDX1 OS=Homo sapiens GN=DDX1 PE=1 SV=2	HUMAN	9	Q92499	GN=DDX1	1.01859	0.524361	1.09648	0.928966	1.11686
871	12.13	13.46	34.77	16.7	11.39	sp|P12081|SYHC_HUMAN	Histidine--tRNA ligase, cytoplasmic OS=Homo sapiens GN=HARS PE=1 SV=2	HUMAN	6	P12081	GN=HARS	1.01859	0.537871	1.14815	0.887156	1.18032
877	12.09	12.89	28.45	20.99	18.23	sp|Q9P035|HACD3_HUMAN	Very-long-chain (3R)-3-hydroxyacyl-CoA dehydratase 3 OS=Homo sapiens GN=HACD3 PE=1 SV=2	HUMAN	7	Q9P035	GN=HACD3	1.01859	0.67256	1.08643	0.937562	1.10662
914	11.65	12.36	34.06	19.52	18.22	sp|P13489|RINI_HUMAN	Ribonuclease inhibitor OS=Homo sapiens GN=RNH1 PE=1 SV=2	HUMAN	10	P13489	GN=RNH1	1.01859	0.701326	1.09648	0.928966	1.11686
921	11.58	12.9	35.69	23.89	22.12	sp|O94905|ERLN2_HUMAN	Erlin-2 OS=Homo sapiens GN=ERLIN2 PE=1 SV=1	HUMAN	6	O94905	GN=ERLIN2	1.01859	0.705653	1.14815	0.887156	1.1695
924	11.57	13.6	27.45	10.23	6.785	sp|Q9Y2L1|RRP44_HUMAN	Exosome complex exonuclease RRP44 OS=Homo sapiens GN=DIS3 PE=1 SV=2	HUMAN	6	Q9Y2L1	GN=DIS3	1.01859	0.801226	1.11686	0.912011	1.13763
932	11.52	12.01	76.29	61.34	46.91	sp|P62081|RS7_HUMAN	40S ribosomal protein S7 OS=Homo sapiens GN=RPS7 PE=1 SV=1	HUMAN	7	P62081	GN=RPS7	1.01859	0.371168	1.14815	0.887156	1.1695
934	11.51	12.04	43.68	32.57	28.74	sp|P12004|PCNA_HUMAN	Proliferating cell nuclear antigen OS=Homo sapiens GN=PCNA PE=1 SV=1	HUMAN	7	P12004	GN=PCNA	1.01859	0.80542	1.07647	0.946237	1.09648
959	11.07	11.14	55.71	49.29	43.57	sp|P62829|RL23_HUMAN	60S ribosomal protein L23 OS=Homo sapiens GN=RPL23 PE=1 SV=1	HUMAN	9	P62829	GN=RPL23	1.01859	0.202516	1.05682	0.963829	1.07647
971	10.95	13.84	27.33	13.74	10.64	sp|P16278|BGAL_HUMAN	Beta-galactosidase OS=Homo sapiens GN=GLB1 PE=1 SV=2	HUMAN	6	P16278	GN=GLB1	1.01859	0.695562	1.09648	0.928966	1.11686
1008	10.58	11.24	29.37	10.45	7.275	sp|Q5QJE6|TDIF2_HUMAN	Deoxynucleotidyltransferase terminal-interacting protein 2 OS=Homo sapiens GN=DNTTIP2 PE=1 SV=2	HUMAN	5	Q5QJE6	GN=DNTTIP2	1.01859	0.38549	1.10662	0.92045	1.1272
1025	10.43	10.52	50	34.52	25.79	sp|P33316|DUT_HUMAN	Deoxyuridine 5'-triphosphate nucleotidohydrolase, mitochondrial OS=Homo sapiens GN=DUT PE=1 SV=4	HUMAN	5	P33316	GN=DUT	1.01859	0.275249	1.07647	0.946237	1.09648
1052	10.21	12.02	32.15	10.16	7.225	sp|Q9Y2W1|TR150_HUMAN	Thyroid hormone receptor-associated protein 3 OS=Homo sapiens GN=THRAP3 PE=1 SV=2	HUMAN	5	Q9Y2W1	GN=THRAP3	1.01859	0.254337	1.11686	0.912011	1.13763
1055	10.18	10.88	45.48	24.05	16.19	sp|P80303|NUCB2_HUMAN	Nucleobindin-2 OS=Homo sapiens GN=NUCB2 PE=1 SV=2	HUMAN	5	P80303	GN=NUCB2	1.01859	0.695087	1.09648	0.928966	1.11686
1075	10	10.37	61.36	48.48	48.48	sp|P25398|RS12_HUMAN	40S ribosomal protein S12 OS=Homo sapiens GN=RPS12 PE=1 SV=3	HUMAN	7	P25398	GN=RPS12	1.01859	0.724171	1.07647	0.946237	1.09648
1078	9.96	12.41	23.27	13	10.02	sp|Q03518|TAP1_HUMAN	Antigen peptide transporter 1 OS=Homo sapiens GN=TAP1 PE=1 SV=2	HUMAN	6	Q03518	GN=TAP1	1.01859	0.613747	1.14815	0.887156	1.1695
1082	9.92	13.4	24.87	11.19	8.348	sp|Q8WYA6|CTBL1_HUMAN	Beta-catenin-like protein 1 OS=Homo sapiens GN=CTNNBL1 PE=1 SV=1	HUMAN	5	Q8WYA6	GN=CTNNBL1	1.01859	0.678601	1.11686	0.912011	1.13763
1086	9.9	11.49	24.47	7.028	5.071	sp|Q9NQW6|ANLN_HUMAN	Anillin OS=Homo sapiens GN=ANLN PE=1 SV=2	HUMAN	5	Q9NQW6	GN=ANLN	1.01859	0.765341	1.10662	0.92045	1.1272
1097	9.82	10.26	46.09	36.72	24.61	sp|P24539|AT5F1_HUMAN	ATP synthase F(0) complex subunit B1, mitochondrial OS=Homo sapiens GN=ATP5F1 PE=1 SV=2	HUMAN	8	P24539	GN=ATP5F1	1.01859	0.101267	1.08643	0.937562	1.10662
1139	9.44	13.1	31.87	17.54	11.97	sp|Q8WXI9|P66B_HUMAN	Transcriptional repressor p66-beta OS=Homo sapiens GN=GATAD2B PE=1 SV=1	HUMAN	6	Q8WXI9	GN=GATAD2B	1.01859	1	1.19124	0.855067	1.21339
1170	9.22	16.81	23.11	7.162	3.473	sp|Q14997|PSME4_HUMAN	Proteasome activator complex subunit 4 OS=Homo sapiens GN=PSME4 PE=1 SV=2	HUMAN	6	Q14997	GN=PSME4	1.01859	0.646191	1.13763	0.895365	1.15878
1172	9.21	10.49	30.69	8.44	6.65	sp|Q9P2I0|CPSF2_HUMAN	Cleavage and polyadenylation specificity factor subunit 2 OS=Homo sapiens GN=CPSF2 PE=1 SV=2	HUMAN	6	Q9P2I0	GN=CPSF2	1.01859	0.658265	1.13763	0.895365	1.15878
1174	9.2	9.62	51.03	44.85	30.41	sp|Q13636|RAB31_HUMAN	Ras-related protein Rab-31 OS=Homo sapiens GN=RAB31 PE=1 SV=1	HUMAN	5	Q13636	GN=RAB31	1.01859	0.699726	1.07647	0.946237	1.09648
1184	9.13	9.72	29.61	21.56	15.84	sp|O43837|IDH3B_HUMAN	Isocitrate dehydrogenase [NAD] subunit beta, mitochondrial OS=Homo sapiens GN=IDH3B PE=1 SV=2	HUMAN	5	O43837	GN=IDH3B	1.01859	0.878018	1.11686	0.912011	1.13763
1186	9.11	9.4	30.47	22.36	17.94	sp|Q96EP5|DAZP1_HUMAN	DAZ-associated protein 1 OS=Homo sapiens GN=DAZAP1 PE=1 SV=1	HUMAN	5	Q96EP5	GN=DAZAP1	1.01859	0.245799	1.11686	0.912011	1.13763
1193	9.09	9.26	14.84	14.06	13.28	sp|Q9H3R2|MUC13_HUMAN	Mucin-13 OS=Homo sapiens GN=MUC13 PE=1 SV=3	HUMAN	5	Q9H3R2	GN=MUC13	1.01859	0.801075	1.18032	0.862979	1.20226
1232	8.83	13.43	26.81	11.22	7.107	sp|Q99459|CDC5L_HUMAN	Cell division cycle 5-like protein OS=Homo sapiens GN=CDC5L PE=1 SV=2	HUMAN	7	Q99459	GN=CDC5L	1.01859	0.268089	1.09648	0.928966	1.11686
1237	8.82	9.84	39.22	22.75	13.47	sp|P40925|MDHC_HUMAN	Malate dehydrogenase, cytoplasmic OS=Homo sapiens GN=MDH1 PE=1 SV=4	HUMAN	5	P40925	GN=MDH1	1.01859	0.549947	1.08643	0.937562	1.10662
1244	8.76	9.59	24.67	9.724	5.951	sp|Q6NUQ4|TM214_HUMAN	Transmembrane protein 214 OS=Homo sapiens GN=TMEM214 PE=1 SV=2	HUMAN	4	Q6NUQ4	GN=TMEM214	1.01859	0.771756	1.11686	0.912011	1.13763
1247	8.72	9.1	22.42	12.41	7.324	sp|O94925|GLSK_HUMAN	Glutaminase kidney isoform, mitochondrial OS=Homo sapiens GN=GLS PE=1 SV=1	HUMAN	4	O94925	GN=GLS	1.01859	0.754539	1.11686	0.912011	1.13763
1268	8.55	11.11	17.93	5.318	3.152	sp|Q8N3D4|EH1L1_HUMAN	EH domain-binding protein 1-like protein 1 OS=Homo sapiens GN=EHBP1L1 PE=1 SV=2	HUMAN	4	Q8N3D4	GN=EHBP1L1	1.01859	0.868532	1.24738	0.816582	1.27057
1278	8.47	9.13	30.03	18.58	16.79	sp|P51553|IDH3G_HUMAN	Isocitrate dehydrogenase [NAD] subunit gamma, mitochondrial OS=Homo sapiens GN=IDH3G PE=1 SV=1	HUMAN	4	P51553	GN=IDH3G	1.01859	0.728765	1.14815	0.887156	1.1695
1294	8.36	9	47.52	34.3	13.64	sp|Q9Y2R9|RT07_HUMAN	28S ribosomal protein S7, mitochondrial OS=Homo sapiens GN=MRPS7 PE=1 SV=2	HUMAN	3	Q9Y2R9	GN=MRPS7	1.01859	0.465269	1.09648	0.928966	1.11686
1299	8.31	8.76	23.27	11.71	8.629	sp|Q16881|TRXR1_HUMAN	Thioredoxin reductase 1, cytoplasmic OS=Homo sapiens GN=TXNRD1 PE=1 SV=3	HUMAN	5	Q16881	GN=TXNRD1	1.01859	0.622003	1.10662	0.92045	1.1272
1304	8.29	10.68	32.74	14.16	12.61	sp|Q6KB66|K2C80_HUMAN	Keratin, type II cytoskeletal 80 OS=Homo sapiens GN=KRT80 PE=1 SV=2	HUMAN	5	Q6KB66	GN=KRT80	1.01859	0.537357	1.19124	0.855067	1.21339
1309	8.28	8.74	39.73	22.56	17.51	sp|Q15006|EMC2_HUMAN	ER membrane protein complex subunit 2 OS=Homo sapiens GN=EMC2 PE=1 SV=1	HUMAN	4	Q15006	GN=EMC2	1.01859	0.886849	1.08643	0.937562	1.10662
1329	8.17	10.68	29.61	20.87	16.26	sp|Q14318|FKBP8_HUMAN	Peptidyl-prolyl cis-trans isomerase FKBP8 OS=Homo sapiens GN=FKBP8 PE=1 SV=2	HUMAN	5	Q14318	GN=FKBP8	1.01859	0.585994	1.09648	0.928966	1.11686
1335	8.15	9.11	35.23	24.16	16.11	sp|Q9H4A6|GOLP3_HUMAN	Golgi phosphoprotein 3 OS=Homo sapiens GN=GOLPH3 PE=1 SV=1	HUMAN	5	Q9H4A6	GN=GOLPH3	1.01859	0.585869	1.10662	0.92045	1.1272
1352	8.08	9.33	38.18	21.94	11.68	sp|P61421|VA0D1_HUMAN	V-type proton ATPase subunit d 1 OS=Homo sapiens GN=ATP6V0D1 PE=1 SV=1	HUMAN	4	P61421	GN=ATP6V0D1	1.01859	0.968928	1.07647	0.946237	1.09648
1356	8.06	10.48	54.74	35.77	30.66	sp|P46779|RL28_HUMAN	60S ribosomal protein L28 OS=Homo sapiens GN=RPL28 PE=1 SV=3	HUMAN	6	P46779	GN=RPL28	1.01859	0.635047	1.10662	0.92045	1.1272
1374	7.98	8.01	41.18	21.69	19.49	sp|Q5RKV6|EXOS6_HUMAN	Exosome complex component MTR3 OS=Homo sapiens GN=EXOSC6 PE=1 SV=1	HUMAN	4	Q5RKV6	GN=EXOSC6	1.01859	0.371332	1.08643	0.937562	1.10662
1385	7.9	10.44	45.14	16.2	11.34	sp|Q8NBS9|TXND5_HUMAN	Thioredoxin domain-containing protein 5 OS=Homo sapiens GN=TXNDC5 PE=1 SV=2	HUMAN	5	Q8NBS9	GN=TXNDC5	1.01859	0.617433	1.10662	0.92045	1.1272
1411	7.7	9.28	33.52	13.13	5.335	sp|Q13823|NOG2_HUMAN	Nucleolar GTP-binding protein 2 OS=Homo sapiens GN=GNL2 PE=1 SV=1	HUMAN	3	Q13823	GN=GNL2	1.01859	0.404556	1.09648	0.928966	1.11686
1416	7.65	16.42	15.86	5.321	2.912	sp|Q14669|TRIPC_HUMAN	E3 ubiquitin-protein ligase TRIP12 OS=Homo sapiens GN=TRIP12 PE=1 SV=1	HUMAN	6	Q14669	GN=TRIP12	1.01859	0.575299	1.14815	0.887156	1.1695
1418	7.64	8.22	29.58	8.492	5.857	sp|Q13769|THOC5_HUMAN	THO complex subunit 5 homolog OS=Homo sapiens GN=THOC5 PE=1 SV=2	HUMAN	4	Q13769	GN=THOC5	1.01859	0.855319	1.13763	0.895365	1.15878
1422	7.63	8.33	25.68	7.514	6.694	sp|P13798|ACPH_HUMAN	Acylamino-acid-releasing enzyme OS=Homo sapiens GN=APEH PE=1 SV=4	HUMAN	4	P13798	GN=APEH	1.01859	0.669038	1.09648	0.928966	1.11686
1423	7.63	7.66	42.41	32.28	31.65	sp|P24666|PPAC_HUMAN	Low molecular weight phosphotyrosine protein phosphatase OS=Homo sapiens GN=ACP1 PE=1 SV=3	HUMAN	4	P24666	GN=ACP1	1.01859	0.396589	1.08643	0.937562	1.10662
1431	7.59	8	28.1	18.98	12.77	sp|P15559|NQO1_HUMAN	NAD(P)H dehydrogenase [quinone] 1 OS=Homo sapiens GN=NQO1 PE=1 SV=1	HUMAN	5	P15559	GN=NQO1	1.01859	0.794336	1.09648	0.928966	1.11686
1433	7.58	10.36	28.45	14.43	9.897	sp|P51648|AL3A2_HUMAN	Fatty aldehyde dehydrogenase OS=Homo sapiens GN=ALDH3A2 PE=1 SV=1	HUMAN	6	P51648	GN=ALDH3A2	1.01859	0.409081	1.13763	0.895365	1.15878
1440	7.54	7.99	25.3	20.54	16.07	sp|Q9H0P0|5NT3A_HUMAN	Cytosolic 5'-nucleotidase 3A OS=Homo sapiens GN=NT5C3A PE=1 SV=3	HUMAN	4	Q9H0P0	GN=NT5C3A	1.01859	0.732815	1.14815	0.887156	1.1695
1481	7.28	8.2	28.72	11.01	4.613	sp|Q8NEM2|SHCBP_HUMAN	SHC SH2 domain-binding protein 1 OS=Homo sapiens GN=SHCBP1 PE=1 SV=3	HUMAN	3	Q8NEM2	GN=SHCBP1	1.01859	0.699087	1.09648	0.928966	1.11686
1482	7.28	7.69	56.69	56.69	29.92	sp|P53999|TCP4_HUMAN	Activated RNA polymerase II transcriptional coactivator p15 OS=Homo sapiens GN=SUB1 PE=1 SV=3	HUMAN	3	P53999	GN=SUB1	1.01859	0.785335	1.14815	0.887156	1.1695
1486	7.27	7.66	24.02	14.22	11.76	sp|Q6PIU2|NCEH1_HUMAN	Neutral cholesterol ester hydrolase 1 OS=Homo sapiens GN=NCEH1 PE=1 SV=3	HUMAN	4	Q6PIU2	GN=NCEH1	1.01859	0.811955	1.10662	0.92045	1.1272
1496	7.23	7.67	30.68	13.64	12.73	sp|Q13501|SQSTM_HUMAN	Sequestosome-1 OS=Homo sapiens GN=SQSTM1 PE=1 SV=1	HUMAN	4	Q13501	GN=SQSTM1	1.01859	0.731265	1.18032	0.862979	1.20226
1499	7.21	7.55	32	20.29	16.57	sp|P13995|MTDC_HUMAN	Bifunctional methylenetetrahydrofolate dehydrogenase/cyclohydrolase, mitochondrial OS=Homo sapiens GN=MTHFD2 PE=1 SV=2	HUMAN	4	P13995	GN=MTHFD2	1.01859	0.835108	1.21339	0.83946	1.23595
1506	7.19	7.66	24.23	18.06	15.86	sp|P00403|COX2_HUMAN	Cytochrome c oxidase subunit 2 OS=Homo sapiens GN=MT-CO2 PE=1 SV=1	HUMAN	4	P00403	GN=MT-CO2	1.01859	0.422617	1.08643	0.937562	1.10662
1507	7.18	7.96	29.34	8.263	6.071	sp|Q15833|STXB2_HUMAN	Syntaxin-binding protein 2 OS=Homo sapiens GN=STXBP2 PE=1 SV=2	HUMAN	4	Q15833	GN=STXBP2	1.01859	0.880835	1.38038	0.737904	1.40605
1511	7.14	8	36.36	20.96	14.39	sp|P82933|RT09_HUMAN	28S ribosomal protein S9, mitochondrial OS=Homo sapiens GN=MRPS9 PE=1 SV=2	HUMAN	4	P82933	GN=MRPS9	1.01859	0.660085	1.13763	0.895365	1.15878
1515	7.1	10.49	27.5	9.125	7.375	sp|Q8WTT2|NOC3L_HUMAN	Nucleolar complex protein 3 homolog OS=Homo sapiens GN=NOC3L PE=1 SV=1	HUMAN	5	Q8WTT2	GN=NOC3L	1.01859	0.344828	1.09648	0.928966	1.11686
1521	7.09	7.16	37.62	25.24	25.24	sp|O43402|EMC8_HUMAN	ER membrane protein complex subunit 8 OS=Homo sapiens GN=EMC8 PE=1 SV=1	HUMAN	4	O43402	GN=EMC8	1.01859	0.652327	1.13763	0.895365	1.15878
1542	6.94	7.68	41.88	21.75	13.96	sp|O14579|COPE_HUMAN	Coatomer subunit epsilon OS=Homo sapiens GN=COPE PE=1 SV=3	HUMAN	3	O14579	GN=COPE	1.01859	0.0881063	1.10662	0.92045	1.1272
1552	6.89	7.57	26.21	14.56	9.223	sp|P16219|ACADS_HUMAN	Short-chain specific acyl-CoA dehydrogenase, mitochondrial OS=Homo sapiens GN=ACADS PE=1 SV=1	HUMAN	3	P16219	GN=ACADS	1.01859	0.673302	1.14815	0.887156	1.1695
1580	6.72	7.6	27.44	10.14	8.549	sp|Q16850|CP51A_HUMAN	Lanosterol 14-alpha demethylase OS=Homo sapiens GN=CYP51A1 PE=1 SV=3	HUMAN	4	Q16850	GN=CYP51A1	1.01859	0.767299	1.14815	0.887156	1.1695
1604	6.53	13.67	26.96	7.982	2.108	sp|Q9NVI1|FANCI_HUMAN	Fanconi anemia group I protein OS=Homo sapiens GN=FANCI PE=1 SV=4	HUMAN	4	Q9NVI1	GN=FANCI	1.01859	0.599785	1.10662	0.92045	1.1272
1607	6.52	7.35	27.68	9.04	4.868	sp|Q9H8H0|NOL11_HUMAN	Nucleolar protein 11 OS=Homo sapiens GN=NOL11 PE=1 SV=1	HUMAN	3	Q9H8H0	GN=NOL11	1.01859	0.725088	1.13763	0.895365	1.15878
1628	6.39	10.69	31.12	16.39	12.03	sp|Q9UN86|G3BP2_HUMAN	Ras GTPase-activating protein-binding protein 2 OS=Homo sapiens GN=G3BP2 PE=1 SV=2	HUMAN	5	Q9UN86	GN=G3BP2	1.01859	0.432996	1.10662	0.92045	1.1272
1659	6.26	9.04	20.14	6.168	2.428	sp|Q14146|URB2_HUMAN	Unhealthy ribosome biogenesis protein 2 homolog OS=Homo sapiens GN=URB2 PE=2 SV=2	HUMAN	3	Q14146	GN=URB2	1.01859	0.760181	1.18032	0.862979	1.20226
1669	6.22	13.82	39.16	20.45	11.54	sp|Q96I24|FUBP3_HUMAN	Far upstream element-binding protein 3 OS=Homo sapiens GN=FUBP3 PE=1 SV=2	HUMAN	8	Q96I24	GN=FUBP3	1.01859	0.417161	1.09648	0.928966	1.11686
1671	6.22	6.55	37.22	13.92	12.62	sp|Q9NRN7|ADPPT_HUMAN	L-aminoadipate-semialdehyde dehydrogenase-phosphopantetheinyl transferase OS=Homo sapiens GN=AASDHPPT PE=1 SV=2	HUMAN	4	Q9NRN7	GN=AASDHPPT	1.01859	0.818924	1.18032	0.862979	1.20226
1679	6.18	6.47	42.73	22.91	21.15	sp|P22061|PIMT_HUMAN	Protein-L-isoaspartate(D-aspartate) O-methyltransferase OS=Homo sapiens GN=PCMT1 PE=1 SV=4	HUMAN	5	P22061	GN=PCMT1	1.01859	0.927414	1.13763	0.895365	1.15878
1720	6.03	6.37	24.77	9.042	6.691	sp|Q49A26|GLYR1_HUMAN	Putative oxidoreductase GLYR1 OS=Homo sapiens GN=GLYR1 PE=1 SV=3	HUMAN	3	Q49A26	GN=GLYR1	1.01859	0.790322	1.14815	0.887156	1.1695
1730	6.01	6.4	46.39	25.26	18.56	sp|P00568|KAD1_HUMAN	Adenylate kinase isoenzyme 1 OS=Homo sapiens GN=AK1 PE=1 SV=3	HUMAN	3	P00568	GN=AK1	1.01859	0.506904	1.09648	0.928966	1.11686
1744	6	6.01	73.61	56.94	56.94	sp|Q9UBI6|GBG12_HUMAN	Guanine nucleotide-binding protein G(I)/G(S)/G(O) subunit gamma-12 OS=Homo sapiens GN=GNG12 PE=1 SV=3	HUMAN	5	Q9UBI6	GN=GNG12	1.01859	0.885292	1.13763	0.895365	1.15878
1754	5.94	7.4	20.59	6.167	2.846	sp|Q03701|CEBPZ_HUMAN	CCAAT/enhancer-binding protein zeta OS=Homo sapiens GN=CEBPZ PE=1 SV=3	HUMAN	3	Q03701	GN=CEBPZ	1.01859	0.501058	1.07647	0.946237	1.09648
1769	5.89	6.61	35.66	15.5	8.915	sp|Q9BVI4|NOC4L_HUMAN	Nucleolar complex protein 4 homolog OS=Homo sapiens GN=NOC4L PE=1 SV=1	HUMAN	3	Q9BVI4	GN=NOC4L	1.01859	0.833986	1.09648	0.928966	1.11686
1782	5.86	5.86	28.32	26.01	18.5	sp|Q969H8|MYDGF_HUMAN	Myeloid-derived growth factor OS=Homo sapiens GN=MYDGF PE=1 SV=1	HUMAN	3	Q969H8	GN=MYDGF	1.01859	0.262664	1.09648	0.928966	1.11686
1793	5.8	11.87	21.34	5.789	4.767	sp|Q99959|PKP2_HUMAN	Plakophilin-2 OS=Homo sapiens GN=PKP2 PE=1 SV=2	HUMAN	6	Q99959	GN=PKP2	1.01859	0.886748	1.38038	0.737904	1.40605
1797	5.79	6.54	25.39	15.45	9.948	sp|P21283|VATC1_HUMAN	V-type proton ATPase subunit C 1 OS=Homo sapiens GN=ATP6V1C1 PE=1 SV=4	HUMAN	4	P21283	GN=ATP6V1C1	1.01859	0.848684	1.24738	0.816582	1.27057
1820	5.66	6.42	38.6	21.49	17.54	sp|Q15631|TSN_HUMAN	Translin OS=Homo sapiens GN=TSN PE=1 SV=1	HUMAN	3	Q15631	GN=TSN	1.01859	0.910415	1.13763	0.895365	1.15878
1827	5.64	7.13	51.56	34.38	34.38	sp|P35268|RL22_HUMAN	60S ribosomal protein L22 OS=Homo sapiens GN=RPL22 PE=1 SV=2	HUMAN	4	P35268	GN=RPL22	1.01859	0.74762	1.10662	0.92045	1.1272
1828	5.64	7.04	17.02	4.876	2.944	sp|Q9Y6K5|OAS3_HUMAN	2'-5'-oligoadenylate synthase 3 OS=Homo sapiens GN=OAS3 PE=1 SV=3	HUMAN	4	Q9Y6K5	GN=OAS3	1.01859	0.394165	1.14815	0.887156	1.1695
1833	5.62	5.94	53.65	31.77	23.96	sp|Q9Y3B7|RM11_HUMAN	39S ribosomal protein L11, mitochondrial OS=Homo sapiens GN=MRPL11 PE=1 SV=1	HUMAN	3	Q9Y3B7	GN=MRPL11	1.01859	0.503074	1.14815	0.887156	1.1695
1841	5.58	10.92	32.46	14.27	4.45	sp|P17480|UBF1_HUMAN	Nucleolar transcription factor 1 OS=Homo sapiens GN=UBTF PE=1 SV=1	HUMAN	4	P17480	GN=UBTF	1.01859	0.803771	1.13763	0.895365	1.15878
1852	5.53	10.21	23.19	11.83	6.774	sp|Q9UBF2|COPG2_HUMAN	Coatomer subunit gamma-2 OS=Homo sapiens GN=COPG2 PE=1 SV=1	HUMAN	5	Q9UBF2	GN=COPG2	1.01859	0.453255	1.11686	0.912011	1.13763
1854	5.53	7.02	24.95	9.982	7.209	sp|Q5T9L3|WLS_HUMAN	Protein wntless homolog OS=Homo sapiens GN=WLS PE=1 SV=2	HUMAN	4	Q5T9L3	GN=WLS	1.01859	0.833618	1.18032	0.862979	1.20226
1872	5.46	7.62	27.17	16.3	11.96	sp|Q9Y2S7|PDIP2_HUMAN	Polymerase delta-interacting protein 2 OS=Homo sapiens GN=POLDIP2 PE=1 SV=1	HUMAN	4	Q9Y2S7	GN=POLDIP2	1.01859	0.734799	1.13763	0.895365	1.15878
1900	5.35	5.79	38.54	16.24	14.65	sp|Q96HY6|DDRGK_HUMAN	DDRGK domain-containing protein 1 OS=Homo sapiens GN=DDRGK1 PE=1 SV=2	HUMAN	3	Q96HY6	GN=DDRGK1	1.01859	0.499362	1.24738	0.816582	1.27057
1938	5.23	5.67	64.83	30.34	26.9	sp|P61254|RL26_HUMAN	60S ribosomal protein L26 OS=Homo sapiens GN=RPL26 PE=1 SV=1	HUMAN	6	P61254	GN=RPL26	1.01859	0.102105	1.08643	0.937562	1.10662
1976	5.05	5.28	24.72	12.92	6.554	sp|Q5ZPR3|CD276_HUMAN	CD276 antigen OS=Homo sapiens GN=CD276 PE=1 SV=1	HUMAN	3	Q5ZPR3	GN=CD276	1.01859	0.812911	1.38038	0.737904	1.40605
1982	5.03	5.03	22.12	14.75	14.75	sp|P06730|IF4E_HUMAN	Eukaryotic translation initiation factor 4E OS=Homo sapiens GN=EIF4E PE=1 SV=2	HUMAN	3	P06730	GN=EIF4E	1.01859	0.738941	1.09648	0.928966	1.11686
1991	4.99	5.06	35.17	14.48	14.48	sp|Q99598|TSNAX_HUMAN	Translin-associated protein X OS=Homo sapiens GN=TSNAX PE=1 SV=1	HUMAN	3	Q99598	GN=TSNAX	1.01859	0.879433	1.38038	0.737904	1.40605
2002	4.94	5.25	16.49	9.636	7.066	sp|Q15796|SMAD2_HUMAN	Mothers against decapentaplegic homolog 2 OS=Homo sapiens GN=SMAD2 PE=1 SV=1	HUMAN	3	Q15796	GN=SMAD2	1.01859	0.781109	1.13763	0.895365	1.15878
2011	4.9	5.94	53.97	53.97	46.03	sp|P15954|COX7C_HUMAN	Cytochrome c oxidase subunit 7C, mitochondrial OS=Homo sapiens GN=COX7C PE=1 SV=1	HUMAN	4	P15954	GN=COX7C	1.01859	0.497311	1.38038	0.737904	1.40605
2020	4.87	4.97	23.99	12.59	5.463	sp|Q9UGI8|TES_HUMAN	Testin OS=Homo sapiens GN=TES PE=1 SV=1	HUMAN	2	Q9UGI8	GN=TES	1.01859	0.6364	1.14815	0.887156	1.1695
2021	4.86	7.45	19.92	2.882	1.871	sp|Q14966|ZN638_HUMAN	Zinc finger protein 638 OS=Homo sapiens GN=ZNF638 PE=1 SV=2	HUMAN	3	Q14966	GN=ZNF638	1.01859	0.748223	1.38038	0.737904	1.40605
2055	4.71	11.23	19.74	4.976	2.488	sp|O14981|BTAF1_HUMAN	TATA-binding protein-associated factor 172 OS=Homo sapiens GN=BTAF1 PE=1 SV=2	HUMAN	4	O14981	GN=BTAF1	1.01859	0.770268	1.21339	0.83946	1.23595
2074	4.64	4.79	22.11	8.483	6.17	sp|P31350|RIR2_HUMAN	Ribonucleoside-diphosphate reductase subunit M2 OS=Homo sapiens GN=RRM2 PE=1 SV=1	HUMAN	2	P31350	GN=RRM2	1.01859	0.898323	1.24738	0.816582	1.27057
2078	4.62	5.37	23.96	9.651	6.988	sp|Q96SZ6|CK5P1_HUMAN	CDK5 regulatory subunit-associated protein 1 OS=Homo sapiens GN=CDK5RAP1 PE=1 SV=2	HUMAN	3	Q96SZ6	GN=CDK5RAP1	1.01859	0.757686	1.18032	0.862979	1.20226
2079	4.62	4.96	26.48	12.06	7.329	sp|Q9BXW7|HDHD5_HUMAN	Haloacid dehalogenase-like hydrolase domain-containing 5 OS=Homo sapiens GN=HDHD5 PE=1 SV=1	HUMAN	3	Q9BXW7	GN=HDHD5	1.01859	0.545872	1.11686	0.912011	1.13763
2091	4.58	5.84	62.9	43.55	43.55	sp|O14907|TX1B3_HUMAN	Tax1-binding protein 3 OS=Homo sapiens GN=TAX1BP3 PE=1 SV=2	HUMAN	4	O14907	GN=TAX1BP3	1.01859	0.956637	2.0893	0.487529	2.12814
2098	4.55	6.2	32.87	5.495	3.497	sp|Q8IXT5|RB12B_HUMAN	RNA-binding protein 12B OS=Homo sapiens GN=RBM12B PE=1 SV=2	HUMAN	3	Q8IXT5	GN=RBM12B	1.01859	0.524086	1.09648	0.928966	1.11686
2114	4.5	5.7	25.62	5.542	3.325	sp|Q15345|LRC41_HUMAN	Leucine-rich repeat-containing protein 41 OS=Homo sapiens GN=LRRC41 PE=1 SV=3	HUMAN	2	Q15345	GN=LRRC41	1.01859	0.831739	1.14815	0.887156	1.1695
2132	4.45	4.66	52.81	24.72	12.36	sp|P62913|RL11_HUMAN	60S ribosomal protein L11 OS=Homo sapiens GN=RPL11 PE=1 SV=2	HUMAN	3	P62913	GN=RPL11	1.01859	0.308204	1.05682	0.963829	1.07647
2136	4.44	4.85	23.67	20.14	10.95	sp|Q99943|PLCA_HUMAN	1-acyl-sn-glycerol-3-phosphate acyltransferase alpha OS=Homo sapiens GN=AGPAT1 PE=1 SV=2	HUMAN	2	Q99943	GN=AGPAT1	1.01859	0.450185	1.23595	0.824138	1.25892
2166	4.35	5.2	25.93	10.92	5.068	sp|P14373|TRI27_HUMAN	Zinc finger protein RFP OS=Homo sapiens GN=TRIM27 PE=1 SV=1	HUMAN	2	P14373	GN=TRIM27	1.01859	0.89816	1.24738	0.816582	1.27057
2168	4.35	4.73	38.55	17.94	11.83	sp|Q96E11|RRFM_HUMAN	Ribosome-recycling factor, mitochondrial OS=Homo sapiens GN=MRRF PE=1 SV=1	HUMAN	2	Q96E11	GN=MRRF	1.01859	0.390303	1.14815	0.887156	1.1695
2177	4.33	5.1	34.11	24.17	17.88	sp|Q9BU89|DOHH_HUMAN	Deoxyhypusine hydroxylase OS=Homo sapiens GN=DOHH PE=1 SV=1	HUMAN	3	Q9BU89	GN=DOHH	1.01859	0.860398	1.09648	0.928966	1.11686
2183	4.32	4.42	47.18	20.97	13.71	sp|Q15056|IF4H_HUMAN	Eukaryotic translation initiation factor 4H OS=Homo sapiens GN=EIF4H PE=1 SV=5	HUMAN	2	Q15056	GN=EIF4H	1.01859	1	1.24738	0.816582	1.27057
2186	4.3	4.59	26.07	16.17	10.56	sp|Q9Y6C9|MTCH2_HUMAN	Mitochondrial carrier homolog 2 OS=Homo sapiens GN=MTCH2 PE=1 SV=1	HUMAN	3	Q9Y6C9	GN=MTCH2	1.01859	0.730977	1.18032	0.862979	1.20226
2192	4.28	7.37	19.76	13.73	10.36	sp|Q15018|ABRX2_HUMAN	BRISC complex subunit Abraxas 2 OS=Homo sapiens GN=ABRAXAS2 PE=1 SV=2	HUMAN	5	Q15018	GN=ABRAXAS2	1.01859	0.825729	1.24738	0.816582	1.27057
2197	4.26	4.32	52.78	39.81	31.48	sp|P18859|ATP5J_HUMAN	ATP synthase-coupling factor 6, mitochondrial OS=Homo sapiens GN=ATP5J PE=1 SV=1	HUMAN	5	P18859	GN=ATP5J	1.01859	0.822216	1.08643	0.937562	1.10662
2240	4.15	5.11	30.52	11.39	5.011	sp|Q06265|EXOS9_HUMAN	Exosome complex component RRP45 OS=Homo sapiens GN=EXOSC9 PE=1 SV=3	HUMAN	2	Q06265	GN=EXOSC9	1.01859	0.636377	1.14815	0.887156	1.1695
2330	4.02	4.13	34.29	25	22.14	sp|Q6GMV3|PTRD1_HUMAN	Putative peptidyl-tRNA hydrolase PTRHD1 OS=Homo sapiens GN=PTRHD1 PE=1 SV=1	HUMAN	2	Q6GMV3	GN=PTRHD1	1.01859	0.950405	2.0893	0.487529	2.12814
2351	4	4.59	17.12	5.255	4.655	sp|Q8N8A6|DDX51_HUMAN	ATP-dependent RNA helicase DDX51 OS=Homo sapiens GN=DDX51 PE=1 SV=3	HUMAN	3	Q8N8A6	GN=DDX51	1.01859	1	1.24738	0.816582	1.27057
2365	4	4.23	20.44	11.68	10.22	sp|O14618|CCS_HUMAN	Copper chaperone for superoxide dismutase OS=Homo sapiens GN=CCS PE=1 SV=1	HUMAN	3	O14618	GN=CCS	1.01859	0.963206	1.20226	0.847227	1.22462
2383	3.99	11.41	45.7	23.66	11.56	sp|P50750|CDK9_HUMAN	Cyclin-dependent kinase 9 OS=Homo sapiens GN=CDK9 PE=1 SV=3	HUMAN	6	P50750	GN=CDK9	1.01859	0.307396	1.10662	0.92045	1.1272
2398	3.95	4	53.95	26.32	17.11	sp|P62308|RUXG_HUMAN	Small nuclear ribonucleoprotein G OS=Homo sapiens GN=SNRPG PE=1 SV=1	HUMAN	4	P62308	GN=SNRPG	1.01859	0.180913	1.09648	0.928966	1.11686
2440	3.78	6.43	27.54	10.18	8.982	sp|Q9H2U2|IPYR2_HUMAN	Inorganic pyrophosphatase 2, mitochondrial OS=Homo sapiens GN=PPA2 PE=1 SV=2	HUMAN	3	Q9H2U2	GN=PPA2	1.01859	0.761388	1.38038	0.737904	1.40605
2453	3.73	4.4	38.37	17.14	6.939	sp|Q96DG6|CMBL_HUMAN	Carboxymethylenebutenolidase homolog OS=Homo sapiens GN=CMBL PE=1 SV=1	HUMAN	2	Q96DG6	GN=CMBL	1.01859	0.467211	1.09648	0.928966	1.11686
2454	3.73	4.1	23.91	5.395	3.907	sp|Q8WWM7|ATX2L_HUMAN	Ataxin-2-like protein OS=Homo sapiens GN=ATXN2L PE=1 SV=2	HUMAN	2	Q8WWM7	GN=ATXN2L	1.01859	0.538841	1.18032	0.862979	1.20226
2457	3.72	7.38	24.47	10.98	9.056	sp|O60749|SNX2_HUMAN	Sorting nexin-2 OS=Homo sapiens GN=SNX2 PE=1 SV=2	HUMAN	4	O60749	GN=SNX2	1.01859	0.881616	1.38038	0.737904	1.40605
2498	3.6	4.93	19.55	5.322	3.173	sp|Q96T37|RBM15_HUMAN	Putative RNA-binding protein 15 OS=Homo sapiens GN=RBM15 PE=1 SV=2	HUMAN	2	Q96T37	GN=RBM15	1.01859	0.82814	2.0893	0.487529	2.12814
2507	3.57	3.8	21.55	6.034	4.741	sp|Q9BT22|ALG1_HUMAN	Chitobiosyldiphosphodolichol beta-mannosyltransferase OS=Homo sapiens GN=ALG1 PE=1 SV=2	HUMAN	2	Q9BT22	GN=ALG1	1.01859	0.534888	1.18032	0.862979	1.20226
2544	3.47	4.68	26.15	8.269	4.038	sp|Q9H857|NT5D2_HUMAN	5'-nucleotidase domain-containing protein 2 OS=Homo sapiens GN=NT5DC2 PE=1 SV=1	HUMAN	2	Q9H857	GN=NT5DC2	1.01859	0.875441	1.38038	0.737904	1.40605
2562	3.42	3.88	28.27	8.411	5.607	sp|Q9C0E8|LNP_HUMAN	Endoplasmic reticulum junction formation protein lunapark OS=Homo sapiens GN=LNPK PE=1 SV=2	HUMAN	2	Q9C0E8	GN=LNPK	1.01859	0.909824	1.38038	0.737904	1.40605
2596	3.28	3.8	19.06	12.5	8.438	sp|P53384|NUBP1_HUMAN	Cytosolic Fe-S cluster assembly factor NUBP1 OS=Homo sapiens GN=NUBP1 PE=1 SV=2	HUMAN	2	P53384	GN=NUBP1	1.01859	0.856393	2.0893	0.487529	2.12814
2597	3.27	10.31	35.18	13.04	10.28	sp|P49590|SYHM_HUMAN	Probable histidine--tRNA ligase, mitochondrial OS=Homo sapiens GN=HARS2 PE=1 SV=1	HUMAN	5	P49590	GN=HARS2	1.01859	0.766069	1.38038	0.737904	1.40605
2616	3.21	7.11	37.7	24.18	18.85	sp|Q6IQ22|RAB12_HUMAN	Ras-related protein Rab-12 OS=Homo sapiens GN=RAB12 PE=1 SV=3	HUMAN	4	Q6IQ22	GN=RAB12	1.01859	0.932714	1.38038	0.737904	1.40605
2620	3.19	4.25	32	10.67	10.67	sp|Q9BXY0|MAK16_HUMAN	Protein MAK16 homolog OS=Homo sapiens GN=MAK16 PE=1 SV=2	HUMAN	3	Q9BXY0	GN=MAK16	1.01859	0.877892	2.0893	0.487529	2.12814
2659	3.03	3.33	19.55	5.693	4.703	sp|P29466|CASP1_HUMAN	Caspase-1 OS=Homo sapiens GN=CASP1 PE=1 SV=1	HUMAN	2	P29466	GN=CASP1	1.01859	1	1.38038	0.737904	1.40605
2661	3.02	3.48	23.88	9.552	6.269	sp|Q9H0U3|MAGT1_HUMAN	Magnesium transporter protein 1 OS=Homo sapiens GN=MAGT1 PE=1 SV=1	HUMAN	2	Q9H0U3	GN=MAGT1	1.01859	0.612828	1.24738	0.816582	1.27057
2670	3	3.8	13.94	5.142	2.706	sp|Q15022|SUZ12_HUMAN	Polycomb protein SUZ12 OS=Homo sapiens GN=SUZ12 PE=1 SV=3	HUMAN	2	Q15022	GN=SUZ12	1.01859	1	1.24738	0.816582	1.27057
2675	2.98	8.11	23.72	5.819	3.581	sp|Q69YQ0|CYTSA_HUMAN	Cytospin-A OS=Homo sapiens GN=SPECC1L PE=1 SV=2	HUMAN	4	Q69YQ0	GN=SPECC1L	1.01859	0.953448	2.0893	0.487529	2.12814
2694	2.93	4.3	17.79	2.965	0.659	sp|Q8WWQ0|PHIP_HUMAN	PH-interacting protein OS=Homo sapiens GN=PHIP PE=1 SV=2	HUMAN	1	Q8WWQ0	GN=PHIP	1.01859	0.890839	1.38038	0.737904	1.40605
2714	2.89	3.34	24.12	5.634	2.641	sp|Q9BRS2|RIOK1_HUMAN	Serine/threonine-protein kinase RIO1 OS=Homo sapiens GN=RIOK1 PE=1 SV=2	HUMAN	1	Q9BRS2	GN=RIOK1	1.01859	0.896399	1.23595	0.824138	1.27057
2720	2.87	3.31	19.9	7.237	2.303	sp|Q8TAT6|NPL4_HUMAN	Nuclear protein localization protein 4 homolog OS=Homo sapiens GN=NPLOC4 PE=1 SV=3	HUMAN	1	Q8TAT6	GN=NPLOC4	1.01859	0.852548	2.0893	0.487529	2.12814
2740	2.82	2.95	25.9	11.95	9.96	sp|Q9BUN8|DERL1_HUMAN	Derlin-1 OS=Homo sapiens GN=DERL1 PE=1 SV=1	HUMAN	2	Q9BUN8	GN=DERL1	1.01859	0.761981	1.38038	0.737904	1.40605
2795	2.65	3.14	23.08	4.651	2.683	sp|Q10472|GALT1_HUMAN	Polypeptide N-acetylgalactosaminyltransferase 1 OS=Homo sapiens GN=GALNT1 PE=1 SV=1	HUMAN	1	Q10472	GN=GALNT1	1.01859	0.5739	1.14815	0.887156	1.1695
2825	2.58	2.58	31.46	25.84	16.85	sp|Q9Y5J7|TIM9_HUMAN	Mitochondrial import inner membrane translocase subunit Tim9 OS=Homo sapiens GN=TIMM9 PE=1 SV=1	HUMAN	1	Q9Y5J7	GN=TIMM9	1.01859	0.954501	2.0893	0.487529	2.12814
2853	2.52	2.88	21.34	9.639	7.573	sp|Q9P270|SLAI2_HUMAN	SLAIN motif-containing protein 2 OS=Homo sapiens GN=SLAIN2 PE=1 SV=2	HUMAN	2	Q9P270	GN=SLAIN2	1.01859	0.785892	1.38038	0.737904	1.40605
2875	2.45	2.5	28.89	14.17	6.389	sp|Q9H6F5|CCD86_HUMAN	Coiled-coil domain-containing protein 86 OS=Homo sapiens GN=CCDC86 PE=1 SV=1	HUMAN	1	Q9H6F5	GN=CCDC86	1.01859	0.842467	1.24738	0.816582	1.27057
2897	2.38	2.5	24.66	8.493	4.11	sp|Q8IWS0|PHF6_HUMAN	PHD finger protein 6 OS=Homo sapiens GN=PHF6 PE=1 SV=1	HUMAN	2	Q8IWS0	GN=PHF6	1.01859	0.700868	2.0893	0.487529	2.12814
2908	2.36	3.33	20.11	11.17	3.073	sp|Q8TB36|GDAP1_HUMAN	Ganglioside-induced differentiation-associated protein 1 OS=Homo sapiens GN=GDAP1 PE=1 SV=3	HUMAN	1	Q8TB36	GN=GDAP1	1.01859	0.602267	1.38038	0.737904	1.40605
2918	2.34	2.9	29.17	10.65	5.093	sp|Q7L9L4|MOB1B_HUMAN	MOB kinase activator 1B OS=Homo sapiens GN=MOB1B PE=1 SV=3	HUMAN	1	Q7L9L4	GN=MOB1B	1.01859	0.917732	1.38038	0.737904	1.40605
2948	2.29	2.99	17.1	8.874	3.896	sp|Q9NVC3|S38A7_HUMAN	Putative sodium-coupled neutral amino acid transporter 7 OS=Homo sapiens GN=SLC38A7 PE=1 SV=1	HUMAN	3	Q9NVC3	GN=SLC38A7	1.01859	0.96145	2.0893	0.487529	2.12814
2954	2.28	3.51	18.14	3.105	0.9804	sp|Q9BZH6|WDR11_HUMAN	WD repeat-containing protein 11 OS=Homo sapiens GN=WDR11 PE=1 SV=1	HUMAN	1	Q9BZH6	GN=WDR11	1.01859	0.94124	2.0893	0.487529	2.12814
2964	2.27	2.69	18.06	4.289	2.709	sp|Q9Y5Q9|TF3C3_HUMAN	General transcription factor 3C polypeptide 3 OS=Homo sapiens GN=GTF3C3 PE=1 SV=1	HUMAN	2	Q9Y5Q9	GN=GTF3C3	1.01859	0.818355	1.38038	0.737904	1.40605
3005	2.2	2.5	27.23	7.78	5.492	sp|Q9H0U9|TSYL1_HUMAN	Testis-specific Y-encoded-like protein 1 OS=Homo sapiens GN=TSPYL1 PE=1 SV=3	HUMAN	1	Q9H0U9	GN=TSPYL1	1.01859	0.833685	1.38038	0.737904	1.40605
3012	2.19	3.04	20.17	8.403	5.042	sp|Q9Y679|AUP1_HUMAN	Ancient ubiquitous protein 1 OS=Homo sapiens GN=AUP1 PE=1 SV=1	HUMAN	2	Q9Y679	GN=AUP1	1.01859	0.844995	1.38038	0.737904	1.40605
3060	2.12	2.82	24.21	3.576	1.513	sp|Q96MU7|YTDC1_HUMAN	YTH domain-containing protein 1 OS=Homo sapiens GN=YTHDC1 PE=1 SV=3	HUMAN	1	Q96MU7	GN=YTHDC1	1.01859	0.759996	1.24738	0.816582	1.27057
3072	2.1	4.29	25.16	4.799	3.243	sp|Q9BVJ6|UT14A_HUMAN	U3 small nucleolar RNA-associated protein 14 homolog A OS=Homo sapiens GN=UTP14A PE=1 SV=1	HUMAN	3	Q9BVJ6	GN=UTP14A	1.01859	0.876969	1.38038	0.737904	1.40605
3112	2.07	2.58	17.55	6.939	4.49	sp|O60573|IF4E2_HUMAN	Eukaryotic translation initiation factor 4E type 2 OS=Homo sapiens GN=EIF4E2 PE=1 SV=1	HUMAN	1	O60573	GN=EIF4E2	1.01859	1	1.38038	0.737904	1.40605
3130	2.05	4.79	30.56	5.078	1.2	sp|Q9UPN4|CP131_HUMAN	Centrosomal protein of 131 kDa OS=Homo sapiens GN=CEP131 PE=1 SV=3	HUMAN	2	Q9UPN4	GN=CEP131	1.01859	0.955637	2.0893	0.487529	2.12814
3136	2.05	3.06	17.94	3.048	1.407	sp|Q96RS0|TGS1_HUMAN	Trimethylguanosine synthase OS=Homo sapiens GN=TGS1 PE=1 SV=3	HUMAN	1	Q96RS0	GN=TGS1	1.01859	0.987322	1.24738	0.816582	1.27057
3213	2.02	2.32	17.54	5.514	4.261	sp|Q9NYB0|TE2IP_HUMAN	Telomeric repeat-binding factor 2-interacting protein 1 OS=Homo sapiens GN=TERF2IP PE=1 SV=1	HUMAN	1	Q9NYB0	GN=TERF2IP	1.01859	0.95787	2.0893	0.487529	2.12814
3221	2.02	2.25	20.72	5.378	3.586	sp|Q9NZ09|UBAP1_HUMAN	Ubiquitin-associated protein 1 OS=Homo sapiens GN=UBAP1 PE=1 SV=1	HUMAN	1	Q9NZ09	GN=UBAP1	1.01859	0.952546	2.0893	0.487529	2.12814
3224	2.02	2.13	34.11	17.05	13.95	sp|O95168|NDUB4_HUMAN	NADH dehydrogenase [ubiquinone] 1 beta subcomplex subunit 4 OS=Homo sapiens GN=NDUFB4 PE=1 SV=3	HUMAN	1	O95168	GN=NDUFB4	1.01859	0.64701	1.38038	0.737904	1.40605
3270	2.01	2.02	21.76	6.489	6.489	sp|Q5UCC4|EMC10_HUMAN	ER membrane protein complex subunit 10 OS=Homo sapiens GN=EMC10 PE=1 SV=1	HUMAN	1	Q5UCC4	GN=EMC10	1.01859	0.888544	1.38038	0.737904	1.40605
3291	2	4.63	25.12	18.23	18.23	sp|Q15771|RAB30_HUMAN	Ras-related protein Rab-30 OS=Homo sapiens GN=RAB30 PE=1 SV=2	HUMAN	3	Q15771	GN=RAB30	1.01859	0.960698	2.0893	0.487529	2.12814
3332	2	2.56	14.95	4.484	1.794	sp|Q86UA1|PRP39_HUMAN	Pre-mRNA-processing factor 39 OS=Homo sapiens GN=PRPF39 PE=1 SV=3	HUMAN	1	Q86UA1	GN=PRPF39	1.01859	0.948603	2.0893	0.487529	2.12814
3338	2	2.41	23.3	15.53	9.223	sp|Q9NQ50|RM40_HUMAN	39S ribosomal protein L40, mitochondrial OS=Homo sapiens GN=MRPL40 PE=1 SV=1	HUMAN	1	Q9NQ50	GN=MRPL40	1.01859	0.952685	2.0893	0.487529	2.12814
3353	2	2.33	13.16	9.868	6.579	sp|O14684|PTGES_HUMAN	Prostaglandin E synthase OS=Homo sapiens GN=PTGES PE=1 SV=2	HUMAN	1	O14684	GN=PTGES	1.01859	0.946455	2.0893	0.487529	2.12814
3364	2	2.26	18.18	4.545	3.03	sp|Q16594|TAF9_HUMAN	Transcription initiation factor TFIID subunit 9 OS=Homo sapiens GN=TAF9 PE=1 SV=1	HUMAN	1	Q16594	GN=TAF9	1.01859	0.823276	1.38038	0.737904	1.40605
3366	2	2.23	18.71	5.231	2.012	sp|Q9BRR6|ADPGK_HUMAN	ADP-dependent glucokinase OS=Homo sapiens GN=ADPGK PE=1 SV=1	HUMAN	1	Q9BRR6	GN=ADPGK	1.01859	0.923886	1.38038	0.737904	1.40605
3412	2	2.09	10.92	4.803	4.803	sp|Q969E2|SCAM4_HUMAN	Secretory carrier-associated membrane protein 4 OS=Homo sapiens GN=SCAMP4 PE=1 SV=1	HUMAN	1	Q969E2	GN=SCAMP4	1.01859	0.958228	2.0893	0.487529	2.12814
3427	2	2.04	23.32	5.83	5.83	sp|Q96CT7|CC124_HUMAN	Coiled-coil domain-containing protein 124 OS=Homo sapiens GN=CCDC124 PE=1 SV=1	HUMAN	1	Q96CT7	GN=CCDC124	1.01859	0.951307	1.38038	0.737904	1.40605
3464	1.93	2.14	25.58	13.62	5.316	sp|O75880|SCO1_HUMAN	Protein SCO1 homolog, mitochondrial OS=Homo sapiens GN=SCO1 PE=1 SV=1	HUMAN	1	O75880	GN=SCO1	1.01859	0.67515	1.38038	0.737904	1.40605
3502	1.84	2.2	14.58	5.208	1.667	sp|P10619|PPGB_HUMAN	Lysosomal protective protein OS=Homo sapiens GN=CTSA PE=1 SV=2	HUMAN	1	P10619	GN=CTSA	1.01859	0.910652	1.38038	0.737904	1.40605
3520	1.79	3.66	36.69	6.953	2.219	sp|Q05655|KPCD_HUMAN	Protein kinase C delta type OS=Homo sapiens GN=PRKCD PE=1 SV=2	HUMAN	2	Q05655	GN=PRKCD	1.01859	0.779907	1.24738	0.816582	1.27057
3544	1.72	2.09	22.78	5.185	1.481	sp|Q9NUL7|DDX28_HUMAN	Probable ATP-dependent RNA helicase DDX28 OS=Homo sapiens GN=DDX28 PE=1 SV=2	HUMAN	1	Q9NUL7	GN=DDX28	1.01859	0.878538	1.38038	0.737904	1.40605
3590	1.62	1.64	19.7	9.091	9.091	sp|P03973|SLPI_HUMAN	Antileukoproteinase OS=Homo sapiens GN=SLPI PE=1 SV=2	HUMAN	1	P03973	GN=SLPI	1.01859	0.836786	2.0893	0.487529	2.12814
3628	1.55	1.66	35.14	6.757	4.054	sp|Q9Y320|TMX2_HUMAN	Thioredoxin-related transmembrane protein 2 OS=Homo sapiens GN=TMX2 PE=1 SV=1	HUMAN	1	Q9Y320	GN=TMX2	1.01859	0.695472	1.38038	0.737904	1.40605
3663	1.46	1.82	20.26	8.061	1.961	sp|O75312|ZPR1_HUMAN	Zinc finger protein ZPR1 OS=Homo sapiens GN=ZPR1 PE=1 SV=1	HUMAN	1	O75312	GN=ZPR1	1.01859	0.850447	1.24738	0.816582	1.27057
3680	1.43	1.6	25.7	6.811	2.167	sp|Q96BP3|PPWD1_HUMAN	Peptidylprolyl isomerase domain and WD repeat-containing protein 1 OS=Homo sapiens GN=PPWD1 PE=1 SV=1	HUMAN	1	Q96BP3	GN=PPWD1	1.01859	0.743893	1.18032	0.862979	1.20226
1	329.87	329.87	63.26	45.58	38.88	sp|Q15149|PLEC_HUMAN	Plectin OS=Homo sapiens GN=PLEC PE=1 SV=3	HUMAN	171	Q15149	GN=PLEC	1.00925	0.00324637	1.00925	1	1.01859
6	155.96	157.74	45.66	29.58	22.65	sp|P78527|PRKDC_HUMAN	DNA-dependent protein kinase catalytic subunit OS=Homo sapiens GN=PRKDC PE=1 SV=3	HUMAN	86	P78527	GN=PRKDC	1.00925	0.0223809	1.01859	0.990832	1.02802
22	89.47	120.4	55.11	38.77	30.92	sp|P35580|MYH10_HUMAN	Myosin-10 OS=Homo sapiens GN=MYH10 PE=1 SV=3	HUMAN	61	P35580	GN=MYH10	1.00925	0.362254	1.02802	0.981748	1.03753
28	77.37	83.4	39.89	25.47	20.69	sp|O75643|U520_HUMAN	U5 small nuclear ribonucleoprotein 200 kDa helicase OS=Homo sapiens GN=SNRNP200 PE=1 SV=2	HUMAN	40	O75643	GN=SNRNP200	1.00925	0.584548	1.02802	0.981748	1.03753
38	67.16	68.69	61.65	45.16	39.23	sp|Q7KZF4|SND1_HUMAN	Staphylococcal nuclease domain-containing protein 1 OS=Homo sapiens GN=SND1 PE=1 SV=1	HUMAN	36	Q7KZF4	GN=SND1	1.00925	0.481934	1.02802	0.981748	1.03753
50	60.43	63.35	48.98	33.15	30.16	sp|Q08211|DHX9_HUMAN	ATP-dependent RNA helicase A OS=Homo sapiens GN=DHX9 PE=1 SV=4	HUMAN	39	Q08211	GN=DHX9	1.00925	0.0558916	1.02802	0.981748	1.03753
61	55.49	62.36	34.02	20.63	16.22	sp|P27708|PYR1_HUMAN	CAD protein OS=Homo sapiens GN=CAD PE=1 SV=3	HUMAN	27	P27708	GN=CAD	1.00925	0.195066	1.03753	0.972747	1.04713
65	54.97	55.37	77.25	72.75	68.69	sp|P07437|TBB5_HUMAN	Tubulin beta chain OS=Homo sapiens GN=TUBB PE=1 SV=2	HUMAN	65	P07437	GN=TUBB	1.00925	0.875057	1.04713	0.963829	1.05682
69	54.19	56.62	28.01	15.66	11.91	sp|P49792|RBP2_HUMAN	E3 SUMO-protein ligase RanBP2 OS=Homo sapiens GN=RANBP2 PE=1 SV=2	HUMAN	28	P49792	GN=RANBP2	1.00925	0.57163	1.03753	0.972747	1.04713
72	53.25	61.23	65.29	52.29	47.86	sp|P11021|GRP78_HUMAN	78 kDa glucose-regulated protein OS=Homo sapiens GN=HSPA5 PE=1 SV=2	HUMAN	52	P11021	GN=HSPA5	1.00925	0.0143234	1.01859	0.990832	1.02802
78	50.98	53.07	48.77	32.62	27.49	sp|P11586|C1TC_HUMAN	C-1-tetrahydrofolate synthase, cytoplasmic OS=Homo sapiens GN=MTHFD1 PE=1 SV=3	HUMAN	25	P11586	GN=MTHFD1	1.00925	0.682302	1.03753	0.972747	1.04713
86	48.03	51.71	47.12	24.49	18.57	sp|Q14683|SMC1A_HUMAN	Structural maintenance of chromosomes protein 1A OS=Homo sapiens GN=SMC1A PE=1 SV=2	HUMAN	22	Q14683	GN=SMC1A	1.00925	0.433246	1.04713	0.963829	1.05682
100	43.82	47.55	50.21	26.87	20.38	sp|Q9UQE7|SMC3_HUMAN	Structural maintenance of chromosomes protein 3 OS=Homo sapiens GN=SMC3 PE=1 SV=2	HUMAN	19	Q9UQE7	GN=SMC3	1.00925	0.528596	1.03753	0.972747	1.04713
101	43.57	46.2	45.91	35.22	32.83	sp|P54886|P5CS_HUMAN	Delta-1-pyrroline-5-carboxylate synthase OS=Homo sapiens GN=ALDH18A1 PE=1 SV=2	HUMAN	27	P54886	GN=ALDH18A1	1.00925	0.019624	1.04713	0.963829	1.05682
117	41.02	42.73	60.47	43.57	41.86	sp|P13667|PDIA4_HUMAN	Protein disulfide-isomerase A4 OS=Homo sapiens GN=PDIA4 PE=1 SV=2	HUMAN	24	P13667	GN=PDIA4	1.00925	0.29947	1.03753	0.972747	1.04713
125	40.1	46.95	37.58	25.54	18.02	sp|O75533|SF3B1_HUMAN	Splicing factor 3B subunit 1 OS=Homo sapiens GN=SF3B1 PE=1 SV=3	HUMAN	20	O75533	GN=SF3B1	1.00925	0.936201	1.03753	0.972747	1.04713
144	37.82	38.51	73	57.24	46.44	sp|P61978|HNRPK_HUMAN	Heterogeneous nuclear ribonucleoprotein K OS=Homo sapiens GN=HNRNPK PE=1 SV=1	HUMAN	24	P61978	GN=HNRNPK	1.00925	0.172102	1.03753	0.972747	1.04713
146	37.51	39.67	39.46	23.94	17.4	sp|P53621|COPA_HUMAN	Coatomer subunit alpha OS=Homo sapiens GN=COPA PE=1 SV=2	HUMAN	17	P53621	GN=COPA	1.00925	0.473898	1.04713	0.963829	1.05682
156	36.56	39.49	41.76	27.73	23.88	sp|P43246|MSH2_HUMAN	DNA mismatch repair protein Msh2 OS=Homo sapiens GN=MSH2 PE=1 SV=1	HUMAN	20	P43246	GN=MSH2	1.00925	0.369288	1.04713	0.963829	1.05682
163	35.94	37.22	44.31	35.21	30.3	sp|Q13263|TIF1B_HUMAN	Transcription intermediary factor 1-beta OS=Homo sapiens GN=TRIM28 PE=1 SV=5	HUMAN	21	Q13263	GN=TRIM28	1.00925	0.656362	1.03753	0.972747	1.04713
170	34.79	36.72	37.59	25.61	20.31	sp|P27816|MAP4_HUMAN	Microtubule-associated protein 4 OS=Homo sapiens GN=MAP4 PE=1 SV=3	HUMAN	19	P27816	GN=MAP4	1.00925	0.211965	1.04713	0.963829	1.05682
172	34.7	40.41	35.24	17.92	14.31	sp|Q9BQG0|MBB1A_HUMAN	Myb-binding protein 1A OS=Homo sapiens GN=MYBBP1A PE=1 SV=2	HUMAN	17	Q9BQG0	GN=MYBBP1A	1.00925	0.186995	1.03753	0.972747	1.04713
183	33.69	36.36	62.03	48.46	37.61	sp|P25705|ATPA_HUMAN	ATP synthase subunit alpha, mitochondrial OS=Homo sapiens GN=ATP5A1 PE=1 SV=1	HUMAN	25	P25705	GN=ATP5A1	1.00925	0.287316	1.03753	0.972747	1.04713
193	32.6	35.54	38.3	25.12	17.96	sp|Q9Y5B9|SP16H_HUMAN	FACT complex subunit SPT16 OS=Homo sapiens GN=SUPT16H PE=1 SV=1	HUMAN	18	Q9Y5B9	GN=SUPT16H	1.00925	0.637379	1.05682	0.954993	1.0666
197	32.32	35.41	39.73	26.59	22.31	sp|P36776|LONM_HUMAN	Lon protease homolog, mitochondrial OS=Homo sapiens GN=LONP1 PE=1 SV=2	HUMAN	16	P36776	GN=LONP1	1.00925	0.70462	1.04713	0.963829	1.05682
222	29.91	34	41.89	26.94	18.61	sp|Q9BXP5|SRRT_HUMAN	Serrate RNA effector molecule homolog OS=Homo sapiens GN=SRRT PE=1 SV=1	HUMAN	17	Q9BXP5	GN=SRRT	1.00925	0.818641	1.04713	0.963829	1.05682
266	26.73	27.56	64.76	47.77	39.07	sp|Q15233|NONO_HUMAN	Non-POU domain-containing octamer-binding protein OS=Homo sapiens GN=NONO PE=1 SV=4	HUMAN	16	Q15233	GN=NONO	1.00925	0.0112837	1.02802	0.981748	1.03753
269	26.61	29.5	26.38	9.448	7.267	sp|Q9UQ35|SRRM2_HUMAN	Serine/arginine repetitive matrix protein 2 OS=Homo sapiens GN=SRRM2 PE=1 SV=2	HUMAN	14	Q9UQ35	GN=SRRM2	1.00925	0.605952	1.04713	0.963829	1.05682
286	25.52	28.88	50.32	26.03	23.03	sp|Q9BZE4|NOG1_HUMAN	Nucleolar GTP-binding protein 1 OS=Homo sapiens GN=GTPBP4 PE=1 SV=3	HUMAN	15	Q9BZE4	GN=GTPBP4	1.00925	0.529292	1.04713	0.963829	1.05682
294	24.64	27.42	30.5	17.44	13.24	sp|Q9NZB2|F120A_HUMAN	Constitutive coactivator of PPAR-gamma-like protein 1 OS=Homo sapiens GN=FAM120A PE=1 SV=2	HUMAN	12	Q9NZB2	GN=FAM120A	1.00925	0.586025	1.0666	0.946237	1.07647
298	24.47	32.94	44.87	32.91	32.35	sp|Q92945|FUBP2_HUMAN	Far upstream element-binding protein 2 OS=Homo sapiens GN=KHSRP PE=1 SV=4	HUMAN	19	Q92945	GN=KHSRP	1.00925	0.711403	1.05682	0.954993	1.0666
302	24.16	26.47	43.66	26.65	24.72	sp|P29401|TKT_HUMAN	Transketolase OS=Homo sapiens GN=TKT PE=1 SV=3	HUMAN	14	P29401	GN=TKT	1.00925	0.328643	1.04713	0.963829	1.05682
322	23.12	25.68	36.75	20.49	16.12	sp|P13010|XRCC5_HUMAN	X-ray repair cross-complementing protein 5 OS=Homo sapiens GN=XRCC5 PE=1 SV=3	HUMAN	12	P13010	GN=XRCC5	1.00925	0.285477	1.04713	0.963829	1.05682
327	22.99	24.28	46.09	28.95	19.65	sp|P16435|NCPR_HUMAN	NADPH--cytochrome P450 reductase OS=Homo sapiens GN=POR PE=1 SV=2	HUMAN	12	P16435	GN=POR	1.00925	0.096163	1.04713	0.963829	1.05682
330	22.88	26.67	35.36	17.21	11.79	sp|O60264|SMCA5_HUMAN	SWI/SNF-related matrix-associated actin-dependent regulator of chromatin subfamily A member 5 OS=Homo sapiens GN=SMARCA5 PE=1 SV=1	HUMAN	12	O60264	GN=SMARCA5	1.00925	0.504308	1.0666	0.946237	1.07647
332	22.82	25.96	46.45	28.25	23.29	sp|Q1KMD3|HNRL2_HUMAN	Heterogeneous nuclear ribonucleoprotein U-like protein 2 OS=Homo sapiens GN=HNRNPUL2 PE=1 SV=1	HUMAN	14	Q1KMD3	GN=HNRNPUL2	1.00925	0.400457	1.04713	0.963829	1.05682
344	22.51	24.03	71.19	68.31	51.03	sp|P23396|RS3_HUMAN	40S ribosomal protein S3 OS=Homo sapiens GN=RPS3 PE=1 SV=2	HUMAN	13	P23396	GN=RPS3	1.00925	0.443686	1.02802	0.981748	1.03753
345	22.42	32.62	46.95	36.42	31.58	sp|Q9UBB4|ATX10_HUMAN	Ataxin-10 OS=Homo sapiens GN=ATXN10 PE=1 SV=1	HUMAN	16	Q9UBB4	GN=ATXN10	1.00925	0.517052	1.05682	0.954993	1.0666
349	22.25	23.37	40.64	32.7	25.52	sp|Q9Y2X3|NOP58_HUMAN	Nucleolar protein 58 OS=Homo sapiens GN=NOP58 PE=1 SV=1	HUMAN	12	Q9Y2X3	GN=NOP58	1.00925	0.278781	1.05682	0.954993	1.0666
355	22.04	23.06	39.41	23.7	19.84	sp|Q96RP9|EFGM_HUMAN	Elongation factor G, mitochondrial OS=Homo sapiens GN=GFM1 PE=1 SV=2	HUMAN	11	Q96RP9	GN=GFM1	1.00925	0.650081	1.05682	0.954993	1.0666
363	21.86	26.85	35.9	15.41	9.262	sp|O60841|IF2P_HUMAN	Eukaryotic translation initiation factor 5B OS=Homo sapiens GN=EIF5B PE=1 SV=4	HUMAN	10	O60841	GN=EIF5B	1.00925	0.449601	1.0666	0.946237	1.07647
366	21.75	22.66	67.13	48.6	43.82	sp|Q15365|PCBP1_HUMAN	Poly(rC)-binding protein 1 OS=Homo sapiens GN=PCBP1 PE=1 SV=2	HUMAN	18	Q15365	GN=PCBP1	1.00925	0.350763	1.05682	0.954993	1.0666
370	21.55	30.19	29.33	9.623	6.402	sp|O15020|SPTN2_HUMAN	Spectrin beta chain, non-erythrocytic 2 OS=Homo sapiens GN=SPTBN2 PE=1 SV=3	HUMAN	13	O15020	GN=SPTBN2	1.00925	0.674539	1.0666	0.946237	1.07647
374	21.46	24.51	51.29	38.64	34.19	sp|O75955|FLOT1_HUMAN	Flotillin-1 OS=Homo sapiens GN=FLOT1 PE=1 SV=3	HUMAN	12	O75955	GN=FLOT1	1.00925	0.602584	1.05682	0.954993	1.0666
378	21.35	23.28	29.64	19.23	16.42	sp|P47712|PA24A_HUMAN	Cytosolic phospholipase A2 OS=Homo sapiens GN=PLA2G4A PE=1 SV=2	HUMAN	12	P47712	GN=PLA2G4A	1.00925	0.428444	1.05682	0.954993	1.0666
410	20.38	23.53	33.12	19.94	15.27	sp|Q8NBJ5|GT251_HUMAN	Procollagen galactosyltransferase 1 OS=Homo sapiens GN=COLGALT1 PE=1 SV=1	HUMAN	12	Q8NBJ5	GN=COLGALT1	1.00925	0.100846	1.05682	0.954993	1.0666
416	20.18	22.3	61.09	45.73	36.52	sp|P15880|RS2_HUMAN	40S ribosomal protein S2 OS=Homo sapiens GN=RPS2 PE=1 SV=2	HUMAN	11	P15880	GN=RPS2	1.00925	0.493899	1.04713	0.963829	1.05682
429	19.84	20.94	33.91	21.05	20.51	sp|Q14137|BOP1_HUMAN	Ribosome biogenesis protein BOP1 OS=Homo sapiens GN=BOP1 PE=1 SV=2	HUMAN	11	Q14137	GN=BOP1	1.00925	0.638073	1.05682	0.954993	1.0666
430	19.84	20.44	31.82	17.85	12.2	sp|Q7Z2W4|ZCCHV_HUMAN	Zinc finger CCCH-type antiviral protein 1 OS=Homo sapiens GN=ZC3HAV1 PE=1 SV=3	HUMAN	8	Q7Z2W4	GN=ZC3HAV1	1.00925	0.593481	1.05682	0.954993	1.0666
437	19.72	24.66	49.54	39.81	28.01	sp|Q96I99|SUCB2_HUMAN	Succinate--CoA ligase [GDP-forming] subunit beta, mitochondrial OS=Homo sapiens GN=SUCLG2 PE=1 SV=2	HUMAN	11	Q96I99	GN=SUCLG2	1.00925	0.455498	1.05682	0.954993	1.0666
447	19.4	20.86	35.32	18.28	14.05	sp|Q2NL82|TSR1_HUMAN	Pre-rRNA-processing protein TSR1 homolog OS=Homo sapiens GN=TSR1 PE=1 SV=1	HUMAN	10	Q2NL82	GN=TSR1	1.00925	0.286726	1.07647	0.937562	1.08643
449	19.35	21.93	45.13	33.02	27.55	sp|P11310|ACADM_HUMAN	Medium-chain specific acyl-CoA dehydrogenase, mitochondrial OS=Homo sapiens GN=ACADM PE=1 SV=1	HUMAN	10	P11310	GN=ACADM	1.00925	0.41118	1.07647	0.937562	1.08643
450	19.35	19.81	33.21	20.59	20.59	sp|P49419|AL7A1_HUMAN	Alpha-aminoadipic semialdehyde dehydrogenase OS=Homo sapiens GN=ALDH7A1 PE=1 SV=5	HUMAN	11	P49419	GN=ALDH7A1	1.00925	0.639061	1.0666	0.946237	1.07647
452	19.33	19.72	36.55	27.27	22.54	sp|P14314|GLU2B_HUMAN	Glucosidase 2 subunit beta OS=Homo sapiens GN=PRKCSH PE=1 SV=2	HUMAN	12	P14314	GN=PRKCSH	1.00925	0.231093	1.0666	0.946237	1.07647
454	19.28	23.48	34.8	19.1	15.83	sp|Q96GQ7|DDX27_HUMAN	Probable ATP-dependent RNA helicase DDX27 OS=Homo sapiens GN=DDX27 PE=1 SV=2	HUMAN	12	Q96GQ7	GN=DDX27	1.00925	0.26283	1.0666	0.946237	1.07647
462	19.07	19.61	47.06	40	36.08	sp|P38117|ETFB_HUMAN	Electron transfer flavoprotein subunit beta OS=Homo sapiens GN=ETFB PE=1 SV=3	HUMAN	10	P38117	GN=ETFB	1.00925	0.369136	1.05682	0.954993	1.0666
470	18.92	21.77	46.2	26.08	21.31	sp|O76094|SRP72_HUMAN	Signal recognition particle subunit SRP72 OS=Homo sapiens GN=SRP72 PE=1 SV=3	HUMAN	11	O76094	GN=SRP72	1.00925	0.892683	1.07647	0.937562	1.08643
502	18.17	20.79	44.41	27.07	21.23	sp|P38606|VATA_HUMAN	V-type proton ATPase catalytic subunit A OS=Homo sapiens GN=ATP6V1A PE=1 SV=2	HUMAN	9	P38606	GN=ATP6V1A	1.00925	0.545223	1.05682	0.954993	1.0666
512	17.9	19.28	35.25	25.41	23.77	sp|P20073|ANXA7_HUMAN	Annexin A7 OS=Homo sapiens GN=ANXA7 PE=1 SV=3	HUMAN	13	P20073	GN=ANXA7	1.00925	0.748011	1.0666	0.946237	1.07647
518	17.81	18.34	34.68	24.07	15.7	sp|Q96PK6|RBM14_HUMAN	RNA-binding protein 14 OS=Homo sapiens GN=RBM14 PE=1 SV=2	HUMAN	10	Q96PK6	GN=RBM14	1.00925	0.332253	1.05682	0.954993	1.0666
521	17.74	20.55	33.54	14.33	11.84	sp|Q15020|SART3_HUMAN	Squamous cell carcinoma antigen recognized by T-cells 3 OS=Homo sapiens GN=SART3 PE=1 SV=1	HUMAN	9	Q15020	GN=SART3	1.00925	0.916818	1.07647	0.937562	1.08643
535	17.52	19.76	47.5	24.18	20.21	sp|O00425|IF2B3_HUMAN	Insulin-like growth factor 2 mRNA-binding protein 3 OS=Homo sapiens GN=IGF2BP3 PE=1 SV=2	HUMAN	10	O00425	GN=IGF2BP3	1.00925	0.67925	1.0666	0.946237	1.07647
555	17.1	20.28	32.53	20.24	8.651	sp|Q8WUM0|NU133_HUMAN	Nuclear pore complex protein Nup133 OS=Homo sapiens GN=NUP133 PE=1 SV=2	HUMAN	7	Q8WUM0	GN=NUP133	1.00925	0.568685	1.05682	0.954993	1.0666
583	16.38	17.14	68.56	43.3	31.44	sp|P46781|RS9_HUMAN	40S ribosomal protein S9 OS=Homo sapiens GN=RPS9 PE=1 SV=3	HUMAN	9	P46781	GN=RPS9	1.00925	0.212741	1.04713	0.963829	1.05682
599	16.12	18.78	23.8	9.321	7.873	sp|Q92922|SMRC1_HUMAN	SWI/SNF complex subunit SMARCC1 OS=Homo sapiens GN=SMARCC1 PE=1 SV=3	HUMAN	9	Q92922	GN=SMARCC1	1.00925	0.668911	1.08643	0.928966	1.09648
618	15.56	17.35	46.3	27.21	15.51	sp|Q7L1Q6|BZW1_HUMAN	Basic leucine zipper and W2 domain-containing protein 1 OS=Homo sapiens GN=BZW1 PE=1 SV=1	HUMAN	7	Q7L1Q6	GN=BZW1	1.00925	0.704242	1.0666	0.946237	1.07647
633	15.3	17.93	38.17	16.86	9.412	sp|P11387|TOP1_HUMAN	DNA topoisomerase 1 OS=Homo sapiens GN=TOP1 PE=1 SV=2	HUMAN	7	P11387	GN=TOP1	1.00925	0.805142	1.05682	0.954993	1.0666
639	15.19	29.15	20.24	10.12	7.376	sp|Q5SRE5|NU188_HUMAN	Nucleoporin NUP188 homolog OS=Homo sapiens GN=NUP188 PE=1 SV=1	HUMAN	14	Q5SRE5	GN=NUP188	1.00925	0.680529	1.07647	0.937562	1.08643
656	14.96	15.98	15.06	6.795	5.933	sp|Q12888|TP53B_HUMAN	TP53-binding protein 1 OS=Homo sapiens GN=TP53BP1 PE=1 SV=2	HUMAN	8	Q12888	GN=TP53BP1	1.00925	0.742796	1.09648	0.92045	1.10662
657	14.96	15.26	66.67	39.81	34.95	sp|Q15785|TOM34_HUMAN	Mitochondrial import receptor subunit TOM34 OS=Homo sapiens GN=TOMM34 PE=1 SV=2	HUMAN	7	Q15785	GN=TOMM34	1.00925	0.695281	1.0666	0.946237	1.07647
674	14.61	15.72	33.13	23.13	16.67	sp|P11172|UMPS_HUMAN	Uridine 5'-monophosphate synthase OS=Homo sapiens GN=UMPS PE=1 SV=1	HUMAN	7	P11172	GN=UMPS	1.00925	1	1.0666	0.946237	1.07647
679	14.58	39.72	33.58	17.34	8.733	sp|Q02880|TOP2B_HUMAN	DNA topoisomerase 2-beta OS=Homo sapiens GN=TOP2B PE=1 SV=3	HUMAN	15	Q02880	GN=TOP2B	1.00925	0.974053	1.0666	0.946237	1.07647
684	14.53	16.68	52.07	33.33	29.2	sp|P35249|RFC4_HUMAN	Replication factor C subunit 4 OS=Homo sapiens GN=RFC4 PE=1 SV=2	HUMAN	8	P35249	GN=RFC4	1.00925	0.786207	1.0666	0.946237	1.07647
698	14.3	15.5	20.76	6.767	5.379	sp|Q9C0C2|TB182_HUMAN	182 kDa tankyrase-1-binding protein OS=Homo sapiens GN=TNKS1BP1 PE=1 SV=4	HUMAN	8	Q9C0C2	GN=TNKS1BP1	1.00925	0.579426	1.08643	0.928966	1.09648
699	14.3	15.4	26.6	14.04	11.21	sp|P46087|NOP2_HUMAN	Probable 28S rRNA (cytosine(4447)-C(5))-methyltransferase OS=Homo sapiens GN=NOP2 PE=1 SV=2	HUMAN	8	P46087	GN=NOP2	1.00925	0.830012	1.0666	0.946237	1.07647
705	14.26	14.44	60.25	45.9	32.38	sp|Q9Y224|RTRAF_HUMAN	RNA transcription, translation and transport factor protein OS=Homo sapiens GN=RTRAF PE=1 SV=1	HUMAN	9	Q9Y224	GN=RTRAF	1.00925	0.715662	1.08643	0.928966	1.09648
709	14.21	14.99	55.42	33.73	24.9	sp|P62753|RS6_HUMAN	40S ribosomal protein S6 OS=Homo sapiens GN=RPS6 PE=1 SV=1	HUMAN	9	P62753	GN=RPS6	1.00925	0.683568	1.0666	0.946237	1.07647
724	14.02	16.15	53.45	33.93	30.03	sp|P20042|IF2B_HUMAN	Eukaryotic translation initiation factor 2 subunit 2 OS=Homo sapiens GN=EIF2S2 PE=1 SV=2	HUMAN	9	P20042	GN=EIF2S2	1.00925	0.72809	1.07647	0.937562	1.08643
728	13.99	28.82	41.3	27.48	25.31	sp|Q13310|PABP4_HUMAN	Polyadenylate-binding protein 4 OS=Homo sapiens GN=PABPC4 PE=1 SV=1	HUMAN	18	Q13310	GN=PABPC4	1.00925	0.777111	1.07647	0.937562	1.08643
755	13.56	14.79	31.03	19.71	15.51	sp|Q6NUK1|SCMC1_HUMAN	Calcium-binding mitochondrial carrier protein SCaMC-1 OS=Homo sapiens GN=SLC25A24 PE=1 SV=2	HUMAN	7	Q6NUK1	GN=SLC25A24	1.00925	0.261195	1.07647	0.937562	1.08643
757	13.54	14.49	46.03	21.43	17.26	sp|P61011|SRP54_HUMAN	Signal recognition particle 54 kDa protein OS=Homo sapiens GN=SRP54 PE=1 SV=1	HUMAN	7	P61011	GN=SRP54	1.00925	0.599328	1.09648	0.92045	1.10662
772	13.35	14.63	32.01	14.9	10.78	sp|A0MZ66|SHOT1_HUMAN	Shootin-1 OS=Homo sapiens GN=SHTN1 PE=1 SV=4	HUMAN	7	A0MZ66	GN=SHTN1	1.00925	0.682818	1.07647	0.937562	1.08643
776	13.34	13.57	39.16	28	28	sp|P26368|U2AF2_HUMAN	Splicing factor U2AF 65 kDa subunit OS=Homo sapiens GN=U2AF2 PE=1 SV=4	HUMAN	8	P26368	GN=U2AF2	1.00925	0.686829	1.07647	0.937562	1.08643
781	13.26	14.65	16.95	7.163	5.319	sp|Q7Z3K3|POGZ_HUMAN	Pogo transposable element with ZNF domain OS=Homo sapiens GN=POGZ PE=1 SV=2	HUMAN	7	Q7Z3K3	GN=POGZ	1.00925	0.538191	1.11686	0.903649	1.1272
804	12.84	14.32	53.4	44.66	37.86	sp|Q9NP72|RAB18_HUMAN	Ras-related protein Rab-18 OS=Homo sapiens GN=RAB18 PE=1 SV=1	HUMAN	7	Q9NP72	GN=RAB18	1.00925	0.842986	1.09648	0.92045	1.10662
806	12.82	20.32	21.97	7.236	5.558	sp|P10586|PTPRF_HUMAN	Receptor-type tyrosine-protein phosphatase F OS=Homo sapiens GN=PTPRF PE=1 SV=2	HUMAN	9	P10586	GN=PTPRF	1.00925	0.671934	1.13763	0.887156	1.14815
811	12.8	14.54	36.86	28.33	26.62	sp|Q9BYG3|MK67I_HUMAN	MKI67 FHA domain-interacting nucleolar phosphoprotein OS=Homo sapiens GN=NIFK PE=1 SV=1	HUMAN	6	Q9BYG3	GN=NIFK	1.00925	0.797825	1.10662	0.912011	1.11686
840	12.49	13.59	44.69	32.5	27.81	sp|Q13155|AIMP2_HUMAN	Aminoacyl tRNA synthase complex-interacting multifunctional protein 2 OS=Homo sapiens GN=AIMP2 PE=1 SV=2	HUMAN	8	Q13155	GN=AIMP2	1.00925	0.787358	1.0666	0.946237	1.07647
847	12.4	13.43	27.16	8.883	8.883	sp|P49321|NASP_HUMAN	Nuclear autoantigenic sperm protein OS=Homo sapiens GN=NASP PE=1 SV=2	HUMAN	6	P49321	GN=NASP	1.00925	0.758471	1.09648	0.92045	1.10662
855	12.33	12.47	53.02	43.72	38.14	sp|P20339|RAB5A_HUMAN	Ras-related protein Rab-5A OS=Homo sapiens GN=RAB5A PE=1 SV=2	HUMAN	7	P20339	GN=RAB5A	1.00925	0.400688	1.11686	0.903649	1.1272
866	12.19	12.25	38.27	32.49	25.99	sp|Q16740|CLPP_HUMAN	ATP-dependent Clp protease proteolytic subunit, mitochondrial OS=Homo sapiens GN=CLPP PE=1 SV=1	HUMAN	7	Q16740	GN=CLPP	1.00925	0.579734	1.07647	0.937562	1.08643
883	12.04	12.92	55.38	37.34	35.76	sp|P30519|HMOX2_HUMAN	Heme oxygenase 2 OS=Homo sapiens GN=HMOX2 PE=1 SV=2	HUMAN	7	P30519	GN=HMOX2	1.00925	0.927659	1.07647	0.937562	1.08643
895	11.85	12.34	46.64	25.5	21.48	sp|P36542|ATPG_HUMAN	ATP synthase subunit gamma, mitochondrial OS=Homo sapiens GN=ATP5C1 PE=1 SV=1	HUMAN	9	P36542	GN=ATP5C1	1.00925	0.064165	1.05682	0.954993	1.0666
903	11.8	12.23	37.3	21.69	17.2	sp|Q16543|CDC37_HUMAN	Hsp90 co-chaperone Cdc37 OS=Homo sapiens GN=CDC37 PE=1 SV=1	HUMAN	6	Q16543	GN=CDC37	1.00925	0.860859	1.11686	0.903649	1.1272
916	11.64	11.64	36.36	29.63	29.63	sp|P25325|THTM_HUMAN	3-mercaptopyruvate sulfurtransferase OS=Homo sapiens GN=MPST PE=1 SV=3	HUMAN	7	P25325	GN=MPST	1.00925	0.827863	1.10662	0.912011	1.11686
918	11.61	11.99	73.04	42.61	34.78	sp|P62888|RL30_HUMAN	60S ribosomal protein L30 OS=Homo sapiens GN=RPL30 PE=1 SV=2	HUMAN	7	P62888	GN=RPL30	1.00925	0.859263	1.18032	0.855067	1.19124
928	11.55	17.75	29.26	12.13	7.543	sp|Q15042|RB3GP_HUMAN	Rab3 GTPase-activating protein catalytic subunit OS=Homo sapiens GN=RAB3GAP1 PE=1 SV=3	HUMAN	8	Q15042	GN=RAB3GAP1	1.00925	0.745929	1.13763	0.887156	1.14815
929	11.54	13.28	30.22	17.36	14.86	sp|P23219|PGH1_HUMAN	Prostaglandin G/H synthase 1 OS=Homo sapiens GN=PTGS1 PE=1 SV=2	HUMAN	7	P23219	GN=PTGS1	1.00925	0.595653	1.07647	0.937562	1.08643
948	11.13	11.52	33.27	17.16	8.581	sp|Q10471|GALT2_HUMAN	Polypeptide N-acetylgalactosaminyltransferase 2 OS=Homo sapiens GN=GALNT2 PE=1 SV=1	HUMAN	5	Q10471	GN=GALNT2	1.00925	0.83363	1.07647	0.937562	1.08643
953	11.1	11.14	33.72	28.35	24.52	sp|Q14847|LASP1_HUMAN	LIM and SH3 domain protein 1 OS=Homo sapiens GN=LASP1 PE=1 SV=2	HUMAN	7	Q14847	GN=LASP1	1.00925	0.746441	1.09648	0.92045	1.10662
964	11.02	11.69	56.33	30.73	22.64	sp|Q96IR7|HPDL_HUMAN	4-hydroxyphenylpyruvate dioxygenase-like protein OS=Homo sapiens GN=HPDL PE=1 SV=1	HUMAN	6	Q96IR7	GN=HPDL	1.00925	0.502814	1.1272	0.895365	1.13763
969	10.96	11.5	37.48	16.01	11.11	sp|Q6P1J9|CDC73_HUMAN	Parafibromin OS=Homo sapiens GN=CDC73 PE=1 SV=1	HUMAN	6	Q6P1J9	GN=CDC73	1.00925	0.721688	1.13763	0.887156	1.14815
987	10.8	12.02	54.98	36.02	31.28	sp|O95816|BAG2_HUMAN	BAG family molecular chaperone regulator 2 OS=Homo sapiens GN=BAG2 PE=1 SV=1	HUMAN	7	O95816	GN=BAG2	1.00925	0.821126	1.10662	0.912011	1.11686
997	10.65	12.6	30.33	13.78	8.556	sp|Q00653|NFKB2_HUMAN	Nuclear factor NF-kappa-B p100 subunit OS=Homo sapiens GN=NFKB2 PE=1 SV=4	HUMAN	6	Q00653	GN=NFKB2	1.00925	0.886068	1.09648	0.92045	1.10662
1003	10.61	11.62	23.95	10	8.395	sp|O75152|ZC11A_HUMAN	Zinc finger CCCH domain-containing protein 11A OS=Homo sapiens GN=ZC3H11A PE=1 SV=3	HUMAN	6	O75152	GN=ZC3H11A	1.00925	0.679271	1.11686	0.903649	1.1272
1020	10.5	10.61	36.8	21.35	21.35	sp|Q12907|LMAN2_HUMAN	Vesicular integral-membrane protein VIP36 OS=Homo sapiens GN=LMAN2 PE=1 SV=1	HUMAN	6	Q12907	GN=LMAN2	1.00925	0.88501	1.08643	0.928966	1.09648
1040	10.32	10.51	50.17	31.96	28.52	sp|Q15024|EXOS7_HUMAN	Exosome complex component RRP42 OS=Homo sapiens GN=EXOSC7 PE=1 SV=3	HUMAN	5	Q15024	GN=EXOSC7	1.00925	0.747088	1.07647	0.937562	1.08643
1049	10.22	16	49.12	38.87	34.98	sp|Q9Y277|VDAC3_HUMAN	Voltage-dependent anion-selective channel protein 3 OS=Homo sapiens GN=VDAC3 PE=1 SV=1	HUMAN	11	Q9Y277	GN=VDAC3	1.00925	0.470456	1.0666	0.946237	1.07647
1061	10.09	12.2	32.98	13.31	9.228	sp|Q96PZ0|PUS7_HUMAN	Pseudouridylate synthase 7 homolog OS=Homo sapiens GN=PUS7 PE=1 SV=2	HUMAN	5	Q96PZ0	GN=PUS7	1.00925	0.622658	1.08643	0.928966	1.09648
1072	10.02	10.53	18.47	11.81	11.31	sp|Q9NRR5|UBQL4_HUMAN	Ubiquilin-4 OS=Homo sapiens GN=UBQLN4 PE=1 SV=2	HUMAN	5	Q9NRR5	GN=UBQLN4	1.00925	0.936657	1.14815	0.879022	1.15878
1074	10	10.51	31.22	18.51	13.26	sp|Q00325|MPCP_HUMAN	Phosphate carrier protein, mitochondrial OS=Homo sapiens GN=SLC25A3 PE=1 SV=2	HUMAN	6	Q00325	GN=SLC25A3	1.00925	0.23334	1.05682	0.954993	1.0666
1076	10	10.06	39.42	26.28	26.28	sp|Q53H96|P5CR3_HUMAN	Pyrroline-5-carboxylate reductase 3 OS=Homo sapiens GN=PYCR3 PE=1 SV=3	HUMAN	5	Q53H96	GN=PYCR3	1.00925	0.734317	1.10662	0.912011	1.11686
1077	9.99	11.35	21.19	10.29	5.206	sp|Q8TCJ2|STT3B_HUMAN	Dolichyl-diphosphooligosaccharide--protein glycosyltransferase subunit STT3B OS=Homo sapiens GN=STT3B PE=1 SV=1	HUMAN	4	Q8TCJ2	GN=STT3B	1.00925	0.499789	1.0666	0.946237	1.07647
1079	9.94	10.66	32.03	14.22	12.19	sp|Q9UBT2|SAE2_HUMAN	SUMO-activating enzyme subunit 2 OS=Homo sapiens GN=UBA2 PE=1 SV=2	HUMAN	5	Q9UBT2	GN=UBA2	1.00925	0.85735	1.10662	0.912011	1.11686
1081	9.93	10.34	43.77	29.07	24.6	sp|P04818|TYSY_HUMAN	Thymidylate synthase OS=Homo sapiens GN=TYMS PE=1 SV=3	HUMAN	5	P04818	GN=TYMS	1.00925	0.471034	1.08643	0.928966	1.09648
1091	9.87	13.06	21.74	7.732	5.326	sp|Q9Y613|FHOD1_HUMAN	FH1/FH2 domain-containing protein 1 OS=Homo sapiens GN=FHOD1 PE=1 SV=3	HUMAN	5	Q9Y613	GN=FHOD1	1.00925	0.538494	1.14815	0.879022	1.15878
1102	9.77	11.04	24.75	12.58	8.809	sp|Q9NQC3|RTN4_HUMAN	Reticulon-4 OS=Homo sapiens GN=RTN4 PE=1 SV=2	HUMAN	7	Q9NQC3	GN=RTN4	1.00925	0.850629	1.0666	0.946237	1.07647
1103	9.75	10.29	38.81	23.74	21.46	sp|Q9UKK9|NUDT5_HUMAN	ADP-sugar pyrophosphatase OS=Homo sapiens GN=NUDT5 PE=1 SV=1	HUMAN	6	Q9UKK9	GN=NUDT5	1.00925	0.739366	1.09648	0.92045	1.10662
1116	9.67	11.23	30.87	17.73	13.96	sp|Q6L8Q7|PDE12_HUMAN	2',5'-phosphodiesterase 12 OS=Homo sapiens GN=PDE12 PE=1 SV=2	HUMAN	5	Q6L8Q7	GN=PDE12	1.00925	0.974583	1.09648	0.92045	1.10662
1120	9.63	10.27	35.85	22.97	21.57	sp|Q96DI7|SNR40_HUMAN	U5 small nuclear ribonucleoprotein 40 kDa protein OS=Homo sapiens GN=SNRNP40 PE=1 SV=1	HUMAN	5	Q96DI7	GN=SNRNP40	1.00925	0.499514	1.09648	0.92045	1.10662
1128	9.54	11.82	33.21	14.39	14.39	sp|Q8WVV9|HNRLL_HUMAN	Heterogeneous nuclear ribonucleoprotein L-like OS=Homo sapiens GN=HNRNPLL PE=1 SV=1	HUMAN	6	Q8WVV9	GN=HNRNPLL	1.00925	0.9243	1.11686	0.903649	1.1272
1148	9.37	10.29	26.7	12.68	7.076	sp|Q9Y3T9|NOC2L_HUMAN	Nucleolar complex protein 2 homolog OS=Homo sapiens GN=NOC2L PE=1 SV=4	HUMAN	5	Q9Y3T9	GN=NOC2L	1.00925	0.439959	1.07647	0.937562	1.08643
1158	9.32	9.96	34.99	17.4	9.369	sp|Q8WXF1|PSPC1_HUMAN	Paraspeckle component 1 OS=Homo sapiens GN=PSPC1 PE=1 SV=1	HUMAN	4	Q8WXF1	GN=PSPC1	1.00925	0.654487	1.09648	0.92045	1.10662
1177	9.19	11.72	34.89	18.7	9.182	sp|Q9UJX3|APC7_HUMAN	Anaphase-promoting complex subunit 7 OS=Homo sapiens GN=ANAPC7 PE=1 SV=4	HUMAN	5	Q9UJX3	GN=ANAPC7	1.00925	0.833997	1.09648	0.92045	1.10662
1187	9.1	13.49	25.59	8.242	5.651	sp|Q92797|SYMPK_HUMAN	Symplekin OS=Homo sapiens GN=SYMPK PE=1 SV=2	HUMAN	6	Q92797	GN=SYMPK	1.00925	0.43225	1.18032	0.855067	1.19124
1217	8.92	11.19	28.25	11.36	8.52	sp|O00178|GTPB1_HUMAN	GTP-binding protein 1 OS=Homo sapiens GN=GTPBP1 PE=1 SV=3	HUMAN	5	O00178	GN=GTPBP1	1.00925	0.932038	1.11686	0.903649	1.1272
1219	8.91	9.6	31.96	16.7	10.52	sp|Q9UKL0|RCOR1_HUMAN	REST corepressor 1 OS=Homo sapiens GN=RCOR1 PE=1 SV=2	HUMAN	4	Q9UKL0	GN=RCOR1	1.00925	0.687323	1.09648	0.92045	1.10662
1256	8.64	9.23	37.43	18.57	15.14	sp|Q70UQ0|IKIP_HUMAN	Inhibitor of nuclear factor kappa-B kinase-interacting protein OS=Homo sapiens GN=IKBIP PE=1 SV=1	HUMAN	5	Q70UQ0	GN=IKBIP	1.00925	0.226541	1.08643	0.928966	1.09648
1277	8.47	10.28	44.53	28.1	20.8	sp|P48507|GSH0_HUMAN	Glutamate--cysteine ligase regulatory subunit OS=Homo sapiens GN=GCLM PE=1 SV=1	HUMAN	4	P48507	GN=GCLM	1.00925	0.865388	1.08643	0.928966	1.09648
1290	8.42	8.87	28.61	13.42	13.42	sp|Q9NR46|SHLB2_HUMAN	Endophilin-B2 OS=Homo sapiens GN=SH3GLB2 PE=1 SV=1	HUMAN	5	Q9NR46	GN=SH3GLB2	1.00925	0.859036	1.10662	0.912011	1.11686
1298	8.31	13.81	52.78	48.33	48.33	sp|P84085|ARF5_HUMAN	ADP-ribosylation factor 5 OS=Homo sapiens GN=ARF5 PE=1 SV=2	HUMAN	8	P84085	GN=ARF5	1.00925	1	1.09648	0.92045	1.10662
1305	8.29	9.54	27.65	17.51	14.29	sp|O60664|PLIN3_HUMAN	Perilipin-3 OS=Homo sapiens GN=PLIN3 PE=1 SV=3	HUMAN	5	O60664	GN=PLIN3	1.00925	0.915182	1.11686	0.903649	1.1272
1307	8.28	9.98	29.1	7.569	5.117	sp|Q86XP3|DDX42_HUMAN	ATP-dependent RNA helicase DDX42 OS=Homo sapiens GN=DDX42 PE=1 SV=1	HUMAN	4	Q86XP3	GN=DDX42	1.00925	1	1.14815	0.879022	1.15878
1312	8.28	8.35	31.62	24.36	24.36	sp|P04183|KITH_HUMAN	Thymidine kinase, cytosolic OS=Homo sapiens GN=TK1 PE=1 SV=2	HUMAN	5	P04183	GN=TK1	1.00925	0.93336	1.08643	0.928966	1.09648
1322	8.19	10.5	22.68	5.048	2.875	sp|O15061|SYNEM_HUMAN	Synemin OS=Homo sapiens GN=SYNM PE=1 SV=2	HUMAN	4	O15061	GN=SYNM	1.00925	0.850874	1.13763	0.887156	1.14815
1325	8.18	11.99	21.12	10.08	4.82	sp|Q14432|PDE3A_HUMAN	cGMP-inhibited 3',5'-cyclic phosphodiesterase A OS=Homo sapiens GN=PDE3A PE=1 SV=3	HUMAN	4	Q14432	GN=PDE3A	1.00925	0.767708	1.09648	0.92045	1.10662
1347	8.11	8.33	30.35	15.03	13.01	sp|P53597|SUCA_HUMAN	Succinate--CoA ligase [ADP/GDP-forming] subunit alpha, mitochondrial OS=Homo sapiens GN=SUCLG1 PE=1 SV=4	HUMAN	4	P53597	GN=SUCLG1	1.00925	0.519405	1.08643	0.928966	1.09648
1355	8.06	18.02	61.4	31.23	21.05	sp|P06753|TPM3_HUMAN	Tropomyosin alpha-3 chain OS=Homo sapiens GN=TPM3 PE=1 SV=2	HUMAN	12	P06753	GN=TPM3	1.00925	0.88674	1.0666	0.946237	1.07647
1361	8.03	10.03	26.96	9.35	7.588	sp|Q9NRK6|ABCBA_HUMAN	ATP-binding cassette sub-family B member 10, mitochondrial OS=Homo sapiens GN=ABCB10 PE=1 SV=2	HUMAN	5	Q9NRK6	GN=ABCB10	1.00925	0.875011	1.13763	0.887156	1.14815
1363	8.01	12.74	30.61	8.26	5.248	sp|O15042|SR140_HUMAN	U2 snRNP-associated SURP motif-containing protein OS=Homo sapiens GN=U2SURP PE=1 SV=2	HUMAN	6	O15042	GN=U2SURP	1.00925	0.862862	1.18032	0.855067	1.19124
1373	7.98	8.08	65.08	48.15	41.27	sp|Q99497|PARK7_HUMAN	Protein/nucleic acid deglycase DJ-1 OS=Homo sapiens GN=PARK7 PE=1 SV=2	HUMAN	5	Q99497	GN=PARK7	1.00925	0.84965	1.08643	0.928966	1.09648
1378	7.95	8.45	33.27	13.51	13.51	sp|O60443|GSDME_HUMAN	Gasdermin-E OS=Homo sapiens GN=GSDME PE=1 SV=2	HUMAN	5	O60443	GN=GSDME	1.00925	0.985278	1.09648	0.92045	1.10662
1395	7.82	8.67	31.56	12.35	9.434	sp|Q8N1G4|LRC47_HUMAN	Leucine-rich repeat-containing protein 47 OS=Homo sapiens GN=LRRC47 PE=1 SV=1	HUMAN	5	Q8N1G4	GN=LRRC47	1.00925	0.727928	1.11686	0.903649	1.1272
1399	7.8	8.01	27.48	19.08	12.98	sp|Q99536|VAT1_HUMAN	Synaptic vesicle membrane protein VAT-1 homolog OS=Homo sapiens GN=VAT1 PE=1 SV=2	HUMAN	4	Q99536	GN=VAT1	1.00925	0.663746	1.10662	0.912011	1.11686
1400	7.8	7.98	63.01	44.52	40.41	sp|O43169|CYB5B_HUMAN	Cytochrome b5 type B OS=Homo sapiens GN=CYB5B PE=1 SV=2	HUMAN	4	O43169	GN=CYB5B	1.00925	0.537961	1.09648	0.92045	1.10662
1407	7.74	7.81	75.23	56.88	44.95	sp|Q9GZT3|SLIRP_HUMAN	SRA stem-loop-interacting RNA-binding protein, mitochondrial OS=Homo sapiens GN=SLIRP PE=1 SV=1	HUMAN	5	Q9GZT3	GN=SLIRP	1.00925	0.587546	1.07647	0.937562	1.08643
1412	7.7	8.13	31.89	24.77	19.2	sp|P42330|AK1C3_HUMAN	Aldo-keto reductase family 1 member C3 OS=Homo sapiens GN=AKR1C3 PE=1 SV=4	HUMAN	5	P42330	GN=AKR1C3	1.00925	0.847782	1.09648	0.92045	1.10662
1414	7.68	10.28	76.88	32.5	27.5	sp|P46778|RL21_HUMAN	60S ribosomal protein L21 OS=Homo sapiens GN=RPL21 PE=1 SV=2	HUMAN	6	P46778	GN=RPL21	1.00925	0.180234	1.07647	0.937562	1.08643
1420	7.63	9.96	19.08	6.449	4.859	sp|Q8NB49|AT11C_HUMAN	Phospholipid-transporting ATPase IG OS=Homo sapiens GN=ATP11C PE=1 SV=3	HUMAN	4	Q8NB49	GN=ATP11C	1.00925	0.658845	1.24738	0.809096	1.25892
1434	7.58	8.84	27.18	9.223	6.189	sp|Q8TD16|BICD2_HUMAN	Protein bicaudal D homolog 2 OS=Homo sapiens GN=BICD2 PE=1 SV=1	HUMAN	4	Q8TD16	GN=BICD2	1.00925	0.533597	1.24738	0.809096	1.25892
1435	7.56	9.75	29.03	19.57	11.83	sp|Q16719|KYNU_HUMAN	Kynureninase OS=Homo sapiens GN=KYNU PE=1 SV=1	HUMAN	5	Q16719	GN=KYNU	1.00925	0.604488	1.09648	0.92045	1.10662
1457	7.45	8.85	35.57	11.73	10.01	sp|Q9NW13|RBM28_HUMAN	RNA-binding protein 28 OS=Homo sapiens GN=RBM28 PE=1 SV=3	HUMAN	6	Q9NW13	GN=RBM28	1.00925	0.741063	1.18032	0.855067	1.19124
1476	7.32	8.28	41.18	23.14	15.69	sp|P09661|RU2A_HUMAN	U2 small nuclear ribonucleoprotein A' OS=Homo sapiens GN=SNRPA1 PE=1 SV=2	HUMAN	7	P09661	GN=SNRPA1	1.00925	0.799232	1.18032	0.855067	1.19124
1480	7.28	9.25	46.24	26.88	14.78	sp|O60547|GMDS_HUMAN	GDP-mannose 4,6 dehydratase OS=Homo sapiens GN=GMDS PE=1 SV=1	HUMAN	5	O60547	GN=GMDS	1.00925	0.872205	1.11686	0.903649	1.1272
1484	7.27	7.82	37.2	13.35	11.38	sp|Q9Y697|NFS1_HUMAN	Cysteine desulfurase, mitochondrial OS=Homo sapiens GN=NFS1 PE=1 SV=3	HUMAN	4	Q9Y697	GN=NFS1	1.00925	0.72515	1.09648	0.92045	1.10662
1491	7.24	12.94	22.91	6.162	3.361	sp|Q9Y6D5|BIG2_HUMAN	Brefeldin A-inhibited guanine nucleotide-exchange protein 2 OS=Homo sapiens GN=ARFGEF2 PE=1 SV=3	HUMAN	6	Q9Y6D5	GN=ARFGEF2	1.00925	0.879797	1.14815	0.879022	1.15878
1494	7.23	8.16	30.85	13.71	8.871	sp|P30419|NMT1_HUMAN	Glycylpeptide N-tetradecanoyltransferase 1 OS=Homo sapiens GN=NMT1 PE=1 SV=2	HUMAN	3	P30419	GN=NMT1	1.00925	0.862054	1.13763	0.887156	1.14815
1503	7.2	9.17	26.16	17.38	7.706	sp|Q13555|KCC2G_HUMAN	Calcium/calmodulin-dependent protein kinase type II subunit gamma OS=Homo sapiens GN=CAMK2G PE=1 SV=3	HUMAN	3	Q13555	GN=CAMK2G	1.00925	0.860463	1.14815	0.879022	1.15878
1539	6.95	9.38	18.31	7.711	6.145	sp|Q13488|VPP3_HUMAN	V-type proton ATPase 116 kDa subunit a isoform 3 OS=Homo sapiens GN=TCIRG1 PE=1 SV=3	HUMAN	5	Q13488	GN=TCIRG1	1.00925	0.714163	1.24738	0.809096	1.25892
1562	6.83	7.34	30.11	13.89	10.11	sp|Q96KP4|CNDP2_HUMAN	Cytosolic non-specific dipeptidase OS=Homo sapiens GN=CNDP2 PE=1 SV=2	HUMAN	4	Q96KP4	GN=CNDP2	1.00925	0.691288	1.10662	0.912011	1.11686
1575	6.76	6.87	46.7	25.27	21.43	sp|Q13951|PEBB_HUMAN	Core-binding factor subunit beta OS=Homo sapiens GN=CBFB PE=1 SV=2	HUMAN	3	Q13951	GN=CBFB	1.00925	0.895068	1.18032	0.855067	1.19124
1585	6.67	9.33	43.63	28.96	19.31	sp|Q9BZG1|RAB34_HUMAN	Ras-related protein Rab-34 OS=Homo sapiens GN=RAB34 PE=1 SV=1	HUMAN	5	Q9BZG1	GN=RAB34	1.00925	0.911315	1.13763	0.887156	1.14815
1589	6.66	6.87	29.01	16.57	13.81	sp|P55263|ADK_HUMAN	Adenosine kinase OS=Homo sapiens GN=ADK PE=1 SV=2	HUMAN	4	P55263	GN=ADK	1.00925	0.564409	1.10662	0.912011	1.11686
1630	6.39	7.48	30.39	12.06	8.353	sp|P55010|IF5_HUMAN	Eukaryotic translation initiation factor 5 OS=Homo sapiens GN=EIF5 PE=1 SV=2	HUMAN	3	P55010	GN=EIF5	1.00925	0.664319	1.13763	0.887156	1.14815
1637	6.36	7.43	26.26	11.97	6.723	sp|P61619|S61A1_HUMAN	Protein transport protein Sec61 subunit alpha isoform 1 OS=Homo sapiens GN=SEC61A1 PE=1 SV=2	HUMAN	3	P61619	GN=SEC61A1	1.00925	0.77075	1.11686	0.903649	1.1272
1641	6.35	6.8	38.7	22.26	16.44	sp|Q9NUI1|DECR2_HUMAN	Peroxisomal 2,4-dienoyl-CoA reductase OS=Homo sapiens GN=DECR2 PE=1 SV=1	HUMAN	4	Q9NUI1	GN=DECR2	1.00925	0.548061	1.24738	0.809096	1.25892
1647	6.32	6.65	45.6	34.4	22.4	sp|P62851|RS25_HUMAN	40S ribosomal protein S25 OS=Homo sapiens GN=RPS25 PE=1 SV=1	HUMAN	4	P62851	GN=RPS25	1.00925	0.736864	1.0666	0.946237	1.07647
1651	6.31	6.58	17.74	7.168	7.168	sp|O00592|PODXL_HUMAN	Podocalyxin OS=Homo sapiens GN=PODXL PE=1 SV=2	HUMAN	4	O00592	GN=PODXL	1.00925	0.767491	1.14815	0.879022	1.15878
1673	6.21	6.27	35.22	18.7	18.7	sp|P15374|UCHL3_HUMAN	Ubiquitin carboxyl-terminal hydrolase isozyme L3 OS=Homo sapiens GN=UCHL3 PE=1 SV=1	HUMAN	3	P15374	GN=UCHL3	1.00925	0.846959	1.14815	0.879022	1.15878
1705	6.09	6.4	31.05	18.63	14.71	sp|Q99848|EBP2_HUMAN	Probable rRNA-processing protein EBP2 OS=Homo sapiens GN=EBNA1BP2 PE=1 SV=2	HUMAN	4	Q99848	GN=EBNA1BP2	1.00925	0.799397	1.08643	0.928966	1.09648
1707	6.08	11.72	63.43	45.37	41.2	sp|P51148|RAB5C_HUMAN	Ras-related protein Rab-5C OS=Homo sapiens GN=RAB5C PE=1 SV=2	HUMAN	7	P51148	GN=RAB5C	1.00925	1	1.11686	0.903649	1.1272
1721	6.03	6.33	34.71	14.78	13.4	sp|Q96G21|IMP4_HUMAN	U3 small nucleolar ribonucleoprotein protein IMP4 OS=Homo sapiens GN=IMP4 PE=1 SV=1	HUMAN	3	Q96G21	GN=IMP4	1.00925	0.556519	1.14815	0.879022	1.15878
1724	6.02	7.55	19.97	7.886	6.376	sp|P41743|KPCI_HUMAN	Protein kinase C iota type OS=Homo sapiens GN=PRKCI PE=1 SV=2	HUMAN	3	P41743	GN=PRKCI	1.00925	0.827025	1.18032	0.855067	1.19124
1736	6	6.74	45.51	23.6	20.79	sp|Q03135|CAV1_HUMAN	Caveolin-1 OS=Homo sapiens GN=CAV1 PE=1 SV=4	HUMAN	4	Q03135	GN=CAV1	1.00925	0.861258	1.11686	0.903649	1.1272
1750	5.96	6.29	27.61	7.611	6.372	sp|Q6UXI9|NPNT_HUMAN	Nephronectin OS=Homo sapiens GN=NPNT PE=2 SV=3	HUMAN	6	Q6UXI9	GN=NPNT	1.00925	0.838502	1.14815	0.879022	1.15878
1758	5.92	10.51	21.59	5.013	1.799	sp|Q9NRL2|BAZ1A_HUMAN	Bromodomain adjacent to zinc finger domain protein 1A OS=Homo sapiens GN=BAZ1A PE=1 SV=2	HUMAN	4	Q9NRL2	GN=BAZ1A	1.00925	0.665182	1.11686	0.903649	1.1272
1768	5.89	6.73	30.88	8.64	7.224	sp|Q9NVM9|INT13_HUMAN	Integrator complex subunit 13 OS=Homo sapiens GN=INTS13 PE=1 SV=2	HUMAN	4	Q9NVM9	GN=INTS13	1.00925	0.905761	1.18032	0.855067	1.19124
1775	5.87	7.77	17.63	4.68	2.574	sp|Q14692|BMS1_HUMAN	Ribosome biogenesis protein BMS1 homolog OS=Homo sapiens GN=BMS1 PE=1 SV=1	HUMAN	3	Q14692	GN=BMS1	1.00925	0.840616	1.24738	0.809096	1.25892
1781	5.86	6.18	26.05	11.69	7.663	sp|Q16222|UAP1_HUMAN	UDP-N-acetylhexosamine pyrophosphorylase OS=Homo sapiens GN=UAP1 PE=1 SV=3	HUMAN	3	Q16222	GN=UAP1	1.00925	0.722644	1.18032	0.855067	1.19124
1796	5.8	6.21	21.6	11.62	5.401	sp|P09960|LKHA4_HUMAN	Leukotriene A-4 hydrolase OS=Homo sapiens GN=LTA4H PE=1 SV=2	HUMAN	3	P09960	GN=LTA4H	1.00925	0.897214	1.18032	0.855067	1.19124
1811	5.73	7.26	23.9	10.17	6.78	sp|Q8IXH7|NELFD_HUMAN	Negative elongation factor C/D OS=Homo sapiens GN=NELFCD PE=1 SV=2	HUMAN	3	Q8IXH7	GN=NELFCD	1.00925	0.712386	1.18032	0.855067	1.19124
1816	5.68	6.88	27.48	19.17	12.78	sp|O75569|PRKRA_HUMAN	Interferon-inducible double-stranded RNA-dependent protein kinase activator A OS=Homo sapiens GN=PRKRA PE=1 SV=1	HUMAN	4	O75569	GN=PRKRA	1.00925	0.863506	1.14815	0.879022	1.15878
1851	5.54	6.01	56.76	27.03	23.65	sp|Q04837|SSBP_HUMAN	Single-stranded DNA-binding protein, mitochondrial OS=Homo sapiens GN=SSBP1 PE=1 SV=1	HUMAN	3	Q04837	GN=SSBP1	1.00925	0.312069	1.1272	0.895365	1.14815
1857	5.52	6.22	24.67	7.489	5.874	sp|O00566|MPP10_HUMAN	U3 small nucleolar ribonucleoprotein protein MPP10 OS=Homo sapiens GN=MPHOSPH10 PE=1 SV=2	HUMAN	3	O00566	GN=MPHOSPH10	1.00925	0.798116	1.38038	0.731139	1.39316
1861	5.5	5.92	46.05	16.48	7.449	sp|Q07666|KHDR1_HUMAN	KH domain-containing, RNA-binding, signal transduction-associated protein 1 OS=Homo sapiens GN=KHDRBS1 PE=1 SV=1	HUMAN	3	Q07666	GN=KHDRBS1	1.00925	0.658568	1.08643	0.928966	1.09648
1879	5.44	5.69	40.61	24.52	6.897	sp|P25789|PSA4_HUMAN	Proteasome subunit alpha type-4 OS=Homo sapiens GN=PSMA4 PE=1 SV=1	HUMAN	2	P25789	GN=PSMA4	1.00925	0.989685	1.11686	0.903649	1.1272
1887	5.4	6.02	19.67	8.684	6.92	sp|Q9NY33|DPP3_HUMAN	Dipeptidyl peptidase 3 OS=Homo sapiens GN=DPP3 PE=1 SV=2	HUMAN	3	Q9NY33	GN=DPP3	1.00925	0.954104	1.38038	0.731139	1.39316
1894	5.37	5.45	38.89	15.81	9.829	sp|Q14696|MESD_HUMAN	LRP chaperone MESD OS=Homo sapiens GN=MESD PE=1 SV=2	HUMAN	2	Q14696	GN=MESD	1.00925	1	1.18032	0.855067	1.19124
1895	5.36	6.18	20.31	6.295	4.149	sp|Q14978|NOLC1_HUMAN	Nucleolar and coiled-body phosphoprotein 1 OS=Homo sapiens GN=NOLC1 PE=1 SV=2	HUMAN	3	Q14978	GN=NOLC1	1.00925	0.711987	1.24738	0.809096	1.25892
1909	5.31	5.62	20.43	7.519	3.759	sp|Q14694|UBP10_HUMAN	Ubiquitin carboxyl-terminal hydrolase 10 OS=Homo sapiens GN=USP10 PE=1 SV=2	HUMAN	2	Q14694	GN=USP10	1.00925	0.705712	1.14815	0.879022	1.15878
1932	5.24	8.82	21.57	14.61	10.34	sp|P12694|ODBA_HUMAN	2-oxoisovalerate dehydrogenase subunit alpha, mitochondrial OS=Homo sapiens GN=BCKDHA PE=1 SV=2	HUMAN	5	P12694	GN=BCKDHA	1.00925	1	1.18032	0.855067	1.19124
1939	5.23	5.63	23.47	7.333	5.333	sp|P22033|MUTA_HUMAN	Methylmalonyl-CoA mutase, mitochondrial OS=Homo sapiens GN=MUT PE=1 SV=4	HUMAN	3	P22033	GN=MUT	1.00925	0.917918	1.24738	0.809096	1.25892
1957	5.11	5.32	21.73	11.42	10.31	sp|O43488|ARK72_HUMAN	Aflatoxin B1 aldehyde reductase member 2 OS=Homo sapiens GN=AKR7A2 PE=1 SV=3	HUMAN	3	O43488	GN=AKR7A2	1.00925	0.827333	1.18032	0.855067	1.19124
1966	5.08	5.84	19.63	10.84	7.771	sp|Q9BR76|COR1B_HUMAN	Coronin-1B OS=Homo sapiens GN=CORO1B PE=1 SV=1	HUMAN	3	Q9BR76	GN=CORO1B	1.00925	0.792529	1.14815	0.879022	1.15878
2010	4.91	6.78	31.54	15.05	15.05	sp|Q68D91|MBLC2_HUMAN	Metallo-beta-lactamase domain-containing protein 2 OS=Homo sapiens GN=MBLAC2 PE=1 SV=3	HUMAN	4	Q68D91	GN=MBLAC2	1.00925	0.846904	1.18032	0.855067	1.19124
2022	4.85	7.34	50.25	16.75	14.21	sp|Q9NUP9|LIN7C_HUMAN	Protein lin-7 homolog C OS=Homo sapiens GN=LIN7C PE=1 SV=1	HUMAN	4	Q9NUP9	GN=LIN7C	1.00925	0.94843	1.38038	0.731139	1.39316
2025	4.84	10.3	21.55	3.451	2.006	sp|P46100|ATRX_HUMAN	Transcriptional regulator ATRX OS=Homo sapiens GN=ATRX PE=1 SV=5	HUMAN	5	P46100	GN=ATRX	1.00925	0.873277	1.38038	0.731139	1.39316
2041	4.78	6.72	40.99	24.77	13.06	sp|P04179|SODM_HUMAN	Superoxide dismutase [Mn], mitochondrial OS=Homo sapiens GN=SOD2 PE=1 SV=3	HUMAN	3	P04179	GN=SOD2	1.00925	0.631483	1.14815	0.879022	1.15878
2058	4.7	6.15	34.12	17.06	10.19	sp|Q53H12|AGK_HUMAN	Acylglycerol kinase, mitochondrial OS=Homo sapiens GN=AGK PE=1 SV=2	HUMAN	3	Q53H12	GN=AGK	1.00925	0.913513	1.10662	0.912011	1.11686
2059	4.7	5.42	31.88	15.94	9.783	sp|Q96B26|EXOS8_HUMAN	Exosome complex component RRP43 OS=Homo sapiens GN=EXOSC8 PE=1 SV=1	HUMAN	2	Q96B26	GN=EXOSC8	1.00925	0.688593	1.38038	0.731139	1.39316
2060	4.7	4.74	36	32.8	21.6	sp|Q9UI30|TR112_HUMAN	Multifunctional methyltransferase subunit TRM112-like protein OS=Homo sapiens GN=TRMT112 PE=1 SV=1	HUMAN	2	Q9UI30	GN=TRMT112	1.00925	0.816303	1.07647	0.937562	1.08643
2073	4.64	4.92	28.65	17.42	13.48	sp|O15145|ARPC3_HUMAN	Actin-related protein 2/3 complex subunit 3 OS=Homo sapiens GN=ARPC3 PE=1 SV=3	HUMAN	2	O15145	GN=ARPC3	1.00925	0.657243	1.18032	0.855067	1.19124
2076	4.62	10.18	18.04	5.047	1.869	sp|Q96N67|DOCK7_HUMAN	Dedicator of cytokinesis protein 7 OS=Homo sapiens GN=DOCK7 PE=1 SV=4	HUMAN	5	Q96N67	GN=DOCK7	1.00925	0.261191	1.10662	0.912011	1.11686
2092	4.57	9.37	24.98	5.405	1.388	sp|Q7Z478|DHX29_HUMAN	ATP-dependent RNA helicase DHX29 OS=Homo sapiens GN=DHX29 PE=1 SV=2	HUMAN	2	Q7Z478	GN=DHX29	1.00925	0.919571	1.14815	0.879022	1.15878
2094	4.57	4.63	31.4	18.6	18.6	sp|Q3ZCW2|LEGL_HUMAN	Galectin-related protein OS=Homo sapiens GN=LGALSL PE=1 SV=2	HUMAN	3	Q3ZCW2	GN=LGALSL	1.00925	0.828134	1.18032	0.855067	1.19124
2103	4.54	7.06	18.97	10.16	4.472	sp|Q92615|LAR4B_HUMAN	La-related protein 4B OS=Homo sapiens GN=LARP4B PE=1 SV=3	HUMAN	4	Q92615	GN=LARP4B	1.00925	0.77598	1.11686	0.903649	1.1272
2126	4.46	4.83	21.08	7.385	4.769	sp|Q9H4A4|AMPB_HUMAN	Aminopeptidase B OS=Homo sapiens GN=RNPEP PE=1 SV=2	HUMAN	3	Q9H4A4	GN=RNPEP	1.00925	0.89317	1.24738	0.809096	1.25892
2146	4.39	7.11	21.74	2.983	1.865	sp|Q8NEY1|NAV1_HUMAN	Neuron navigator 1 OS=Homo sapiens GN=NAV1 PE=1 SV=2	HUMAN	2	Q8NEY1	GN=NAV1	1.00925	0.744375	1.38038	0.731139	1.39316
2161	4.36	6.06	38.21	15.45	13.01	sp|P51572|BAP31_HUMAN	B-cell receptor-associated protein 31 OS=Homo sapiens GN=BCAP31 PE=1 SV=3	HUMAN	4	P51572	GN=BCAP31	1.00925	0.795793	1.24738	0.809096	1.25892
2174	4.33	5.71	19.09	4.938	2.849	sp|O15084|ANR28_HUMAN	Serine/threonine-protein phosphatase 6 regulatory ankyrin repeat subunit A OS=Homo sapiens GN=ANKRD28 PE=1 SV=5	HUMAN	2	O15084	GN=ANKRD28	1.00925	0.821461	1.18032	0.855067	1.19124
2202	4.24	4.73	14.09	3.32	2.105	sp|Q9H0E9|BRD8_HUMAN	Bromodomain-containing protein 8 OS=Homo sapiens GN=BRD8 PE=1 SV=2	HUMAN	2	Q9H0E9	GN=BRD8	1.00925	0.865739	1.38038	0.731139	1.39316
2206	4.22	8.44	40.88	29.87	14.47	sp|P11908|PRPS2_HUMAN	Ribose-phosphate pyrophosphokinase 2 OS=Homo sapiens GN=PRPS2 PE=1 SV=2	HUMAN	5	P11908	GN=PRPS2	1.00925	1	1.24738	0.809096	1.25892
2228	4.17	4.98	22.44	8.767	4.458	sp|Q8IUR7|ARMC8_HUMAN	Armadillo repeat-containing protein 8 OS=Homo sapiens GN=ARMC8 PE=1 SV=2	HUMAN	2	Q8IUR7	GN=ARMC8	1.00925	0.914594	1.24738	0.809096	1.25892
2251	4.13	4.94	31.43	10.39	7.532	sp|Q6RFH5|WDR74_HUMAN	WD repeat-containing protein 74 OS=Homo sapiens GN=WDR74 PE=1 SV=1	HUMAN	2	Q6RFH5	GN=WDR74	1.00925	0.598564	1.18032	0.855067	1.19124
2261	4.12	4.28	50.91	33.64	22.73	sp|P18077|RL35A_HUMAN	60S ribosomal protein L35a OS=Homo sapiens GN=RPL35A PE=1 SV=2	HUMAN	5	P18077	GN=RPL35A	1.00925	0.781313	1.09648	0.92045	1.10662
2266	4.11	4.66	15.85	4.154	3.385	sp|Q9UNN5|FAF1_HUMAN	FAS-associated factor 1 OS=Homo sapiens GN=FAF1 PE=1 SV=2	HUMAN	2	Q9UNN5	GN=FAF1	1.00925	0.969737	1.24738	0.809096	1.25892
2268	4.1	7.8	22.89	5.429	1.974	sp|Q13395|TARB1_HUMAN	Probable methyltransferase TARBP1 OS=Homo sapiens GN=TARBP1 PE=1 SV=1	HUMAN	3	Q13395	GN=TARBP1	1.00925	0.976955	1.38038	0.731139	1.39316
2303	4.05	4.71	14.57	4.079	3.03	sp|Q8IXK0|PHC2_HUMAN	Polyhomeotic-like protein 2 OS=Homo sapiens GN=PHC2 PE=1 SV=1	HUMAN	2	Q8IXK0	GN=PHC2	1.00925	0.932502	1.38038	0.731139	1.39316
2317	4.03	4.09	39.46	16.14	16.14	sp|Q9BV86|NTM1A_HUMAN	N-terminal Xaa-Pro-Lys N-methyltransferase 1 OS=Homo sapiens GN=NTMT1 PE=1 SV=3	HUMAN	2	Q9BV86	GN=NTMT1	1.00925	1	1.24738	0.809096	1.25892
2348	4	4.78	27.68	14.88	8.304	sp|Q8N5M1|ATPF2_HUMAN	ATP synthase mitochondrial F1 complex assembly factor 2 OS=Homo sapiens GN=ATPAF2 PE=1 SV=1	HUMAN	2	Q8N5M1	GN=ATPAF2	1.00925	0.933397	2.0893	0.483059	2.10863
2355	4	4.41	33.96	28.3	24.53	sp|Q6RW13|ATRAP_HUMAN	Type-1 angiotensin II receptor-associated protein OS=Homo sapiens GN=AGTRAP PE=1 SV=1	HUMAN	3	Q6RW13	GN=AGTRAP	1.00925	0.92029	1.24738	0.809096	1.25892
2359	4	4.29	46.01	17.18	17.18	sp|Q9Y3D0|MIP18_HUMAN	Mitotic spindle-associated MMXD complex subunit MIP18 OS=Homo sapiens GN=FAM96B PE=1 SV=1	HUMAN	2	Q9Y3D0	GN=FAM96B	1.00925	0.993532	1.38038	0.731139	1.39316
2386	3.97	15.79	30.61	17.01	9.66	sp|Q15418|KS6A1_HUMAN	Ribosomal protein S6 kinase alpha-1 OS=Homo sapiens GN=RPS6KA1 PE=1 SV=2	HUMAN	7	Q15418	GN=RPS6KA1	1.00925	0.826536	1.13763	0.887156	1.14815
2391	3.96	5.13	22.78	11.11	6.944	sp|Q6P1Q0|LTMD1_HUMAN	LETM1 domain-containing protein 1 OS=Homo sapiens GN=LETMD1 PE=1 SV=1	HUMAN	2	Q6P1Q0	GN=LETMD1	1.00925	0.766553	1.38038	0.731139	1.39316
2392	3.96	4.55	23.98	6.691	5.762	sp|Q15291|RBBP5_HUMAN	Retinoblastoma-binding protein 5 OS=Homo sapiens GN=RBBP5 PE=1 SV=2	HUMAN	2	Q15291	GN=RBBP5	1.00925	0.68425	1.18032	0.855067	1.19124
2396	3.95	11.87	33.27	18.77	13.75	sp|P52294|IMA5_HUMAN	Importin subunit alpha-5 OS=Homo sapiens GN=KPNA1 PE=1 SV=3	HUMAN	7	P52294	GN=KPNA1	1.00925	0.717995	1.14815	0.879022	1.15878
2416	3.87	6.41	41.03	31.28	14.87	sp|O00264|PGRC1_HUMAN	Membrane-associated progesterone receptor component 1 OS=Homo sapiens GN=PGRMC1 PE=1 SV=3	HUMAN	3	O00264	GN=PGRMC1	1.00925	0.700145	1.13763	0.887156	1.14815
2445	3.77	4.78	31.26	8.831	6.683	sp|P14324|FPPS_HUMAN	Farnesyl pyrophosphate synthase OS=Homo sapiens GN=FDPS PE=1 SV=4	HUMAN	2	P14324	GN=FDPS	1.00925	0.969211	1.24738	0.809096	1.25892
2446	3.77	3.87	36.62	21.83	18.31	sp|P26885|FKBP2_HUMAN	Peptidyl-prolyl cis-trans isomerase FKBP2 OS=Homo sapiens GN=FKBP2 PE=1 SV=2	HUMAN	2	P26885	GN=FKBP2	1.00925	0.886925	1.24738	0.809096	1.25892
2450	3.75	6.23	15.79	3.407	1.647	sp|Q7LBC6|KDM3B_HUMAN	Lysine-specific demethylase 3B OS=Homo sapiens GN=KDM3B PE=1 SV=2	HUMAN	2	Q7LBC6	GN=KDM3B	1.00925	0.88701	1.18032	0.855067	1.19124
2471	3.7	3.81	13.02	7.101	7.101	sp|O15126|SCAM1_HUMAN	Secretory carrier-associated membrane protein 1 OS=Homo sapiens GN=SCAMP1 PE=1 SV=2	HUMAN	2	O15126	GN=SCAMP1	1.00925	0.841113	1.18032	0.855067	1.20226
2480	3.66	4.14	19.5	5.256	3.181	sp|Q6UWE0|LRSM1_HUMAN	E3 ubiquitin-protein ligase LRSAM1 OS=Homo sapiens GN=LRSAM1 PE=1 SV=1	HUMAN	2	Q6UWE0	GN=LRSAM1	1.00925	0.828885	1.38038	0.731139	1.39316
2514	3.55	4.53	31.11	12.21	5.069	sp|Q96Q11|TRNT1_HUMAN	CCA tRNA nucleotidyltransferase 1, mitochondrial OS=Homo sapiens GN=TRNT1 PE=1 SV=2	HUMAN	2	Q96Q11	GN=TRNT1	1.00925	0.963686	2.0893	0.483059	2.10863
2522	3.53	9.09	25.13	8.031	4.016	sp|O75676|KS6A4_HUMAN	Ribosomal protein S6 kinase alpha-4 OS=Homo sapiens GN=RPS6KA4 PE=1 SV=1	HUMAN	4	O75676	GN=RPS6KA4	1.00925	1	1.14815	0.879022	1.15878
2547	3.47	3.79	39.59	18.37	16.73	sp|Q9NX40|OCAD1_HUMAN	OCIA domain-containing protein 1 OS=Homo sapiens GN=OCIAD1 PE=1 SV=1	HUMAN	3	Q9NX40	GN=OCIAD1	1.00925	0.769623	1.38038	0.731139	1.39316
2549	3.46	4.91	18.25	3.72	2.569	sp|O75717|WDHD1_HUMAN	WD repeat and HMG-box DNA-binding protein 1 OS=Homo sapiens GN=WDHD1 PE=1 SV=1	HUMAN	2	O75717	GN=WDHD1	1.00925	0.912682	1.38038	0.731139	1.39316
2551	3.46	3.46	38.18	20.91	12.73	sp|Q7RTV0|PHF5A_HUMAN	PHD finger-like domain-containing protein 5A OS=Homo sapiens GN=PHF5A PE=1 SV=1	HUMAN	2	Q7RTV0	GN=PHF5A	1.00925	0.86803	1.24738	0.809096	1.25892
2560	3.42	4.34	19.34	2.83	1.981	sp|Q9P2N5|RBM27_HUMAN	RNA-binding protein 27 OS=Homo sapiens GN=RBM27 PE=1 SV=2	HUMAN	2	Q9P2N5	GN=RBM27	1.00925	0.994974	1.18032	0.855067	1.19124
2582	3.37	3.68	44.8	20	16.8	sp|P82932|RT06_HUMAN	28S ribosomal protein S6, mitochondrial OS=Homo sapiens GN=MRPS6 PE=1 SV=3	HUMAN	2	P82932	GN=MRPS6	1.00925	0.876346	2.0893	0.483059	2.12814
2629	3.16	6.82	23.86	7.729	1.159	sp|Q86UV5|UBP48_HUMAN	Ubiquitin carboxyl-terminal hydrolase 48 OS=Homo sapiens GN=USP48 PE=1 SV=1	HUMAN	1	Q86UV5	GN=USP48	1.00925	0.739619	1.13763	0.887156	1.14815
2660	3.02	3.9	16.13	6.24	2.74	sp|Q9Y2V7|COG6_HUMAN	Conserved oligomeric Golgi complex subunit 6 OS=Homo sapiens GN=COG6 PE=1 SV=2	HUMAN	2	Q9Y2V7	GN=COG6	1.00925	0.904316	1.18032	0.855067	1.19124
2680	2.97	5.03	19.28	5.846	1.846	sp|Q86UT6|NLRX1_HUMAN	NLR family member X1 OS=Homo sapiens GN=NLRX1 PE=1 SV=1	HUMAN	2	Q86UT6	GN=NLRX1	1.00925	0.617869	1.18032	0.855067	1.19124
2705	2.91	13.5	27.76	17.41	15.76	sp|Q16576|RBBP7_HUMAN	Histone-binding protein RBBP7 OS=Homo sapiens GN=RBBP7 PE=1 SV=1	HUMAN	7	Q16576	GN=RBBP7	1.00925	0.882234	1.24738	0.809096	1.25892
2756	2.77	3.68	26.47	7.754	3.877	sp|P49589|SYCC_HUMAN	Cysteine--tRNA ligase, cytoplasmic OS=Homo sapiens GN=CARS PE=1 SV=3	HUMAN	2	P49589	GN=CARS	1.00925	0.93091	1.38038	0.731139	1.39316
2774	2.73	2.78	9.735	1.967	1.967	sp|Q8N3X1|FNBP4_HUMAN	Formin-binding protein 4 OS=Homo sapiens GN=FNBP4 PE=1 SV=3	HUMAN	2	Q8N3X1	GN=FNBP4	1.00925	0.919358	1.38038	0.731139	1.39316
2801	2.64	2.96	20.92	9.425	3.218	sp|Q86WR7|PRSR2_HUMAN	Proline and serine-rich protein 2 OS=Homo sapiens GN=PROSER2 PE=1 SV=2	HUMAN	1	Q86WR7	GN=PROSER2	1.00925	0.915429	1.38038	0.731139	1.39316
2804	2.62	5.91	19.63	3.899	1.094	sp|P09884|DPOLA_HUMAN	DNA polymerase alpha catalytic subunit OS=Homo sapiens GN=POLA1 PE=1 SV=2	HUMAN	1	P09884	GN=POLA1	1.00925	0.856962	1.38038	0.731139	1.39316
2805	2.62	5.31	28.18	6.519	2.099	sp|Q8TCG1|CIP2A_HUMAN	Protein CIP2A OS=Homo sapiens GN=KIAA1524 PE=1 SV=2	HUMAN	2	Q8TCG1	GN=KIAA1524	1.00925	0.961492	2.0893	0.483059	2.10863
2810	2.61	3.06	33.48	8.155	5.579	sp|Q05D32|CTSL2_HUMAN	CTD small phosphatase-like protein 2 OS=Homo sapiens GN=CTDSPL2 PE=1 SV=2	HUMAN	3	Q05D32	GN=CTDSPL2	1.00925	0.749102	1.38038	0.731139	1.39316
2830	2.57	2.65	32.56	19.93	8.306	sp|Q8NBJ7|SUMF2_HUMAN	Sulfatase-modifying factor 2 OS=Homo sapiens GN=SUMF2 PE=1 SV=2	HUMAN	2	Q8NBJ7	GN=SUMF2	1.00925	0.958729	1.14815	0.879022	1.15878
2837	2.56	2.56	27.85	9.494	8.228	sp|Q8N5N7|RM50_HUMAN	39S ribosomal protein L50, mitochondrial OS=Homo sapiens GN=MRPL50 PE=1 SV=2	HUMAN	2	Q8N5N7	GN=MRPL50	1.00925	0.871859	1.38038	0.731139	1.39316
2840	2.55	3.15	20.47	6.995	4.663	sp|Q6NVY1|HIBCH_HUMAN	3-hydroxyisobutyryl-CoA hydrolase, mitochondrial OS=Homo sapiens GN=HIBCH PE=1 SV=2	HUMAN	2	Q6NVY1	GN=HIBCH	1.00925	0.845207	1.38038	0.731139	1.39316
2880	2.43	2.68	73.74	30.3	21.21	sp|O43678|NDUA2_HUMAN	NADH dehydrogenase [ubiquinone] 1 alpha subcomplex subunit 2 OS=Homo sapiens GN=NDUFA2 PE=1 SV=3	HUMAN	1	O43678	GN=NDUFA2	1.00925	1	1.24738	0.809096	1.25892
2894	2.39	2.77	16.43	12.68	5.164	sp|O14735|CDIPT_HUMAN	CDP-diacylglycerol--inositol 3-phosphatidyltransferase OS=Homo sapiens GN=CDIPT PE=1 SV=1	HUMAN	1	O14735	GN=CDIPT	1.00925	0.791091	1.38038	0.731139	1.39316
2896	2.38	3.41	25	7.826	2.174	sp|O95396|MOCS3_HUMAN	Adenylyltransferase and sulfurtransferase MOCS3 OS=Homo sapiens GN=MOCS3 PE=1 SV=1	HUMAN	1	O95396	GN=MOCS3	1.00925	0.822872	1.38038	0.731139	1.39316
2900	2.37	8.13	61.84	36.18	30.26	sp|P22392|NDKB_HUMAN	Nucleoside diphosphate kinase B OS=Homo sapiens GN=NME2 PE=1 SV=1	HUMAN	5	P22392	GN=NME2	1.00925	1	1.18032	0.855067	1.19124
2920	2.34	2.59	22.29	7.643	6.369	sp|Q9Y6M0|TEST_HUMAN	Testisin OS=Homo sapiens GN=PRSS21 PE=1 SV=1	HUMAN	2	Q9Y6M0	GN=PRSS21	1.00925	0.972354	1.24738	0.809096	1.25892
2938	2.3	4.03	18.36	4.148	0.7944	sp|Q9NW08|RPC2_HUMAN	DNA-directed RNA polymerase III subunit RPC2 OS=Homo sapiens GN=POLR3B PE=1 SV=2	HUMAN	1	Q9NW08	GN=POLR3B	1.00925	0.922362	1.38038	0.731139	1.39316
3015	2.18	5.68	19.07	4.164	1.276	sp|Q08AD1|CAMP2_HUMAN	Calmodulin-regulated spectrin-associated protein 2 OS=Homo sapiens GN=CAMSAP2 PE=1 SV=3	HUMAN	2	Q08AD1	GN=CAMSAP2	1.00925	0.97456	2.0893	0.483059	2.10863
3052	2.13	3.3	33.54	14.15	3.692	sp|Q9BYD6|RM01_HUMAN	39S ribosomal protein L1, mitochondrial OS=Homo sapiens GN=MRPL1 PE=1 SV=2	HUMAN	1	Q9BYD6	GN=MRPL1	1.00925	0.902828	2.0893	0.483059	2.10863
3079	2.1	2.34	18.85	11.89	4.508	sp|Q7Z4W1|DCXR_HUMAN	L-xylulose reductase OS=Homo sapiens GN=DCXR PE=1 SV=2	HUMAN	1	Q7Z4W1	GN=DCXR	1.00925	0.954587	2.10863	0.47863	2.10863
3083	2.09	6.2	20.89	2.804	0.7561	sp|Q96RL7|VP13A_HUMAN	Vacuolar protein sorting-associated protein 13A OS=Homo sapiens GN=VPS13A PE=1 SV=2	HUMAN	3	Q96RL7	GN=VPS13A	1.00925	0.965963	2.0893	0.483059	2.10863
3090	2.09	2.38	23.16	6.737	2.316	sp|O43818|U3IP2_HUMAN	U3 small nucleolar RNA-interacting protein 2 OS=Homo sapiens GN=RRP9 PE=1 SV=1	HUMAN	1	O43818	GN=RRP9	1.00925	0.459875	1.38038	0.731139	1.39316
3120	2.06	6.23	18.4	3.536	3.083	sp|O43896|KIF1C_HUMAN	Kinesin-like protein KIF1C OS=Homo sapiens GN=KIF1C PE=1 SV=3	HUMAN	3	O43896	GN=KIF1C	1.00925	0.976403	2.0893	0.483059	2.10863
3127	2.06	2.49	34.43	15.57	11.32	sp|Q9BUL8|PDC10_HUMAN	Programmed cell death protein 10 OS=Homo sapiens GN=PDCD10 PE=1 SV=1	HUMAN	1	Q9BUL8	GN=PDCD10	1.00925	0.786508	1.24738	0.809096	1.25892
3137	2.05	2.92	33.86	6.842	5.263	sp|Q9NUL3|STAU2_HUMAN	Double-stranded RNA-binding protein Staufen homolog 2 OS=Homo sapiens GN=STAU2 PE=1 SV=1	HUMAN	2	Q9NUL3	GN=STAU2	1.00925	0.964185	2.0893	0.483059	2.10863
3176	2.03	2.54	27.48	12.46	2.875	sp|Q9UNQ2|DIM1_HUMAN	Probable dimethyladenosine transferase OS=Homo sapiens GN=DIMT1 PE=1 SV=1	HUMAN	1	Q9UNQ2	GN=DIMT1	1.00925	0.794272	1.24738	0.809096	1.25892
3195	2.02	4.72	18.01	5.033	3.444	sp|Q9UJX4|APC5_HUMAN	Anaphase-promoting complex subunit 5 OS=Homo sapiens GN=ANAPC5 PE=1 SV=2	HUMAN	3	Q9UJX4	GN=ANAPC5	1.00925	0.963608	2.0893	0.483059	2.10863
3215	2.02	2.29	24.72	4.613	3.137	sp|Q8N543|OGFD1_HUMAN	Prolyl 3-hydroxylase OGFOD1 OS=Homo sapiens GN=OGFOD1 PE=1 SV=1	HUMAN	1	Q8N543	GN=OGFOD1	1.00925	1	1.38038	0.731139	1.39316
3308	2	3.2	11.29	5.544	5.544	sp|Q9BVG9|PTSS2_HUMAN	Phosphatidylserine synthase 2 OS=Homo sapiens GN=PTDSS2 PE=1 SV=1	HUMAN	2	Q9BVG9	GN=PTDSS2	1.00925	0.972583	2.0893	0.483059	2.10863
3323	2	2.7	14.86	5.896	3.774	sp|Q13309|SKP2_HUMAN	S-phase kinase-associated protein 2 OS=Homo sapiens GN=SKP2 PE=1 SV=2	HUMAN	1	Q13309	GN=SKP2	1.00925	0.972374	2.0893	0.483059	2.10863
3326	2	2.63	20.93	11.05	8.14	sp|Q8IXM2|BAP18_HUMAN	Chromatin complexes subunit BAP18 OS=Homo sapiens GN=BAP18 PE=1 SV=1	HUMAN	1	Q8IXM2	GN=BAP18	1.00925	0.977272	2.0893	0.483059	2.10863
3327	2	2.62	15.08	2.513	1.616	sp|Q13123|RED_HUMAN	Protein Red OS=Homo sapiens GN=IK PE=1 SV=3	HUMAN	1	Q13123	GN=IK	1.00925	0.973539	2.0893	0.483059	2.10863
3397	2	2.11	28.29	8.553	8.553	sp|Q04941|PLP2_HUMAN	Proteolipid protein 2 OS=Homo sapiens GN=PLP2 PE=1 SV=1	HUMAN	1	Q04941	GN=PLP2	1.00925	0.920107	1.10662	0.912011	1.11686
3419	2	2.07	11.87	6.25	6.25	sp|O95562|SFT2B_HUMAN	Vesicle transport protein SFT2B OS=Homo sapiens GN=SFT2D2 PE=1 SV=1	HUMAN	1	O95562	GN=SFT2D2	1.00925	0.818323	1.18032	0.855067	1.19124
3425	2	2.05	16.49	11.34	11.34	sp|O60220|TIM8A_HUMAN	Mitochondrial import inner membrane translocase subunit Tim8 A OS=Homo sapiens GN=TIMM8A PE=1 SV=1	HUMAN	1	O60220	GN=TIMM8A	1.00925	0.952148	1.24738	0.809096	1.25892
3445	2	2	22.22	8.772	8.772	sp|Q8N5M4|TTC9C_HUMAN	Tetratricopeptide repeat protein 9C OS=Homo sapiens GN=TTC9C PE=1 SV=1	HUMAN	1	Q8N5M4	GN=TTC9C	1.00925	0.975183	2.0893	0.483059	2.10863
3451	1.98	2.72	19.94	5.287	1.511	sp|Q14CZ7|FAKD3_HUMAN	FAST kinase domain-containing protein 3, mitochondrial OS=Homo sapiens GN=FASTKD3 PE=1 SV=2	HUMAN	1	Q14CZ7	GN=FASTKD3	1.00925	0.869937	1.38038	0.731139	1.39316
3500	1.85	1.93	37.19	8.264	8.264	sp|P62699|YPEL5_HUMAN	Protein yippee-like 5 OS=Homo sapiens GN=YPEL5 PE=1 SV=1	HUMAN	1	P62699	GN=YPEL5	1.00925	0.973321	2.0893	0.483059	2.10863
3521	1.79	2.25	22.75	4	2.75	sp|O43739|CYH3_HUMAN	Cytohesin-3 OS=Homo sapiens GN=CYTH3 PE=1 SV=2	HUMAN	1	O43739	GN=CYTH3	1.00925	0.965638	2.0893	0.483059	2.10863
3534	1.76	1.84	18.53	6.643	2.797	sp|P80217|IN35_HUMAN	Interferon-induced 35 kDa protein OS=Homo sapiens GN=IFI35 PE=1 SV=5	HUMAN	1	P80217	GN=IFI35	1.00925	0.927694	1.38038	0.731139	1.39316
3585	1.63	3.53	18.74	3.578	2.896	sp|Q8NFF5|FAD1_HUMAN	FAD synthase OS=Homo sapiens GN=FLAD1 PE=1 SV=1	HUMAN	3	Q8NFF5	GN=FLAD1	1.00925	0.968762	2.0893	0.483059	2.10863
3629	1.54	4.79	26.69	7.366	1.127	sp|P23458|JAK1_HUMAN	Tyrosine-protein kinase JAK1 OS=Homo sapiens GN=JAK1 PE=1 SV=2	HUMAN	1	P23458	GN=JAK1	1.00925	1	1.18032	0.855067	1.19124
3676	1.44	1.82	27.34	8.594	6.25	sp|Q13084|RM28_HUMAN	39S ribosomal protein L28, mitochondrial OS=Homo sapiens GN=MRPL28 PE=1 SV=4	HUMAN	1	Q13084	GN=MRPL28	1.00925	0.893318	2.0893	0.483059	2.10863
3707	1.36	1.45	17.07	4.878	4.878	sp|Q9BVT8|TMUB1_HUMAN	Transmembrane and ubiquitin-like domain-containing protein 1 OS=Homo sapiens GN=TMUB1 PE=1 SV=1	HUMAN	1	Q9BVT8	GN=TMUB1	1.00925	0.976345	2.0893	0.483059	2.10863
4497	17.52	19.76	47.5	24.18	20.21	sp|O00425|IF2B3_HUMAN	Insulin-like growth factor 2 mRNA-binding protein 3 OS=Homo sapiens GN=IGF2BP3 PE=1 SV=2	HUMAN	10	O00425	GN=IGF2BP3	1.00925	0.67925	1.0666	0.946237	1.07647
5369	4.33	5.71	19.09	4.938	2.849	sp|O15084|ANR28_HUMAN	Serine/threonine-protein phosphatase 6 regulatory ankyrin repeat subunit A OS=Homo sapiens GN=ANKRD28 PE=1 SV=5	HUMAN	2	O15084	GN=ANKRD28	1.00925	0.821461	1.18032	0.855067	1.19124
18	95.14	98.46	45.75	32.36	28.04	sp|Q9NZM1|MYOF_HUMAN	Myoferlin OS=Homo sapiens GN=MYOF PE=1 SV=1	HUMAN	47	Q9NZM1	GN=MYOF	1	0.878065	1.02802	0.972747	1.02802
23	88.16	93.3	41.54	26.38	20.17	sp|Q6P2Q9|PRP8_HUMAN	Pre-mRNA-processing-splicing factor 8 OS=Homo sapiens GN=PRPF8 PE=1 SV=2	HUMAN	44	Q6P2Q9	GN=PRPF8	1	0.882366	1.02802	0.972747	1.02802
34	68.39	70.47	57.11	43.24	38.23	sp|P13639|EF2_HUMAN	Elongation factor 2 OS=Homo sapiens GN=EEF2 PE=1 SV=4	HUMAN	41	P13639	GN=EEF2	1	0.485324	1.02802	0.972747	1.02802
57	57.33	58.91	46.68	32.75	26.5	sp|P26640|SYVC_HUMAN	Valine--tRNA ligase OS=Homo sapiens GN=VARS PE=1 SV=4	HUMAN	27	P26640	GN=VARS	1	0.951118	1.02802	0.972747	1.02802
64	55.04	60.38	52.53	24.6	18.45	sp|Q14152|EIF3A_HUMAN	Eukaryotic translation initiation factor 3 subunit A OS=Homo sapiens GN=EIF3A PE=1 SV=1	HUMAN	25	Q14152	GN=EIF3A	1	0.511733	1.03753	0.963829	1.03753
83	48.69	50.39	54.94	41.03	39.64	sp|P33993|MCM7_HUMAN	DNA replication licensing factor MCM7 OS=Homo sapiens GN=MCM7 PE=1 SV=4	HUMAN	26	P33993	GN=MCM7	1	0.500861	1.02802	0.972747	1.02802
87	47.41	48.09	53.68	41.97	33.29	sp|P02786|TFR1_HUMAN	Transferrin receptor protein 1 OS=Homo sapiens GN=TFRC PE=1 SV=2	HUMAN	26	P02786	GN=TFRC	1	0.452547	1.02802	0.972747	1.02802
91	46.28	50.43	48.05	36.11	33.64	sp|Q15029|U5S1_HUMAN	116 kDa U5 small nuclear ribonucleoprotein component OS=Homo sapiens GN=EFTUD2 PE=1 SV=1	HUMAN	23	Q15029	GN=EFTUD2	1	0.669428	1.03753	0.963829	1.03753
93	46.11	48.79	48.34	36.53	29.25	sp|P35606|COPB2_HUMAN	Coatomer subunit beta' OS=Homo sapiens GN=COPB2 PE=1 SV=2	HUMAN	22	P35606	GN=COPB2	1	0.859717	1.04713	0.954993	1.04713
114	41.24	43.96	41.19	30.2	22.48	sp|P22102|PUR2_HUMAN	Trifunctional purine biosynthetic protein adenosine-3 OS=Homo sapiens GN=GART PE=1 SV=1	HUMAN	19	P22102	GN=GART	1	0.378898	1.03753	0.963829	1.03753
130	39.59	41.51	46.87	35.5	28.86	sp|Q9NR30|DDX21_HUMAN	Nucleolar RNA helicase 2 OS=Homo sapiens GN=DDX21 PE=1 SV=5	HUMAN	27	Q9NR30	GN=DDX21	1	0.606242	1.03753	0.963829	1.03753
145	37.78	41.52	41.66	28.71	23.7	sp|O00410|IPO5_HUMAN	Importin-5 OS=Homo sapiens GN=IPO5 PE=1 SV=4	HUMAN	21	O00410	GN=IPO5	1	0.867287	1.04713	0.954993	1.04713
147	37.5	43.18	46.59	32	23.61	sp|P53618|COPB_HUMAN	Coatomer subunit beta OS=Homo sapiens GN=COPB1 PE=1 SV=3	HUMAN	20	P53618	GN=COPB1	1	0.898495	1.03753	0.963829	1.03753
150	37.37	42.61	43.52	20.05	12.88	sp|Q92878|RAD50_HUMAN	DNA repair protein RAD50 OS=Homo sapiens GN=RAD50 PE=1 SV=1	HUMAN	18	Q92878	GN=RAD50	1	0.998989	1.05682	0.946237	1.05682
153	37.04	42.89	64.33	46.21	35.12	sp|P48643|TCPE_HUMAN	T-complex protein 1 subunit epsilon OS=Homo sapiens GN=CCT5 PE=1 SV=1	HUMAN	22	P48643	GN=CCT5	1	0.962812	1.04713	0.954993	1.04713
154	36.8	40.12	46.56	29.87	23.08	sp|Q7L014|DDX46_HUMAN	Probable ATP-dependent RNA helicase DDX46 OS=Homo sapiens GN=DDX46 PE=1 SV=2	HUMAN	19	Q7L014	GN=DDX46	1	0.943683	1.03753	0.963829	1.03753
155	36.64	37.17	46.11	28.49	26.54	sp|Q9Y678|COPG1_HUMAN	Coatomer subunit gamma-1 OS=Homo sapiens GN=COPG1 PE=1 SV=1	HUMAN	19	Q9Y678	GN=COPG1	1	0.557174	1.04713	0.954993	1.04713
158	36.5	38.89	73.45	60.84	49.12	sp|P49411|EFTU_HUMAN	Elongation factor Tu, mitochondrial OS=Homo sapiens GN=TUFM PE=1 SV=2	HUMAN	24	P49411	GN=TUFM	1	0.298255	1.03753	0.963829	1.03753
161	36.31	40.27	56.43	35.55	28.08	sp|P26639|SYTC_HUMAN	Threonine--tRNA ligase, cytoplasmic OS=Homo sapiens GN=TARS PE=1 SV=3	HUMAN	22	P26639	GN=TARS	1	0.79596	1.03753	0.963829	1.03753
168	35.19	38.79	36.68	23.8	20.78	sp|Q9H0A0|NAT10_HUMAN	RNA cytidine acetyltransferase OS=Homo sapiens GN=NAT10 PE=1 SV=2	HUMAN	22	Q9H0A0	GN=NAT10	1	0.653466	1.04713	0.954993	1.04713
173	34.66	37.74	80.62	63.13	55.62	sp|P08758|ANXA5_HUMAN	Annexin A5 OS=Homo sapiens GN=ANXA5 PE=1 SV=2	HUMAN	27	P08758	GN=ANXA5	1	0.414539	1.02802	0.972747	1.02802
181	33.85	38.28	54.53	36.86	34.74	sp|O00571|DDX3X_HUMAN	ATP-dependent RNA helicase DDX3X OS=Homo sapiens GN=DDX3X PE=1 SV=3	HUMAN	25	O00571	GN=DDX3X	1	0.747367	1.03753	0.963829	1.03753
185	33.41	36.48	40.22	21.69	14.51	sp|Q00341|VIGLN_HUMAN	Vigilin OS=Homo sapiens GN=HDLBP PE=1 SV=2	HUMAN	16	Q00341	GN=HDLBP	1	0.637554	1.04713	0.954993	1.04713
194	32.55	37.92	42.61	31.59	22.58	sp|P46459|NSF_HUMAN	Vesicle-fusing ATPase OS=Homo sapiens GN=NSF PE=1 SV=3	HUMAN	17	P46459	GN=NSF	1	0.584965	1.05682	0.946237	1.05682
196	32.51	35.37	52.49	36.62	26.42	sp|P33991|MCM4_HUMAN	DNA replication licensing factor MCM4 OS=Homo sapiens GN=MCM4 PE=1 SV=5	HUMAN	17	P33991	GN=MCM4	1	0.661624	1.04713	0.954993	1.04713
220	30.03	33.48	45.97	41.65	33.77	sp|O43175|SERA_HUMAN	D-3-phosphoglycerate dehydrogenase OS=Homo sapiens GN=PHGDH PE=1 SV=4	HUMAN	17	O43175	GN=PHGDH	1	0.820721	1.04713	0.954993	1.04713
221	30.03	32.82	34.75	20.24	17.06	sp|Q93009|UBP7_HUMAN	Ubiquitin carboxyl-terminal hydrolase 7 OS=Homo sapiens GN=USP7 PE=1 SV=2	HUMAN	17	Q93009	GN=USP7	1	0.524037	1.04713	0.954993	1.04713
228	29.32	31.53	60.69	46.87	43.2	sp|Q9Y230|RUVB2_HUMAN	RuvB-like 2 OS=Homo sapiens GN=RUVBL2 PE=1 SV=3	HUMAN	22	Q9Y230	GN=RUVBL2	1	0.970402	1.03753	0.963829	1.03753
238	28.43	29.22	29.13	20.81	19.17	sp|Q15459|SF3A1_HUMAN	Splicing factor 3A subunit 1 OS=Homo sapiens GN=SF3A1 PE=1 SV=1	HUMAN	16	Q15459	GN=SF3A1	1	0.743591	1.04713	0.954993	1.04713
240	28.34	29.82	33.25	24.14	17.63	sp|Q8NE71|ABCF1_HUMAN	ATP-binding cassette sub-family F member 1 OS=Homo sapiens GN=ABCF1 PE=1 SV=2	HUMAN	14	Q8NE71	GN=ABCF1	1	0.813603	1.04713	0.954993	1.04713
253	27.28	30.95	29.57	13.98	9.946	sp|Q13428|TCOF_HUMAN	Treacle protein OS=Homo sapiens GN=TCOF1 PE=1 SV=3	HUMAN	13	Q13428	GN=TCOF1	1	0.280195	1.0666	0.937562	1.0666
262	26.84	28	69.54	50.12	38.61	sp|P00558|PGK1_HUMAN	Phosphoglycerate kinase 1 OS=Homo sapiens GN=PGK1 PE=1 SV=3	HUMAN	16	P00558	GN=PGK1	1	0.568594	1.04713	0.954993	1.04713
268	26.63	27.55	36.19	24.89	19.52	sp|Q14974|IMB1_HUMAN	Importin subunit beta-1 OS=Homo sapiens GN=KPNB1 PE=1 SV=2	HUMAN	16	Q14974	GN=KPNB1	1	0.699819	1.04713	0.954993	1.04713
271	26.44	32.81	38.88	21.4	16.42	sp|Q9H3U1|UN45A_HUMAN	Protein unc-45 homolog A OS=Homo sapiens GN=UNC45A PE=1 SV=1	HUMAN	15	Q9H3U1	GN=UNC45A	1	0.839411	1.0666	0.937562	1.0666
281	25.82	28.22	41.9	18.96	15.88	sp|P78344|IF4G2_HUMAN	Eukaryotic translation initiation factor 4 gamma 2 OS=Homo sapiens GN=EIF4G2 PE=1 SV=1	HUMAN	14	P78344	GN=EIF4G2	1	0.251121	1.05682	0.946237	1.05682
289	25.16	27.32	56.91	37	31.85	sp|P36578|RL4_HUMAN	60S ribosomal protein L4 OS=Homo sapiens GN=RPL4 PE=1 SV=5	HUMAN	16	P36578	GN=RPL4	1	0.52552	1.03753	0.963829	1.03753
317	23.44	27.9	38.51	23.24	16.08	sp|P51812|KS6A3_HUMAN	Ribosomal protein S6 kinase alpha-3 OS=Homo sapiens GN=RPS6KA3 PE=1 SV=1	HUMAN	12	P51812	GN=RPS6KA3	1	0.7489	1.0666	0.937562	1.0666
320	23.28	23.9	56.46	43.96	42.08	sp|P31930|QCR1_HUMAN	Cytochrome b-c1 complex subunit 1, mitochondrial OS=Homo sapiens GN=UQCRC1 PE=1 SV=3	HUMAN	16	P31930	GN=UQCRC1	1	0.850148	1.0666	0.937562	1.0666
325	23.02	26.32	46.52	31.45	27.12	sp|P40227|TCPZ_HUMAN	T-complex protein 1 subunit zeta OS=Homo sapiens GN=CCT6A PE=1 SV=3	HUMAN	14	P40227	GN=CCT6A	1	0.798988	1.04713	0.954993	1.04713
340	22.6	24.38	29.19	16.11	14.21	sp|Q12906|ILF3_HUMAN	Interleukin enhancer-binding factor 3 OS=Homo sapiens GN=ILF3 PE=1 SV=3	HUMAN	12	Q12906	GN=ILF3	1	0.266363	1.04713	0.954993	1.04713
342	22.55	26.83	59.16	40.1	38.12	sp|P13861|KAP2_HUMAN	cAMP-dependent protein kinase type II-alpha regulatory subunit OS=Homo sapiens GN=PRKAR2A PE=1 SV=2	HUMAN	14	P13861	GN=PRKAR2A	1	0.915513	1.04713	0.954993	1.04713
350	22.24	23.57	45.1	36.41	30.5	sp|Q6DD88|ATLA3_HUMAN	Atlastin-3 OS=Homo sapiens GN=ATL3 PE=1 SV=1	HUMAN	12	Q6DD88	GN=ATL3	1	0.794591	1.05682	0.946237	1.05682
364	21.82	26.19	41.29	27.89	22.34	sp|P46063|RECQ1_HUMAN	ATP-dependent DNA helicase Q1 OS=Homo sapiens GN=RECQL PE=1 SV=3	HUMAN	12	P46063	GN=RECQL	1	0.612687	1.05682	0.946237	1.05682
367	21.68	21.96	86.67	72.12	59.39	sp|P62937|PPIA_HUMAN	Peptidyl-prolyl cis-trans isomerase A OS=Homo sapiens GN=PPIA PE=1 SV=2	HUMAN	12	P62937	GN=PPIA	1	0.798021	1.04713	0.954993	1.04713
376	21.45	23.13	63.64	41.41	32.66	sp|P46777|RL5_HUMAN	60S ribosomal protein L5 OS=Homo sapiens GN=RPL5 PE=1 SV=3	HUMAN	15	P46777	GN=RPL5	1	0.472533	1.04713	0.954993	1.04713
377	21.44	22.87	48.93	24.27	20.19	sp|P11413|G6PD_HUMAN	Glucose-6-phosphate 1-dehydrogenase OS=Homo sapiens GN=G6PD PE=1 SV=4	HUMAN	11	P11413	GN=G6PD	1	0.699135	1.05682	0.946237	1.05682
384	21.1	21.39	35.67	24.29	21.06	sp|P04040|CATA_HUMAN	Catalase OS=Homo sapiens GN=CAT PE=1 SV=3	HUMAN	10	P04040	GN=CAT	1	0.527649	1.05682	0.946237	1.05682
388	21.04	23.22	38.86	22.95	19.77	sp|Q15046|SYK_HUMAN	Lysine--tRNA ligase OS=Homo sapiens GN=KARS PE=1 SV=3	HUMAN	14	Q15046	GN=KARS	1	0.469958	1.05682	0.946237	1.05682
414	20.26	23.89	46.03	34.33	28.17	sp|Q9UMS4|PRP19_HUMAN	Pre-mRNA-processing factor 19 OS=Homo sapiens GN=PRPF19 PE=1 SV=1	HUMAN	15	Q9UMS4	GN=PRPF19	1	0.945461	1.08643	0.92045	1.08643
423	20.05	21.04	41.95	26.03	24.53	sp|P13674|P4HA1_HUMAN	Prolyl 4-hydroxylase subunit alpha-1 OS=Homo sapiens GN=P4HA1 PE=1 SV=2	HUMAN	12	P13674	GN=P4HA1	1	0.649309	1.05682	0.946237	1.05682
427	19.97	21.47	24.8	12.58	9.255	sp|Q8WX93|PALLD_HUMAN	Palladin OS=Homo sapiens GN=PALLD PE=1 SV=3	HUMAN	10	Q8WX93	GN=PALLD	1	0.919996	1.0666	0.937562	1.0666
443	19.49	19.95	37.47	30.11	29.2	sp|P18031|PTN1_HUMAN	Tyrosine-protein phosphatase non-receptor type 1 OS=Homo sapiens GN=PTPN1 PE=1 SV=1	HUMAN	11	P18031	GN=PTPN1	1	0.637459	1.05682	0.946237	1.05682
453	19.29	20.14	28.24	12.61	8.958	sp|P53992|SC24C_HUMAN	Protein transport protein Sec24C OS=Homo sapiens GN=SEC24C PE=1 SV=3	HUMAN	9	P53992	GN=SEC24C	1	0.974799	1.0666	0.937562	1.0666
456	19.19	21.27	25.87	11.52	9.232	sp|O00203|AP3B1_HUMAN	AP-3 complex subunit beta-1 OS=Homo sapiens GN=AP3B1 PE=1 SV=3	HUMAN	9	O00203	GN=AP3B1	1	0.789499	1.0666	0.937562	1.0666
475	18.84	20.67	42.86	34.16	23.81	sp|P52209|6PGD_HUMAN	6-phosphogluconate dehydrogenase, decarboxylating OS=Homo sapiens GN=PGD PE=1 SV=3	HUMAN	9	P52209	GN=PGD	1	0.898893	1.05682	0.946237	1.05682
498	18.24	18.53	33.33	20.76	20.76	sp|Q10713|MPPA_HUMAN	Mitochondrial-processing peptidase subunit alpha OS=Homo sapiens GN=PMPCA PE=1 SV=2	HUMAN	9	Q10713	GN=PMPCA	1	0.525768	1.0666	0.937562	1.0666
499	18.2	21.54	30.49	12.91	10.26	sp|Q16513|PKN2_HUMAN	Serine/threonine-protein kinase N2 OS=Homo sapiens GN=PKN2 PE=1 SV=1	HUMAN	10	Q16513	GN=PKN2	1	0.839383	1.08643	0.92045	1.08643
510	17.97	19.08	36.88	18.83	16.88	sp|P40763|STAT3_HUMAN	Signal transducer and activator of transcription 3 OS=Homo sapiens GN=STAT3 PE=1 SV=2	HUMAN	10	P40763	GN=STAT3	1	0.953124	1.10662	0.903649	1.10662
516	17.83	20.18	31.24	25.81	16.98	sp|Q9NSD9|SYFB_HUMAN	Phenylalanine--tRNA ligase beta subunit OS=Homo sapiens GN=FARSB PE=1 SV=3	HUMAN	9	Q9NSD9	GN=FARSB	1	0.783851	1.05682	0.946237	1.05682
539	17.41	22.22	21.91	7.91	5.399	sp|Q8NI27|THOC2_HUMAN	THO complex subunit 2 OS=Homo sapiens GN=THOC2 PE=1 SV=2	HUMAN	8	Q8NI27	GN=THOC2	1	0.664062	1.07647	0.928966	1.07647
541	17.39	17.77	64.1	53.21	53.21	sp|P62979|RS27A_HUMAN	Ubiquitin-40S ribosomal protein S27a OS=Homo sapiens GN=RPS27A PE=1 SV=2	HUMAN	13	P62979	GN=RPS27A	1	0.385081	1.01859	0.981748	1.01859
573	16.57	21.56	29.49	15.33	12.01	sp|Q99575|POP1_HUMAN	Ribonucleases P/MRP protein subunit POP1 OS=Homo sapiens GN=POP1 PE=1 SV=2	HUMAN	10	Q99575	GN=POP1	1	0.915568	1.07647	0.928966	1.07647
576	16.47	16.79	55.37	34.53	30.62	sp|Q96AG4|LRC59_HUMAN	Leucine-rich repeat-containing protein 59 OS=Homo sapiens GN=LRRC59 PE=1 SV=1	HUMAN	10	Q96AG4	GN=LRRC59	1	0.419315	1.05682	0.946237	1.05682
578	16.45	16.68	40.27	23.57	18.31	sp|P08621|RU17_HUMAN	U1 small nuclear ribonucleoprotein 70 kDa OS=Homo sapiens GN=SNRNP70 PE=1 SV=2	HUMAN	8	P08621	GN=SNRNP70	1	0.703826	1.05682	0.946237	1.05682
601	16.11	21.85	26.13	9.425	6.029	sp|Q10570|CPSF1_HUMAN	Cleavage and polyadenylation specificity factor subunit 1 OS=Homo sapiens GN=CPSF1 PE=1 SV=2	HUMAN	8	Q10570	GN=CPSF1	1	0.892213	1.08643	0.92045	1.08643
602	16.11	16.26	67.45	53.3	49.06	sp|P61019|RAB2A_HUMAN	Ras-related protein Rab-2A OS=Homo sapiens GN=RAB2A PE=1 SV=1	HUMAN	11	P61019	GN=RAB2A	1	0.675372	1.0666	0.937562	1.0666
609	15.89	18.39	29.78	18.4	13.32	sp|Q9BQ52|RNZ2_HUMAN	Zinc phosphodiesterase ELAC protein 2 OS=Homo sapiens GN=ELAC2 PE=1 SV=2	HUMAN	9	Q9BQ52	GN=ELAC2	1	0.927386	1.09648	0.912011	1.09648
610	15.78	16.22	36.73	22.16	17.37	sp|Q12874|SF3A3_HUMAN	Splicing factor 3A subunit 3 OS=Homo sapiens GN=SF3A3 PE=1 SV=1	HUMAN	8	Q12874	GN=SF3A3	1	0.93243	1.05682	0.946237	1.05682
612	15.71	19.14	28.33	10.96	6.494	sp|O95239|KIF4A_HUMAN	Chromosome-associated kinesin KIF4A OS=Homo sapiens GN=KIF4A PE=1 SV=3	HUMAN	7	O95239	GN=KIF4A	1	0.874996	1.09648	0.912011	1.09648
620	15.54	16.07	37.06	20.39	16.47	sp|P49257|LMAN1_HUMAN	Protein ERGIC-53 OS=Homo sapiens GN=LMAN1 PE=1 SV=2	HUMAN	7	P49257	GN=LMAN1	1	0.632984	1.08643	0.92045	1.08643
629	15.37	16.66	32.2	17.09	14.55	sp|P49959|MRE11_HUMAN	Double-strand break repair protein MRE11 OS=Homo sapiens GN=MRE11 PE=1 SV=3	HUMAN	8	P49959	GN=MRE11	1	0.91446	1.08643	0.92045	1.08643
637	15.21	17.65	28.61	13.46	10.97	sp|Q9HCE1|MOV10_HUMAN	Putative helicase MOV-10 OS=Homo sapiens GN=MOV10 PE=1 SV=2	HUMAN	8	Q9HCE1	GN=MOV10	1	0.815736	1.11686	0.895365	1.11686
675	14.61	15.51	39.22	17.11	14.44	sp|P08243|ASNS_HUMAN	Asparagine synthetase [glutamine-hydrolyzing] OS=Homo sapiens GN=ASNS PE=1 SV=4	HUMAN	7	P08243	GN=ASNS	1	0.923454	1.08643	0.92045	1.08643
683	14.55	19	39.69	11.38	6.462	sp|Q5VTR2|BRE1A_HUMAN	E3 ubiquitin-protein ligase BRE1A OS=Homo sapiens GN=RNF20 PE=1 SV=2	HUMAN	7	Q5VTR2	GN=RNF20	1	0.927817	1.10662	0.903649	1.10662
690	14.48	15.77	41.58	29.35	24.73	sp|Q99961|SH3G1_HUMAN	Endophilin-A2 OS=Homo sapiens GN=SH3GL1 PE=1 SV=1	HUMAN	8	Q99961	GN=SH3GL1	1	0.897908	1.07647	0.928966	1.07647
692	14.45	18.4	31.04	22.56	13.92	sp|Q8IZ69|TRM2A_HUMAN	tRNA (uracil-5-)-methyltransferase homolog A OS=Homo sapiens GN=TRMT2A PE=1 SV=2	HUMAN	7	Q8IZ69	GN=TRMT2A	1	0.767847	1.09648	0.912011	1.09648
693	14.44	15.95	30.25	20.46	11.74	sp|P36871|PGM1_HUMAN	Phosphoglucomutase-1 OS=Homo sapiens GN=PGM1 PE=1 SV=3	HUMAN	6	P36871	GN=PGM1	1	0.800964	1.07647	0.928966	1.07647
696	14.35	16.78	15.38	7.174	4.619	sp|P51610|HCFC1_HUMAN	Host cell factor 1 OS=Homo sapiens GN=HCFC1 PE=1 SV=2	HUMAN	9	P51610	GN=HCFC1	1	0.645173	1.07647	0.928966	1.07647
701	14.28	30.14	49.91	28.64	21.61	sp|P35241|RADI_HUMAN	Radixin OS=Homo sapiens GN=RDX PE=1 SV=1	HUMAN	15	P35241	GN=RDX	1	0.801977	1.10662	0.903649	1.10662
702	14.27	15.71	27.05	13.07	7.585	sp|Q08379|GOGA2_HUMAN	Golgin subfamily A member 2 OS=Homo sapiens GN=GOLGA2 PE=1 SV=3	HUMAN	6	Q08379	GN=GOLGA2	1	0.635006	1.08643	0.92045	1.08643
713	14.12	17.95	30.75	17.24	16.46	sp|Q14166|TTL12_HUMAN	Tubulin--tyrosine ligase-like protein 12 OS=Homo sapiens GN=TTLL12 PE=1 SV=2	HUMAN	10	Q14166	GN=TTLL12	1	0.880584	1.0666	0.937562	1.0666
720	14.06	14.76	43.29	27.59	20	sp|P31153|METK2_HUMAN	S-adenosylmethionine synthase isoform type-2 OS=Homo sapiens GN=MAT2A PE=1 SV=1	HUMAN	7	P31153	GN=MAT2A	1	0.812952	1.07647	0.928966	1.07647
721	14.05	15.7	64.29	42.52	39.12	sp|P06748|NPM_HUMAN	Nucleophosmin OS=Homo sapiens GN=NPM1 PE=1 SV=2	HUMAN	16	P06748	GN=NPM1	1	0.489161	1.03753	0.963829	1.03753
727	14	14.64	63.46	50	37.98	sp|P62241|RS8_HUMAN	40S ribosomal protein S8 OS=Homo sapiens GN=RPS8 PE=1 SV=2	HUMAN	18	P62241	GN=RPS8	1	0.779803	1.04713	0.954993	1.04713
729	13.99	14.82	30.29	18.03	15.14	sp|Q9HDC9|APMAP_HUMAN	Adipocyte plasma membrane-associated protein OS=Homo sapiens GN=APMAP PE=1 SV=2	HUMAN	7	Q9HDC9	GN=APMAP	1	0.428745	1.07647	0.928966	1.07647
735	13.85	15.14	42.13	26.97	22.75	sp|P40938|RFC3_HUMAN	Replication factor C subunit 3 OS=Homo sapiens GN=RFC3 PE=1 SV=2	HUMAN	8	P40938	GN=RFC3	1	0.884197	1.07647	0.928966	1.07647
737	13.84	14.96	40.05	32.1	30.24	sp|P55036|PSMD4_HUMAN	26S proteasome non-ATPase regulatory subunit 4 OS=Homo sapiens GN=PSMD4 PE=1 SV=1	HUMAN	8	P55036	GN=PSMD4	1	0.919048	1.11686	0.895365	1.11686
744	13.75	14.17	50.19	35.36	33.84	sp|P28074|PSB5_HUMAN	Proteasome subunit beta type-5 OS=Homo sapiens GN=PSMB5 PE=1 SV=3	HUMAN	8	P28074	GN=PSMB5	1	0.865236	1.10662	0.903649	1.10662
747	13.69	16.29	18.77	8.696	5.942	sp|O75976|CBPD_HUMAN	Carboxypeptidase D OS=Homo sapiens GN=CPD PE=1 SV=2	HUMAN	7	O75976	GN=CPD	1	0.911344	1.14815	0.870964	1.14815
750	13.62	19.76	28.89	13.82	6.814	sp|P42285|MTREX_HUMAN	Exosome RNA helicase MTR4 OS=Homo sapiens GN=MTREX PE=1 SV=3	HUMAN	7	P42285	GN=MTREX	1	0.990328	1.05682	0.946237	1.05682
763	13.47	14	53.36	36.94	36.94	sp|Q15691|MARE1_HUMAN	Microtubule-associated protein RP/EB family member 1 OS=Homo sapiens GN=MAPRE1 PE=1 SV=3	HUMAN	7	Q15691	GN=MAPRE1	1	0.820538	1.09648	0.912011	1.09648
769	13.39	14.86	28.43	15.06	10.6	sp|Q8IWA0|WDR75_HUMAN	WD repeat-containing protein 75 OS=Homo sapiens GN=WDR75 PE=1 SV=1	HUMAN	8	Q8IWA0	GN=WDR75	1	0.870807	1.08643	0.92045	1.08643
780	13.26	14.89	62.15	50.47	43.93	sp|P30044|PRDX5_HUMAN	Peroxiredoxin-5, mitochondrial OS=Homo sapiens GN=PRDX5 PE=1 SV=4	HUMAN	10	P30044	GN=PRDX5	1	0.628368	1.05682	0.946237	1.05682
787	13.13	15.48	23.63	8.208	6.21	sp|Q6P2E9|EDC4_HUMAN	Enhancer of mRNA-decapping protein 4 OS=Homo sapiens GN=EDC4 PE=1 SV=1	HUMAN	8	Q6P2E9	GN=EDC4	1	0.823764	1.08643	0.92045	1.08643
819	12.73	17.76	25.42	9.014	6.626	sp|O60343|TBCD4_HUMAN	TBC1 domain family member 4 OS=Homo sapiens GN=TBC1D4 PE=1 SV=2	HUMAN	9	O60343	GN=TBC1D4	1	0.905432	1.08643	0.92045	1.08643
822	12.66	15.24	35.95	21.35	14.42	sp|O43776|SYNC_HUMAN	Asparagine--tRNA ligase, cytoplasmic OS=Homo sapiens GN=NARS PE=1 SV=1	HUMAN	7	O43776	GN=NARS	1	0.802349	1.08643	0.92045	1.08643
827	12.61	13.78	37.36	23.3	18.02	sp|Q9H0S4|DDX47_HUMAN	Probable ATP-dependent RNA helicase DDX47 OS=Homo sapiens GN=DDX47 PE=1 SV=1	HUMAN	6	Q9H0S4	GN=DDX47	1	0.899677	1.09648	0.912011	1.09648
830	12.58	13.08	24.57	12.5	9.77	sp|O00461|GOLI4_HUMAN	Golgi integral membrane protein 4 OS=Homo sapiens GN=GOLIM4 PE=1 SV=1	HUMAN	6	O00461	GN=GOLIM4	1	0.790141	1.09648	0.912011	1.09648
851	12.35	16.7	21.35	16.14	9.53	sp|P51692|STA5B_HUMAN	Signal transducer and activator of transcription 5B OS=Homo sapiens GN=STAT5B PE=1 SV=2	HUMAN	7	P51692	GN=STAT5B	1	0.991353	1.09648	0.912011	1.09648
860	12.26	12.65	52.63	25.17	16.25	sp|Q16181|SEPT7_HUMAN	Septin-7 OS=Homo sapiens GN=SEPT7 PE=1 SV=2	HUMAN	6	Q16181	GN=SEPT7	1	0.778627	1.10662	0.903649	1.10662
873	12.1	15.4	23.35	11.63	7.089	sp|P57678|GEMI4_HUMAN	Gem-associated protein 4 OS=Homo sapiens GN=GEMIN4 PE=1 SV=2	HUMAN	8	P57678	GN=GEMIN4	1	0.744081	1.08643	0.92045	1.08643
894	11.86	12.1	26.79	15.1	9.091	sp|P27694|RFA1_HUMAN	Replication protein A 70 kDa DNA-binding subunit OS=Homo sapiens GN=RPA1 PE=1 SV=2	HUMAN	5	P27694	GN=RPA1	1	0.870607	1.0666	0.937562	1.0666
907	11.77	12.78	28.32	13.89	8	sp|Q9H0D6|XRN2_HUMAN	5'-3' exoribonuclease 2 OS=Homo sapiens GN=XRN2 PE=1 SV=1	HUMAN	6	Q9H0D6	GN=XRN2	1	1	1.07647	0.928966	1.07647
911	11.67	13.9	93.91	73.91	73.91	sp|P05387|RLA2_HUMAN	60S acidic ribosomal protein P2 OS=Homo sapiens GN=RPLP2 PE=1 SV=1	HUMAN	10	P05387	GN=RPLP2	1	0.981814	1.0666	0.937562	1.0666
933	11.52	11.6	39.33	25.52	25.52	sp|Q9UKD2|MRT4_HUMAN	mRNA turnover protein 4 homolog OS=Homo sapiens GN=MRTO4 PE=1 SV=2	HUMAN	6	Q9UKD2	GN=MRTO4	1	0.80898	1.07647	0.928966	1.07647
944	11.25	19.2	24.42	6.284	2.801	sp|O75691|UTP20_HUMAN	Small subunit processome component 20 homolog OS=Homo sapiens GN=UTP20 PE=1 SV=3	HUMAN	8	O75691	GN=UTP20	1	0.9719	1.07647	0.928966	1.07647
947	11.18	12.61	26.82	15.19	12.25	sp|Q6PI48|SYDM_HUMAN	Aspartate--tRNA ligase, mitochondrial OS=Homo sapiens GN=DARS2 PE=1 SV=1	HUMAN	7	Q6PI48	GN=DARS2	1	0.50945	1.10662	0.903649	1.10662
957	11.07	11.87	30.09	15.04	12.14	sp|Q9BY44|EIF2A_HUMAN	Eukaryotic translation initiation factor 2A OS=Homo sapiens GN=EIF2A PE=1 SV=3	HUMAN	5	Q9BY44	GN=EIF2A	1	0.718808	1.08643	0.92045	1.08643
958	11.07	11.5	42.02	25.15	25.15	sp|Q9NQG5|RPR1B_HUMAN	Regulation of nuclear pre-mRNA domain-containing protein 1B OS=Homo sapiens GN=RPRD1B PE=1 SV=1	HUMAN	6	Q9NQG5	GN=RPRD1B	1	0.873933	1.11686	0.895365	1.11686
962	11.04	11.62	53.33	28	17.6	sp|P35659|DEK_HUMAN	Protein DEK OS=Homo sapiens GN=DEK PE=1 SV=1	HUMAN	6	P35659	GN=DEK	1	0.502315	1.07647	0.928966	1.07647
974	10.91	11.63	28.13	10.57	9.375	sp|Q86V21|AACS_HUMAN	Acetoacetyl-CoA synthetase OS=Homo sapiens GN=AACS PE=1 SV=1	HUMAN	6	Q86V21	GN=AACS	1	0.892816	1.07647	0.928966	1.07647
994	10.72	12.99	20.86	7.148	4.376	sp|Q5VZK9|CARL1_HUMAN	F-actin-uncapping protein LRRC16A OS=Homo sapiens GN=CARMIL1 PE=1 SV=1	HUMAN	5	Q5VZK9	GN=CARMIL1	1	0.952224	1.11686	0.895365	1.11686
1006	10.59	13.1	49.83	37.95	29.37	sp|P11802|CDK4_HUMAN	Cyclin-dependent kinase 4 OS=Homo sapiens GN=CDK4 PE=1 SV=2	HUMAN	7	P11802	GN=CDK4	1	0.852996	1.08643	0.92045	1.08643
1009	10.57	11.46	25	11.61	9.677	sp|Q13042|CDC16_HUMAN	Cell division cycle protein 16 homolog OS=Homo sapiens GN=CDC16 PE=1 SV=2	HUMAN	6	Q13042	GN=CDC16	1	0.995335	1.09648	0.912011	1.09648
1017	10.5	12.54	25.68	11.7	8.342	sp|Q9Y5L0|TNPO3_HUMAN	Transportin-3 OS=Homo sapiens GN=TNPO3 PE=1 SV=3	HUMAN	6	Q9Y5L0	GN=TNPO3	1	0.818168	1.11686	0.895365	1.11686
1037	10.33	13.1	27.94	15.08	9.683	sp|Q13421|MSLN_HUMAN	Mesothelin OS=Homo sapiens GN=MSLN PE=1 SV=2	HUMAN	6	Q13421	GN=MSLN	1	0.805497	1.10662	0.903649	1.10662
1048	10.22	18.33	63.27	46.53	40.82	sp|P27348|1433T_HUMAN	14-3-3 protein theta OS=Homo sapiens GN=YWHAQ PE=1 SV=1	HUMAN	11	P27348	GN=YWHAQ	1	0.605544	1.08643	0.92045	1.08643
1065	10.07	11.41	27.46	16.51	13.36	sp|Q12899|TRI26_HUMAN	Tripartite motif-containing protein 26 OS=Homo sapiens GN=TRIM26 PE=1 SV=1	HUMAN	6	Q12899	GN=TRIM26	1	0.865339	1.18032	0.847227	1.18032
1067	10.07	10.63	30.82	14.86	14.86	sp|P23258|TBG1_HUMAN	Tubulin gamma-1 chain OS=Homo sapiens GN=TUBG1 PE=1 SV=2	HUMAN	6	P23258	GN=TUBG1	1	0.715887	1.11686	0.895365	1.11686
1089	9.88	19.52	35.26	20.51	15.38	sp|P17858|PFKAL_HUMAN	ATP-dependent 6-phosphofructokinase, liver type OS=Homo sapiens GN=PFKL PE=1 SV=6	HUMAN	10	P17858	GN=PFKL	1	0.691458	1.07647	0.928966	1.07647
1093	9.86	10	78	56.67	56.67	sp|P52434|RPAB3_HUMAN	DNA-directed RNA polymerases I, II, and III subunit RPABC3 OS=Homo sapiens GN=POLR2H PE=1 SV=4	HUMAN	6	P52434	GN=POLR2H	1	0.960911	1.08643	0.92045	1.08643
1100	9.8	13.26	40.44	18.43	11.95	sp|Q9UHD8|SEPT9_HUMAN	Septin-9 OS=Homo sapiens GN=SEPT9 PE=1 SV=2	HUMAN	7	Q9UHD8	GN=SEPT9	1	0.958321	1.09648	0.912011	1.09648
1112	9.69	14.73	26.07	8.007	4.968	sp|Q9Y5S2|MRCKB_HUMAN	Serine/threonine-protein kinase MRCK beta OS=Homo sapiens GN=CDC42BPB PE=1 SV=2	HUMAN	6	Q9Y5S2	GN=CDC42BPB	1	0.835371	1.11686	0.895365	1.11686
1138	9.46	10.97	38.25	22.25	17	sp|P36507|MP2K2_HUMAN	Dual specificity mitogen-activated protein kinase kinase 2 OS=Homo sapiens GN=MAP2K2 PE=1 SV=1	HUMAN	6	P36507	GN=MAP2K2	1	0.906858	1.18032	0.847227	1.18032
1197	9.04	11.96	34.17	19.17	15.28	sp|P82650|RT22_HUMAN	28S ribosomal protein S22, mitochondrial OS=Homo sapiens GN=MRPS22 PE=1 SV=1	HUMAN	5	P82650	GN=MRPS22	1	0.902849	1.08643	0.92045	1.08643
1198	9.04	9.87	36.36	29.87	27.71	sp|Q15102|PA1B3_HUMAN	Platelet-activating factor acetylhydrolase IB subunit gamma OS=Homo sapiens GN=PAFAH1B3 PE=1 SV=1	HUMAN	5	Q15102	GN=PAFAH1B3	1	0.81355	1.13763	0.879022	1.13763
1203	9	11.63	26.31	9.496	5.935	sp|Q86W92|LIPB1_HUMAN	Liprin-beta-1 OS=Homo sapiens GN=PPFIBP1 PE=1 SV=2	HUMAN	6	Q86W92	GN=PPFIBP1	1	0.966749	1.11686	0.895365	1.11686
1213	8.95	9.19	46.99	23.8	19.28	sp|Q9UHD1|CHRD1_HUMAN	Cysteine and histidine-rich domain-containing protein 1 OS=Homo sapiens GN=CHORDC1 PE=1 SV=2	HUMAN	4	Q9UHD1	GN=CHORDC1	1	0.892351	1.10662	0.903649	1.10662
1222	8.89	15.94	22.72	12.97	9.628	sp|O43264|ZW10_HUMAN	Centromere/kinetochore protein zw10 homolog OS=Homo sapiens GN=ZW10 PE=1 SV=3	HUMAN	9	O43264	GN=ZW10	1	0.898095	1.09648	0.912011	1.09648
1224	8.87	10.5	21.28	18.68	11.82	sp|P11117|PPAL_HUMAN	Lysosomal acid phosphatase OS=Homo sapiens GN=ACP2 PE=1 SV=3	HUMAN	5	P11117	GN=ACP2	1	0.885199	1.13763	0.879022	1.13763
1234	8.83	9.18	26.99	11.96	8.333	sp|P15586|GNS_HUMAN	N-acetylglucosamine-6-sulfatase OS=Homo sapiens GN=GNS PE=1 SV=3	HUMAN	4	P15586	GN=GNS	1	0.982381	1.10662	0.903649	1.10662
1238	8.82	8.97	46.64	29.15	29.15	sp|O15173|PGRC2_HUMAN	Membrane-associated progesterone receptor component 2 OS=Homo sapiens GN=PGRMC2 PE=1 SV=1	HUMAN	5	O15173	GN=PGRMC2	1	0.936055	1.10662	0.903649	1.10662
1246	8.75	10.52	47.83	37.5	29.89	sp|P36404|ARL2_HUMAN	ADP-ribosylation factor-like protein 2 OS=Homo sapiens GN=ARL2 PE=1 SV=4	HUMAN	6	P36404	GN=ARL2	1	0.855083	1.10662	0.903649	1.10662
1257	8.64	9.02	38.48	20.3	16.06	sp|O00170|AIP_HUMAN	AH receptor-interacting protein OS=Homo sapiens GN=AIP PE=1 SV=2	HUMAN	4	O00170	GN=AIP	1	0.89702	1.09648	0.912011	1.09648
1274	8.5	11.94	23.49	11.75	5.717	sp|O60763|USO1_HUMAN	General vesicular transport factor p115 OS=Homo sapiens GN=USO1 PE=1 SV=2	HUMAN	5	O60763	GN=USO1	1	0.843419	1.09648	0.912011	1.09648
1302	8.3	10.24	54.69	42.19	28.65	sp|P32969|RL9_HUMAN	60S ribosomal protein L9 OS=Homo sapiens GN=RPL9 PE=1 SV=1	HUMAN	4	P32969	GN=RPL9	1	0.998313	1.0666	0.937562	1.0666
1317	8.23	9.26	61.54	40.56	34.27	sp|P62266|RS23_HUMAN	40S ribosomal protein S23 OS=Homo sapiens GN=RPS23 PE=1 SV=3	HUMAN	5	P62266	GN=RPS23	1	0.869163	1.10662	0.903649	1.10662
1330	8.17	10.23	34.62	18.33	14.66	sp|Q13098|CSN1_HUMAN	COP9 signalosome complex subunit 1 OS=Homo sapiens GN=GPS1 PE=1 SV=4	HUMAN	5	Q13098	GN=GPS1	1	0.827109	1.10662	0.903649	1.10662
1332	8.17	8.22	49.38	46.88	40.63	sp|Q15185|TEBP_HUMAN	Prostaglandin E synthase 3 OS=Homo sapiens GN=PTGES3 PE=1 SV=1	HUMAN	8	Q15185	GN=PTGES3	1	0.910967	1.07647	0.928966	1.07647
1337	8.15	8.3	33.68	15.53	15.53	sp|Q96DV4|RM38_HUMAN	39S ribosomal protein L38, mitochondrial OS=Homo sapiens GN=MRPL38 PE=1 SV=2	HUMAN	4	Q96DV4	GN=MRPL38	1	1	1.10662	0.903649	1.10662
1346	8.11	10.2	49.33	29.33	22.22	sp|Q9UL25|RAB21_HUMAN	Ras-related protein Rab-21 OS=Homo sapiens GN=RAB21 PE=1 SV=3	HUMAN	5	Q9UL25	GN=RAB21	1	0.83407	1.14815	0.870964	1.14815
1358	8.05	8.54	20.15	8.55	7.634	sp|Q96SB4|SRPK1_HUMAN	SRSF protein kinase 1 OS=Homo sapiens GN=SRPK1 PE=1 SV=2	HUMAN	5	Q96SB4	GN=SRPK1	1	0.983832	1.38038	0.724436	1.38038
1366	8	9.72	26.52	12.2	6.241	sp|P46977|STT3A_HUMAN	Dolichyl-diphosphooligosaccharide--protein glycosyltransferase subunit STT3A OS=Homo sapiens GN=STT3A PE=1 SV=2	HUMAN	4	P46977	GN=STT3A	1	0.715915	1.07647	0.928966	1.07647
1397	7.8	9.77	34.95	20.66	7.473	sp|P07099|HYEP_HUMAN	Epoxide hydrolase 1 OS=Homo sapiens GN=EPHX1 PE=1 SV=1	HUMAN	3	P07099	GN=EPHX1	1	0.756836	1.08643	0.92045	1.08643
1406	7.75	8.08	32.21	19.89	14.01	sp|Q00796|DHSO_HUMAN	Sorbitol dehydrogenase OS=Homo sapiens GN=SORD PE=1 SV=4	HUMAN	5	Q00796	GN=SORD	1	0.592291	1.09648	0.912011	1.09648
1477	7.29	7.93	34.34	19.87	15.49	sp|Q04323|UBXN1_HUMAN	UBX domain-containing protein 1 OS=Homo sapiens GN=UBXN1 PE=1 SV=2	HUMAN	4	Q04323	GN=UBXN1	1	0.805197	1.10662	0.903649	1.10662
1479	7.28	14.17	56.5	39.5	30.5	sp|P61026|RAB10_HUMAN	Ras-related protein Rab-10 OS=Homo sapiens GN=RAB10 PE=1 SV=1	HUMAN	6	P61026	GN=RAB10	1	0.816626	1.10662	0.903649	1.10662
1497	7.21	8.09	36.29	27	22.36	sp|Q86UY6|NAA40_HUMAN	N-alpha-acetyltransferase 40 OS=Homo sapiens GN=NAA40 PE=1 SV=1	HUMAN	4	Q86UY6	GN=NAA40	1	0.994925	1.13763	0.879022	1.13763
1500	7.21	7.37	38.95	29.65	20.93	sp|P13693|TCTP_HUMAN	Translationally-controlled tumor protein OS=Homo sapiens GN=TPT1 PE=1 SV=1	HUMAN	3	P13693	GN=TPT1	1	0.785448	1.13763	0.879022	1.13763
1505	7.19	7.69	21.95	7.038	5.672	sp|P10253|LYAG_HUMAN	Lysosomal alpha-glucosidase OS=Homo sapiens GN=GAA PE=1 SV=4	HUMAN	4	P10253	GN=GAA	1	0.923959	1.14815	0.870964	1.14815
1508	7.17	7.4	26.46	21.45	10.86	sp|O94992|HEXI1_HUMAN	Protein HEXIM1 OS=Homo sapiens GN=HEXIM1 PE=1 SV=1	HUMAN	3	O94992	GN=HEXIM1	1	0.901245	1.11686	0.895365	1.11686
1534	6.99	8.31	20.35	5.973	4.757	sp|Q7Z2K6|ERMP1_HUMAN	Endoplasmic reticulum metallopeptidase 1 OS=Homo sapiens GN=ERMP1 PE=1 SV=2	HUMAN	4	Q7Z2K6	GN=ERMP1	1	0.741668	1.14815	0.870964	1.14815
1540	6.95	7.54	26.85	8.731	8.072	sp|P36915|GNL1_HUMAN	Guanine nucleotide-binding protein-like 1 OS=Homo sapiens GN=GNL1 PE=1 SV=2	HUMAN	4	P36915	GN=GNL1	1	0.769214	1.09648	0.912011	1.09648
1559	6.85	7.23	44.07	36.44	30.51	sp|Q15370|ELOB_HUMAN	Elongin-B OS=Homo sapiens GN=ELOB PE=1 SV=1	HUMAN	4	Q15370	GN=ELOB	1	0.523001	1.08643	0.92045	1.09648
1566	6.82	7.11	44.74	31.58	21.49	sp|Q9HB71|CYBP_HUMAN	Calcyclin-binding protein OS=Homo sapiens GN=CACYBP PE=1 SV=2	HUMAN	5	Q9HB71	GN=CACYBP	1	1	1.13763	0.879022	1.13763
1570	6.79	7.36	30.03	18.58	17.34	sp|P82673|RT35_HUMAN	28S ribosomal protein S35, mitochondrial OS=Homo sapiens GN=MRPS35 PE=1 SV=1	HUMAN	4	P82673	GN=MRPS35	1	0.869931	1.24738	0.801678	1.24738
1577	6.74	6.79	47.62	35.24	28.57	sp|Q9Y3U8|RL36_HUMAN	60S ribosomal protein L36 OS=Homo sapiens GN=RPL36 PE=1 SV=3	HUMAN	4	Q9Y3U8	GN=RPL36	1	0.928411	1.10662	0.903649	1.10662
1579	6.72	9.56	23.29	8.787	5.439	sp|Q12996|CSTF3_HUMAN	Cleavage stimulation factor subunit 3 OS=Homo sapiens GN=CSTF3 PE=1 SV=1	HUMAN	4	Q12996	GN=CSTF3	1	0.934013	1.24738	0.801678	1.24738
1587	6.66	9.36	26.06	12.57	5.556	sp|O60645|EXOC3_HUMAN	Exocyst complex component 3 OS=Homo sapiens GN=EXOC3 PE=1 SV=2	HUMAN	4	O60645	GN=EXOC3	1	0.826521	1.18032	0.847227	1.18032
1601	6.57	8.12	35.41	23.93	14.43	sp|Q14232|EI2BA_HUMAN	Translation initiation factor eIF-2B subunit alpha OS=Homo sapiens GN=EIF2B1 PE=1 SV=1	HUMAN	3	Q14232	GN=EIF2B1	1	0.94327	1.14815	0.870964	1.14815
1614	6.49	8.79	17.76	3.975	1.903	sp|Q9H2D6|TARA_HUMAN	TRIO and F-actin-binding protein OS=Homo sapiens GN=TRIOBP PE=1 SV=3	HUMAN	4	Q9H2D6	GN=TRIOBP	1	0.911325	1.18032	0.847227	1.18032
1642	6.35	6.67	27.19	15.6	11.82	sp|P26440|IVD_HUMAN	Isovaleryl-CoA dehydrogenase, mitochondrial OS=Homo sapiens GN=IVD PE=1 SV=1	HUMAN	4	P26440	GN=IVD	1	0.905502	1.24738	0.801678	1.24738
1643	6.34	6.78	58.67	27.04	17.35	sp|P84098|RL19_HUMAN	60S ribosomal protein L19 OS=Homo sapiens GN=RPL19 PE=1 SV=1	HUMAN	6	P84098	GN=RPL19	1	0.612537	1.09648	0.912011	1.09648
1667	6.23	6.78	24.15	12.34	8.924	sp|Q13601|KRR1_HUMAN	KRR1 small subunit processome component homolog OS=Homo sapiens GN=KRR1 PE=1 SV=4	HUMAN	3	Q13601	GN=KRR1	1	0.725552	1.11686	0.895365	1.11686
1684	6.16	6.16	46.62	29.32	29.32	sp|P62847|RS24_HUMAN	40S ribosomal protein S24 OS=Homo sapiens GN=RPS24 PE=1 SV=1	HUMAN	5	P62847	GN=RPS24	1	0.921175	1.09648	0.912011	1.09648
1685	6.15	6.81	39.05	24.76	17.62	sp|Q96IU4|ABHEB_HUMAN	Protein ABHD14B OS=Homo sapiens GN=ABHD14B PE=1 SV=1	HUMAN	3	Q96IU4	GN=ABHD14B	1	0.909246	1.24738	0.801678	1.24738
1698	6.11	7.65	42	25.33	9	sp|O15144|ARPC2_HUMAN	Actin-related protein 2/3 complex subunit 2 OS=Homo sapiens GN=ARPC2 PE=1 SV=1	HUMAN	4	O15144	GN=ARPC2	1	0.70436	1.08643	0.92045	1.08643
1711	6.06	7.04	26.63	8.939	4.097	sp|Q13393|PLD1_HUMAN	Phospholipase D1 OS=Homo sapiens GN=PLD1 PE=1 SV=1	HUMAN	3	Q13393	GN=PLD1	1	1	1.10662	0.903649	1.10662
1713	6.06	6.31	52.9	28.99	22.46	sp|P29373|RABP2_HUMAN	Cellular retinoic acid-binding protein 2 OS=Homo sapiens GN=CRABP2 PE=1 SV=2	HUMAN	3	P29373	GN=CRABP2	1	0.838095	1.14815	0.870964	1.14815
1749	5.96	8.97	33.47	11.02	6.356	sp|Q96T51|RUFY1_HUMAN	RUN and FYVE domain-containing protein 1 OS=Homo sapiens GN=RUFY1 PE=1 SV=2	HUMAN	5	Q96T51	GN=RUFY1	1	0.93052	1.13763	0.879022	1.13763
1763	5.91	5.93	80.18	42.34	30.63	sp|P14927|QCR7_HUMAN	Cytochrome b-c1 complex subunit 7 OS=Homo sapiens GN=UQCRB PE=1 SV=2	HUMAN	4	P14927	GN=UQCRB	1	0.962045	1.13763	0.879022	1.13763
1765	5.9	7.19	56.56	21.27	21.27	sp|Q01130|SRSF2_HUMAN	Serine/arginine-rich splicing factor 2 OS=Homo sapiens GN=SRSF2 PE=1 SV=4	HUMAN	5	Q01130	GN=SRSF2	1	0.694547	1.09648	0.912011	1.09648
1798	5.79	6.04	37.5	19.64	19.64	sp|Q9Y3B3|TMED7_HUMAN	Transmembrane emp24 domain-containing protein 7 OS=Homo sapiens GN=TMED7 PE=1 SV=2	HUMAN	5	Q9Y3B3	GN=TMED7	1	0.940634	1.38038	0.724436	1.38038
1805	5.76	7.8	9.915	3.521	1.619	sp|Q04721|NOTC2_HUMAN	Neurogenic locus notch homolog protein 2 OS=Homo sapiens GN=NOTCH2 PE=1 SV=3	HUMAN	3	Q04721	GN=NOTCH2	1	0.949225	1.18032	0.847227	1.18032
1821	5.66	6.24	15.45	4.679	3.373	sp|Q15269|PWP2_HUMAN	Periodic tryptophan protein 2 homolog OS=Homo sapiens GN=PWP2 PE=2 SV=2	HUMAN	3	Q15269	GN=PWP2	1	0.789056	1.10662	0.903649	1.10662
1824	5.65	7.32	35.24	14.44	3.397	sp|Q8NB16|MLKL_HUMAN	Mixed lineage kinase domain-like protein OS=Homo sapiens GN=MLKL PE=1 SV=1	HUMAN	2	Q8NB16	GN=MLKL	1	0.815319	1.11686	0.895365	1.11686
1835	5.61	5.84	24.32	7.558	6.024	sp|Q5JSH3|WDR44_HUMAN	WD repeat-containing protein 44 OS=Homo sapiens GN=WDR44 PE=1 SV=1	HUMAN	4	Q5JSH3	GN=WDR44	1	0.918045	1.13763	0.879022	1.13763
1838	5.59	7.27	29.45	7.482	5.819	sp|Q9NP58|ABCB6_HUMAN	ATP-binding cassette sub-family B member 6, mitochondrial OS=Homo sapiens GN=ABCB6 PE=1 SV=1	HUMAN	3	Q9NP58	GN=ABCB6	1	0.911944	1.23595	0.809096	1.24738
1845	5.56	9.44	22.25	12.48	7.87	sp|Q9BQ39|DDX50_HUMAN	ATP-dependent RNA helicase DDX50 OS=Homo sapiens GN=DDX50 PE=1 SV=1	HUMAN	5	Q9BQ39	GN=DDX50	1	0.902793	1.13763	0.879022	1.13763
1847	5.55	6.46	38.84	25.45	18.3	sp|Q9H444|CHM4B_HUMAN	Charged multivesicular body protein 4b OS=Homo sapiens GN=CHMP4B PE=1 SV=1	HUMAN	4	Q9H444	GN=CHMP4B	1	0.883876	1.18032	0.847227	1.18032
1860	5.5	7.56	13.91	5.581	2.47	sp|O95486|SC24A_HUMAN	Protein transport protein Sec24A OS=Homo sapiens GN=SEC24A PE=1 SV=2	HUMAN	3	O95486	GN=SEC24A	1	0.992686	1.38038	0.724436	1.38038
1883	5.42	5.93	25.83	15.83	11.11	sp|Q96EE3|SEH1_HUMAN	Nucleoporin SEH1 OS=Homo sapiens GN=SEH1L PE=1 SV=3	HUMAN	4	Q96EE3	GN=SEH1L	1	0.986185	1.14815	0.870964	1.14815
1902	5.34	6.94	22.9	9.901	2.599	sp|Q96KG9|SCYL1_HUMAN	N-terminal kinase-like protein OS=Homo sapiens GN=SCYL1 PE=1 SV=1	HUMAN	2	Q96KG9	GN=SCYL1	1	0.985432	1.13763	0.879022	1.13763
1906	5.32	5.7	22.95	6.786	6.786	sp|O00330|ODPX_HUMAN	Pyruvate dehydrogenase protein X component, mitochondrial OS=Homo sapiens GN=PDHX PE=1 SV=3	HUMAN	4	O00330	GN=PDHX	1	0.86663	1.11686	0.895365	1.11686
1913	5.29	10.65	21.49	5.601	3.765	sp|O43156|TTI1_HUMAN	TELO2-interacting protein 1 homolog OS=Homo sapiens GN=TTI1 PE=1 SV=3	HUMAN	5	O43156	GN=TTI1	1	0.921341	1.24738	0.801678	1.24738
1918	5.28	6.16	25.76	12.5	4.167	sp|Q9H3P7|GCP60_HUMAN	Golgi resident protein GCP60 OS=Homo sapiens GN=ACBD3 PE=1 SV=4	HUMAN	2	Q9H3P7	GN=ACBD3	1	0.830678	1.14815	0.870964	1.14815
1969	5.06	5.95	22.32	10.01	4.578	sp|Q9UKM7|MA1B1_HUMAN	Endoplasmic reticulum mannosyl-oligosaccharide 1,2-alpha-mannosidase OS=Homo sapiens GN=MAN1B1 PE=1 SV=2	HUMAN	3	Q9UKM7	GN=MAN1B1	1	0.844081	1.14815	0.870964	1.14815
1970	5.06	5.94	39.89	22.4	14.21	sp|P61081|UBC12_HUMAN	NEDD8-conjugating enzyme Ubc12 OS=Homo sapiens GN=UBE2M PE=1 SV=1	HUMAN	3	P61081	GN=UBE2M	1	0.917082	1.10662	0.903649	1.10662
1972	5.05	6.7	30.22	8.217	5.432	sp|Q86VS8|HOOK3_HUMAN	Protein Hook homolog 3 OS=Homo sapiens GN=HOOK3 PE=1 SV=2	HUMAN	3	Q86VS8	GN=HOOK3	1	0.953333	1.14815	0.870964	1.15878
1974	5.05	5.74	21.91	7.668	5.634	sp|O95453|PARN_HUMAN	Poly(A)-specific ribonuclease PARN OS=Homo sapiens GN=PARN PE=1 SV=1	HUMAN	3	O95453	GN=PARN	1	0.997053	1.11686	0.895365	1.11686
1985	5.01	7.18	48.62	27.52	17.89	sp|Q03013|GSTM4_HUMAN	Glutathione S-transferase Mu 4 OS=Homo sapiens GN=GSTM4 PE=1 SV=3	HUMAN	4	Q03013	GN=GSTM4	1	0.832311	1.11686	0.895365	1.11686
1987	5.01	5.28	30.41	11.34	9.278	sp|Q9H488|OFUT1_HUMAN	GDP-fucose protein O-fucosyltransferase 1 OS=Homo sapiens GN=POFUT1 PE=1 SV=1	HUMAN	3	Q9H488	GN=POFUT1	1	0.921696	1.10662	0.903649	1.10662
1989	4.99	6.72	26.19	12.58	9.897	sp|Q9NVX2|NLE1_HUMAN	Notchless protein homolog 1 OS=Homo sapiens GN=NLE1 PE=1 SV=4	HUMAN	4	Q9NVX2	GN=NLE1	1	0.948326	1.38038	0.724436	1.38038
2036	4.81	4.94	33.25	9.091	6.234	sp|Q9BRX2|PELO_HUMAN	Protein pelota homolog OS=Homo sapiens GN=PELO PE=1 SV=2	HUMAN	2	Q9BRX2	GN=PELO	1	0.961802	1.18032	0.847227	1.18032
2038	4.8	6.75	25.43	8.992	2.271	sp|Q8IY18|SMC5_HUMAN	Structural maintenance of chromosomes protein 5 OS=Homo sapiens GN=SMC5 PE=1 SV=2	HUMAN	2	Q8IY18	GN=SMC5	1	1	1.13763	0.879022	1.13763
2050	4.74	5.88	21.67	14.05	5.714	sp|Q96IJ6|GMPPA_HUMAN	Mannose-1-phosphate guanyltransferase alpha OS=Homo sapiens GN=GMPPA PE=1 SV=1	HUMAN	3	Q96IJ6	GN=GMPPA	1	0.717355	1.13763	0.879022	1.13763
2062	4.68	7.12	24.58	12.39	6.933	sp|Q9H3G5|CPVL_HUMAN	Probable serine carboxypeptidase CPVL OS=Homo sapiens GN=CPVL PE=1 SV=2	HUMAN	3	Q9H3G5	GN=CPVL	1	0.995901	1.10662	0.903649	1.10662
2065	4.66	6.49	24.64	6.24	2.24	sp|Q2NKX8|ERC6L_HUMAN	DNA excision repair protein ERCC-6-like OS=Homo sapiens GN=ERCC6L PE=1 SV=1	HUMAN	2	Q2NKX8	GN=ERCC6L	1	0.973203	1.24738	0.801678	1.24738
2066	4.66	6.37	42.13	26.9	17.26	sp|P61758|PFD3_HUMAN	Prefoldin subunit 3 OS=Homo sapiens GN=VBP1 PE=1 SV=3	HUMAN	4	P61758	GN=VBP1	1	0.825978	1.14815	0.870964	1.14815
2119	4.48	6.26	32.47	16.61	11.07	sp|P48739|PIPNB_HUMAN	Phosphatidylinositol transfer protein beta isoform OS=Homo sapiens GN=PITPNB PE=1 SV=2	HUMAN	3	P48739	GN=PITPNB	1	0.819476	1.18032	0.847227	1.18032
2131	4.45	4.99	26.51	7.516	4.175	sp|Q9BTU6|P4K2A_HUMAN	Phosphatidylinositol 4-kinase type 2-alpha OS=Homo sapiens GN=PI4K2A PE=1 SV=1	HUMAN	2	Q9BTU6	GN=PI4K2A	1	0.689382	1.18032	0.847227	1.18032
2149	4.39	5.67	39.83	21.16	9.129	sp|P78417|GSTO1_HUMAN	Glutathione S-transferase omega-1 OS=Homo sapiens GN=GSTO1 PE=1 SV=2	HUMAN	3	P78417	GN=GSTO1	1	0.689064	1.09648	0.912011	1.09648
2151	4.39	4.62	40.83	19.27	11.47	sp|P00492|HPRT_HUMAN	Hypoxanthine-guanine phosphoribosyltransferase OS=Homo sapiens GN=HPRT1 PE=1 SV=2	HUMAN	2	P00492	GN=HPRT1	1	0.94828	1.11686	0.895365	1.11686
2152	4.38	5.37	24.1	11.51	7.194	sp|Q9Y5J1|UTP18_HUMAN	U3 small nucleolar RNA-associated protein 18 homolog OS=Homo sapiens GN=UTP18 PE=1 SV=3	HUMAN	3	Q9Y5J1	GN=UTP18	1	0.877543	1.24738	0.801678	1.24738
2184	4.31	4.33	64.29	39.56	24.73	sp|Q9Y2B0|CNPY2_HUMAN	Protein canopy homolog 2 OS=Homo sapiens GN=CNPY2 PE=1 SV=1	HUMAN	3	Q9Y2B0	GN=CNPY2	1	0.787734	1.18032	0.847227	1.18032
2199	4.25	4.48	24.93	14.79	5.753	sp|Q9Y371|SHLB1_HUMAN	Endophilin-B1 OS=Homo sapiens GN=SH3GLB1 PE=1 SV=1	HUMAN	2	Q9Y371	GN=SH3GLB1	1	0.980768	1.13763	0.879022	1.13763
2200	4.25	4.28	85.57	44.33	35.05	sp|P60903|S10AA_HUMAN	Protein S100-A10 OS=Homo sapiens GN=S100A10 PE=1 SV=2	HUMAN	3	P60903	GN=S100A10	1	0.85542	1.07647	0.928966	1.07647
2218	4.2	4.66	21.25	5.469	4.062	sp|Q16822|PCKGM_HUMAN	Phosphoenolpyruvate carboxykinase [GTP], mitochondrial OS=Homo sapiens GN=PCK2 PE=1 SV=3	HUMAN	2	Q16822	GN=PCK2	1	1	1.38038	0.724436	1.38038
2224	4.19	6.48	21.94	12.4	6.533	sp|Q06124|PTN11_HUMAN	Tyrosine-protein phosphatase non-receptor type 11 OS=Homo sapiens GN=PTPN11 PE=1 SV=2	HUMAN	4	Q06124	GN=PTPN11	1	0.950274	1.13763	0.879022	1.13763
2260	4.12	4.3	57.97	33.33	33.33	sp|P62857|RS28_HUMAN	40S ribosomal protein S28 OS=Homo sapiens GN=RPS28 PE=1 SV=1	HUMAN	2	P62857	GN=RPS28	1	0.542851	1.10662	0.903649	1.10662
2269	4.1	6.04	19.94	8.631	5.208	sp|Q8NCG7|DGLB_HUMAN	Sn1-specific diacylglycerol lipase beta OS=Homo sapiens GN=DAGLB PE=1 SV=2	HUMAN	3	Q8NCG7	GN=DAGLB	1	0.888813	1.24738	0.801678	1.24738
2295	4.06	4.68	27.62	13.29	6.993	sp|O75323|NIPS2_HUMAN	Protein NipSnap homolog 2 OS=Homo sapiens GN=NIPSNAP2 PE=1 SV=1	HUMAN	2	O75323	GN=NIPSNAP2	1	0.975729	2.0893	0.47863	2.0893
2321	4.02	5.36	19.76	10.18	3.87	sp|P43490|NAMPT_HUMAN	Nicotinamide phosphoribosyltransferase OS=Homo sapiens GN=NAMPT PE=1 SV=1	HUMAN	2	P43490	GN=NAMPT	1	0.873154	1.38038	0.724436	1.38038
2328	4.02	4.18	24.96	4.779	4.779	sp|Q53GS9|SNUT2_HUMAN	U4/U6.U5 tri-snRNP-associated protein 2 OS=Homo sapiens GN=USP39 PE=1 SV=2	HUMAN	2	Q53GS9	GN=USP39	1	0.948077	1.18032	0.847227	1.18032
2346	4	6.63	26.71	15.96	12.38	sp|P60510|PP4C_HUMAN	Serine/threonine-protein phosphatase 4 catalytic subunit OS=Homo sapiens GN=PPP4C PE=1 SV=1	HUMAN	3	P60510	GN=PPP4C	1	1	1.18032	0.847227	1.18032
2360	4	4.29	32.03	21.57	18.95	sp|Q9NX24|NHP2_HUMAN	H/ACA ribonucleoprotein complex subunit 2 OS=Homo sapiens GN=NHP2 PE=1 SV=1	HUMAN	2	Q9NX24	GN=NHP2	1	0.963473	1.10662	0.903649	1.10662
2406	3.92	7.49	18.43	5.537	2.479	sp|Q96KQ7|EHMT2_HUMAN	Histone-lysine N-methyltransferase EHMT2 OS=Homo sapiens GN=EHMT2 PE=1 SV=3	HUMAN	4	Q96KQ7	GN=EHMT2	1	0.693388	1.24738	0.801678	1.24738
2458	3.72	4.36	25.23	10.33	5.015	sp|Q9H089|LSG1_HUMAN	Large subunit GTPase 1 homolog OS=Homo sapiens GN=LSG1 PE=1 SV=2	HUMAN	2	Q9H089	GN=LSG1	1	0.951753	1.24738	0.801678	1.24738
2474	3.68	16.32	46.13	31.58	23.22	sp|P36873|PP1G_HUMAN	Serine/threonine-protein phosphatase PP1-gamma catalytic subunit OS=Homo sapiens GN=PPP1CC PE=1 SV=1	HUMAN	8	P36873	GN=PPP1CC	1	0.943046	2.0893	0.47863	2.0893
2476	3.68	4.18	35.53	11.17	7.107	sp|Q8N8S7|ENAH_HUMAN	Protein enabled homolog OS=Homo sapiens GN=ENAH PE=1 SV=2	HUMAN	2	Q8N8S7	GN=ENAH	1	0.934479	1.38038	0.724436	1.38038
2483	3.65	5.98	29.01	13.17	8.779	sp|Q13177|PAK2_HUMAN	Serine/threonine-protein kinase PAK 2 OS=Homo sapiens GN=PAK2 PE=1 SV=3	HUMAN	4	Q13177	GN=PAK2	1	0.855621	1.13763	0.879022	1.13763
2510	3.56	3.72	44.81	21.23	13.21	sp|P23919|KTHY_HUMAN	Thymidylate kinase OS=Homo sapiens GN=DTYMK PE=1 SV=4	HUMAN	3	P23919	GN=DTYMK	1	0.763293	1.14815	0.870964	1.14815
2572	3.39	3.52	17.05	5.636	3.035	sp|O43823|AKAP8_HUMAN	A-kinase anchor protein 8 OS=Homo sapiens GN=AKAP8 PE=1 SV=1	HUMAN	2	O43823	GN=AKAP8	1	0.92345	1.18032	0.847227	1.18032
2574	3.38	6.13	22.1	6.27	2.338	sp|Q9H270|VPS11_HUMAN	Vacuolar protein sorting-associated protein 11 homolog OS=Homo sapiens GN=VPS11 PE=1 SV=1	HUMAN	2	Q9H270	GN=VPS11	1	0.931815	1.38038	0.724436	1.38038
2609	3.23	3.45	26.1	6.289	6.289	sp|Q8TC12|RDH11_HUMAN	Retinol dehydrogenase 11 OS=Homo sapiens GN=RDH11 PE=1 SV=2	HUMAN	2	Q8TC12	GN=RDH11	1	0.990111	2.0893	0.47863	2.0893
2633	3.15	3.44	22.2	10.11	5.055	sp|P0CG08|GPHRB_HUMAN	Golgi pH regulator B OS=Homo sapiens GN=GPR89B PE=1 SV=1	HUMAN	2	P0CG08	GN=GPR89B	1	0.933024	1.24738	0.801678	1.24738
2727	2.86	3	27.84	11.36	11.36	sp|Q01658|NC2B_HUMAN	Protein Dr1 OS=Homo sapiens GN=DR1 PE=1 SV=1	HUMAN	2	Q01658	GN=DR1	1	0.860228	1.24738	0.801678	1.24738
2731	2.85	3.06	17.48	10.09	4.685	sp|Q9Y5Y0|FLVC1_HUMAN	Feline leukemia virus subgroup C receptor-related protein 1 OS=Homo sapiens GN=FLVCR1 PE=1 SV=1	HUMAN	1	Q9Y5Y0	GN=FLVCR1	1	0.950144	1.14815	0.870964	1.14815
2738	2.82	3.24	23.79	8.897	3.095	sp|P35269|T2FA_HUMAN	General transcription factor IIF subunit 1 OS=Homo sapiens GN=GTF2F1 PE=1 SV=2	HUMAN	1	P35269	GN=GTF2F1	1	0.939306	1.24738	0.801678	1.24738
2744	2.81	2.88	39.87	15.36	4.902	sp|P50897|PPT1_HUMAN	Palmitoyl-protein thioesterase 1 OS=Homo sapiens GN=PPT1 PE=1 SV=1	HUMAN	1	P50897	GN=PPT1	1	0.796509	1.24738	0.801678	1.24738
2766	2.74	4.65	20.13	6.924	2.738	sp|Q96EK5|KBP_HUMAN	KIF1-binding protein OS=Homo sapiens GN=KIF1BP PE=1 SV=1	HUMAN	2	Q96EK5	GN=KIF1BP	1	0.870327	1.24738	0.801678	1.24738
2793	2.65	5.15	18.68	3.472	0.596	sp|Q9Y4A5|TRRAP_HUMAN	Transformation/transcription domain-associated protein OS=Homo sapiens GN=TRRAP PE=1 SV=3	HUMAN	3	Q9Y4A5	GN=TRRAP	1	0.978334	1.13763	0.879022	1.13763
2827	2.57	3.88	18.89	4.585	2.402	sp|O60502|OGA_HUMAN	Protein O-GlcNAcase OS=Homo sapiens GN=MGEA5 PE=1 SV=2	HUMAN	2	O60502	GN=MGEA5	1	0.93416	1.13763	0.879022	1.13763
2847	2.53	8.4	17.72	3.864	2.451	sp|P16066|ANPRA_HUMAN	Atrial natriuretic peptide receptor 1 OS=Homo sapiens GN=NPR1 PE=1 SV=1	HUMAN	4	P16066	GN=NPR1	1	0.977982	2.0893	0.47863	2.0893
2856	2.51	2.95	27.94	6.16	2.865	sp|Q6ZRP7|QSOX2_HUMAN	Sulfhydryl oxidase 2 OS=Homo sapiens GN=QSOX2 PE=1 SV=3	HUMAN	2	Q6ZRP7	GN=QSOX2	1	0.738878	1.13763	0.879022	1.13763
2889	2.41	2.65	23.53	13.49	7.612	sp|O43396|TXNL1_HUMAN	Thioredoxin-like protein 1 OS=Homo sapiens GN=TXNL1 PE=1 SV=3	HUMAN	1	O43396	GN=TXNL1	1	0.984226	2.0893	0.47863	2.0893
2910	2.35	12.01	30.06	7.312	3.102	sp|Q13464|ROCK1_HUMAN	Rho-associated protein kinase 1 OS=Homo sapiens GN=ROCK1 PE=1 SV=1	HUMAN	3	Q13464	GN=ROCK1	1	0.927249	2.0893	0.47863	2.0893
2978	2.24	2.69	40.95	11.75	3.175	sp|Q8NFV4|ABHDB_HUMAN	Protein ABHD11 OS=Homo sapiens GN=ABHD11 PE=1 SV=1	HUMAN	1	Q8NFV4	GN=ABHD11	1	0.923861	2.0893	0.47863	2.0893
3048	2.14	2.2	18.81	7.339	7.339	sp|Q12962|TAF10_HUMAN	Transcription initiation factor TFIID subunit 10 OS=Homo sapiens GN=TAF10 PE=1 SV=1	HUMAN	2	Q12962	GN=TAF10	1	0.984694	2.0893	0.47863	2.0893
3173	2.03	3.09	21.91	9.562	9.562	sp|Q8WY22|BRI3B_HUMAN	BRI3-binding protein OS=Homo sapiens GN=BRI3BP PE=1 SV=1	HUMAN	2	Q8WY22	GN=BRI3BP	1	0.671986	1.38038	0.724436	1.38038
3174	2.03	3.05	16.51	3.455	2.495	sp|Q96T60|PNKP_HUMAN	Bifunctional polynucleotide phosphatase/kinase OS=Homo sapiens GN=PNKP PE=1 SV=1	HUMAN	2	Q96T60	GN=PNKP	1	0.945634	2.0893	0.47863	2.0893
3241	2.01	3.04	13.07	2.29	0.9542	sp|Q9H0E3|SP130_HUMAN	Histone deacetylase complex subunit SAP130 OS=Homo sapiens GN=SAP130 PE=1 SV=1	HUMAN	1	Q9H0E3	GN=SAP130	1	0.992143	2.0893	0.47863	2.0893
3247	2.01	2.73	15.21	3.681	1.35	sp|Q96SB3|NEB2_HUMAN	Neurabin-2 OS=Homo sapiens GN=PPP1R9B PE=1 SV=2	HUMAN	1	Q96SB3	GN=PPP1R9B	1	0.991469	2.0893	0.47863	2.0893
3261	2.01	2.16	28.13	26.04	12.5	sp|Q8TF09|DLRB2_HUMAN	Dynein light chain roadblock-type 2 OS=Homo sapiens GN=DYNLRB2 PE=1 SV=1	HUMAN	1	Q8TF09	GN=DYNLRB2	1	0.961617	2.0893	0.47863	2.0893
3285	2	7.56	42.33	27.91	23.72	sp|P61020|RAB5B_HUMAN	Ras-related protein Rab-5B OS=Homo sapiens GN=RAB5B PE=1 SV=1	HUMAN	4	P61020	GN=RAB5B	1	0.980725	2.0893	0.47863	2.0893
3286	2	6.08	33.33	18.23	18.23	sp|P15153|RAC2_HUMAN	Ras-related C3 botulinum toxin substrate 2 OS=Homo sapiens GN=RAC2 PE=1 SV=1	HUMAN	3	P15153	GN=RAC2	1	0.986488	2.0893	0.47863	2.0893
3352	2	2.33	22.64	22.64	10.38	sp|P35754|GLRX1_HUMAN	Glutaredoxin-1 OS=Homo sapiens GN=GLRX PE=1 SV=2	HUMAN	1	P35754	GN=GLRX	1	0.977688	2.0893	0.47863	2.0893
3376	2	2.18	13.7	7.306	7.306	sp|Q7Z7N9|T179B_HUMAN	Transmembrane protein 179B OS=Homo sapiens GN=TMEM179B PE=1 SV=1	HUMAN	1	Q7Z7N9	GN=TMEM179B	1	0.981108	2.0893	0.47863	2.0893
3449	2	2	10.06	7.547	7.547	sp|P09234|RU1C_HUMAN	U1 small nuclear ribonucleoprotein C OS=Homo sapiens GN=SNRPC PE=1 SV=1	HUMAN	1	P09234	GN=SNRPC	1	0.990708	2.0893	0.47863	2.0893
3460	1.94	9.01	20.99	4.849	2.305	sp|Q8WVM7|STAG1_HUMAN	Cohesin subunit SA-1 OS=Homo sapiens GN=STAG1 PE=1 SV=3	HUMAN	3	Q8WVM7	GN=STAG1	1	0.902457	1.38038	0.724436	1.38038
3482	1.89	2.1	35.48	9.091	7.331	sp|Q8NET6|CHSTD_HUMAN	Carbohydrate sulfotransferase 13 OS=Homo sapiens GN=CHST13 PE=1 SV=1	HUMAN	2	Q8NET6	GN=CHST13	1	0.973463	2.0893	0.47863	2.0893
3483	1.89	1.99	13.11	2.459	2.459	sp|Q8WTS6|SETD7_HUMAN	Histone-lysine N-methyltransferase SETD7 OS=Homo sapiens GN=SETD7 PE=1 SV=1	HUMAN	1	Q8WTS6	GN=SETD7	1	0.987703	2.0893	0.47863	2.0893
3495	1.87	2.14	24.51	7.588	6.226	sp|Q9BZK7|TBL1R_HUMAN	F-box-like/WD repeat-containing protein TBL1XR1 OS=Homo sapiens GN=TBL1XR1 PE=1 SV=1	HUMAN	2	Q9BZK7	GN=TBL1XR1	1	0.936256	1.24738	0.801678	1.24738
3519	1.79	6.55	17.59	3.755	0.9881	sp|Q15154|PCM1_HUMAN	Pericentriolar material 1 protein OS=Homo sapiens GN=PCM1 PE=1 SV=4	HUMAN	3	Q15154	GN=PCM1	1	0.967147	1.38038	0.724436	1.38038
3528	1.77	2.29	10.59	4.187	2.956	sp|Q8WUD6|CHPT1_HUMAN	Cholinephosphotransferase 1 OS=Homo sapiens GN=CHPT1 PE=1 SV=1	HUMAN	1	Q8WUD6	GN=CHPT1	1	0.988528	2.0893	0.47863	2.0893
3545	1.72	1.96	32.11	12.54	4.893	sp|Q9Y375|CIA30_HUMAN	Complex I intermediate-associated protein 30, mitochondrial OS=Homo sapiens GN=NDUFAF1 PE=1 SV=2	HUMAN	1	Q9Y375	GN=NDUFAF1	1	0.960441	1.18032	0.847227	1.18032
3561	1.68	2.55	28.34	7.962	4.14	sp|Q96DB5|RMD1_HUMAN	Regulator of microtubule dynamics protein 1 OS=Homo sapiens GN=RMDN1 PE=1 SV=1	HUMAN	1	Q96DB5	GN=RMDN1	1	0.999313	1.38038	0.724436	1.38038
3566	1.66	5.01	22.22	7.724	2.846	sp|P08582|TRFM_HUMAN	Melanotransferrin OS=Homo sapiens GN=MELTF PE=1 SV=2	HUMAN	2	P08582	GN=MELTF	1	0.983725	2.0893	0.47863	2.0893
3579	1.64	2.57	19.89	2.744	0.9146	sp|Q9H7N4|SFR19_HUMAN	Splicing factor, arginine/serine-rich 19 OS=Homo sapiens GN=SCAF1 PE=1 SV=3	HUMAN	1	Q9H7N4	GN=SCAF1	1	1	1.38038	0.724436	1.38038
3621	1.57	1.6	19.15	5.851	3.723	sp|O95445|APOM_HUMAN	Apolipoprotein M OS=Homo sapiens GN=APOM PE=1 SV=2	HUMAN	1	O95445	GN=APOM	1	0.983141	2.0893	0.47863	2.0893
3627	1.55	1.69	27.78	6.536	3.268	sp|Q9BRJ2|RM45_HUMAN	39S ribosomal protein L45, mitochondrial OS=Homo sapiens GN=MRPL45 PE=1 SV=2	HUMAN	1	Q9BRJ2	GN=MRPL45	1	0.986877	1.24738	0.801678	1.24738
3641	1.51	1.8	10.51	3.409	2.273	sp|Q9NPF2|CHSTB_HUMAN	Carbohydrate sulfotransferase 11 OS=Homo sapiens GN=CHST11 PE=1 SV=1	HUMAN	1	Q9NPF2	GN=CHST11	1	0.986614	2.0893	0.47863	2.0893
3679	1.43	1.66	23.4	11.17	4.255	sp|Q8IUR0|TPPC5_HUMAN	Trafficking protein particle complex subunit 5 OS=Homo sapiens GN=TRAPPC5 PE=1 SV=1	HUMAN	1	Q8IUR0	GN=TRAPPC5	1	0.937986	2.0893	0.47863	2.0893
3696	1.38	6.62	27	3.984	0.7378	sp|Q92817|EVPL_HUMAN	Envoplakin OS=Homo sapiens GN=EVPL PE=1 SV=3	HUMAN	2	Q92817	GN=EVPL	1	0.978738	2.0893	0.47863	2.0893
3712	1.34	1.6	31.13	7.233	2.83	sp|Q8WVY7|UBCP1_HUMAN	Ubiquitin-like domain-containing CTD phosphatase 1 OS=Homo sapiens GN=UBLCP1 PE=1 SV=2	HUMAN	1	Q8WVY7	GN=UBLCP1	1	0.986373	2.0893	0.47863	2.0893
7	141.15	141.3	62.99	35.35	27.06	sp|Q09666|AHNK_HUMAN	Neuroblast differentiation-associated protein AHNAK OS=Homo sapiens GN=AHNAK PE=1 SV=2	HUMAN	81	Q09666	GN=AHNAK	0.990832	0.896164	1.01859	0.972747	1.00925
27	82.81	89.36	49.11	27.2	22.17	sp|Q01082|SPTB2_HUMAN	Spectrin beta chain, non-erythrocytic 1 OS=Homo sapiens GN=SPTBN1 PE=1 SV=2	HUMAN	44	Q01082	GN=SPTBN1	0.990832	0.721816	1.02802	0.963829	1.01859
49	60.63	64.95	32.91	17.56	14.54	sp|Q13085|ACACA_HUMAN	Acetyl-CoA carboxylase 1 OS=Homo sapiens GN=ACACA PE=1 SV=2	HUMAN	31	Q13085	GN=ACACA	0.990832	0.737212	1.03753	0.954993	1.02802
67	54.68	57.75	32.28	17.29	11.86	sp|P46013|KI67_HUMAN	Proliferation marker protein Ki-67 OS=Homo sapiens GN=MKI67 PE=1 SV=2	HUMAN	27	P46013	GN=MKI67	0.990832	0.837821	1.03753	0.954993	1.02802
70	53.66	55.31	50.83	40.39	34.4	sp|P49588|SYAC_HUMAN	Alanine--tRNA ligase, cytoplasmic OS=Homo sapiens GN=AARS PE=1 SV=2	HUMAN	29	P49588	GN=AARS	0.990832	0.832826	1.03753	0.954993	1.02802
74	52.64	57.38	37.98	30.79	25.88	sp|Q16531|DDB1_HUMAN	DNA damage-binding protein 1 OS=Homo sapiens GN=DDB1 PE=1 SV=1	HUMAN	26	Q16531	GN=DDB1	0.990832	0.794891	1.03753	0.954993	1.02802
76	52.37	53.88	45.65	33.74	30.25	sp|P22314|UBA1_HUMAN	Ubiquitin-like modifier-activating enzyme 1 OS=Homo sapiens GN=UBA1 PE=1 SV=3	HUMAN	32	P22314	GN=UBA1	0.990832	0.892826	1.02802	0.963829	1.01859
79	49.78	51.49	75.54	63.52	51.07	sp|P08670|VIME_HUMAN	Vimentin OS=Homo sapiens GN=VIM PE=1 SV=4	HUMAN	44	P08670	GN=VIM	0.990832	0.496881	1.03753	0.954993	1.02802
97	44.69	47.18	35.52	20.83	16.45	sp|Q04637|IF4G1_HUMAN	Eukaryotic translation initiation factor 4 gamma 1 OS=Homo sapiens GN=EIF4G1 PE=1 SV=4	HUMAN	22	Q04637	GN=EIF4G1	0.990832	0.773385	1.03753	0.954993	1.02802
98	44.45	46.95	42.84	32.03	25.33	sp|P55060|XPO2_HUMAN	Exportin-2 OS=Homo sapiens GN=CSE1L PE=1 SV=3	HUMAN	21	P55060	GN=CSE1L	0.990832	0.600062	1.03753	0.954993	1.02802
107	42.76	50.02	29.97	17.05	12.71	sp|Q14839|CHD4_HUMAN	Chromodomain-helicase-DNA-binding protein 4 OS=Homo sapiens GN=CHD4 PE=1 SV=2	HUMAN	24	Q14839	GN=CHD4	0.990832	0.917717	1.05682	0.937562	1.04713
108	42.74	49.16	44.97	34.34	27.66	sp|O00159|MYO1C_HUMAN	Unconventional myosin-Ic OS=Homo sapiens GN=MYO1C PE=1 SV=4	HUMAN	25	O00159	GN=MYO1C	0.990832	0.950561	1.03753	0.954993	1.02802
109	42.5	43.48	54.22	35.56	33.11	sp|P33992|MCM5_HUMAN	DNA replication licensing factor MCM5 OS=Homo sapiens GN=MCM5 PE=1 SV=5	HUMAN	21	P33992	GN=MCM5	0.990832	0.848363	1.03753	0.954993	1.02802
110	42.4	43.76	53.7	34.57	30.36	sp|Q01813|PFKAP_HUMAN	ATP-dependent 6-phosphofructokinase, platelet type OS=Homo sapiens GN=PFKP PE=1 SV=2	HUMAN	27	Q01813	GN=PFKP	0.990832	0.421376	1.03753	0.954993	1.02802
111	42.08	43.91	64.01	48.05	39.89	sp|P50991|TCPD_HUMAN	T-complex protein 1 subunit delta OS=Homo sapiens GN=CCT4 PE=1 SV=4	HUMAN	22	P50991	GN=CCT4	0.990832	0.874716	1.03753	0.954993	1.02802
115	41.21	44.63	37.72	24.4	21.61	sp|Q15393|SF3B3_HUMAN	Splicing factor 3B subunit 3 OS=Homo sapiens GN=SF3B3 PE=1 SV=4	HUMAN	25	Q15393	GN=SF3B3	0.990832	0.83898	1.02802	0.963829	1.01859
119	40.74	48.53	33.05	18.03	12.15	sp|P11388|TOP2A_HUMAN	DNA topoisomerase 2-alpha OS=Homo sapiens GN=TOP2A PE=1 SV=3	HUMAN	20	P11388	GN=TOP2A	0.990832	0.980789	1.0666	0.928966	1.05682
120	40.72	43.04	55.81	41.92	33.21	sp|P23921|RIR1_HUMAN	Ribonucleoside-diphosphate reductase large subunit OS=Homo sapiens GN=RRM1 PE=1 SV=1	HUMAN	24	P23921	GN=RRM1	0.990832	0.947677	1.04713	0.946237	1.03753
134	39.19	40.7	48.12	30.31	23.89	sp|P49736|MCM2_HUMAN	DNA replication licensing factor MCM2 OS=Homo sapiens GN=MCM2 PE=1 SV=4	HUMAN	17	P49736	GN=MCM2	0.990832	0.747053	1.03753	0.954993	1.02802
165	35.39	39.14	44.24	32.03	25.46	sp|Q8WUM4|PDC6I_HUMAN	Programmed cell death 6-interacting protein OS=Homo sapiens GN=PDCD6IP PE=1 SV=1	HUMAN	20	Q8WUM4	GN=PDCD6IP	0.990832	0.844102	1.03753	0.954993	1.02802
175	34.2	49.89	62.71	51.17	47.74	sp|P0DMV9|HS71B_HUMAN	Heat shock 70 kDa protein 1B OS=Homo sapiens GN=HSPA1B PE=1 SV=1	HUMAN	45	P0DMV9	GN=HSPA1B	0.990832	0.533719	1.03753	0.954993	1.02802
182	33.81	34.26	46.74	31.45	22.93	sp|O75534|CSDE1_HUMAN	Cold shock domain-containing protein E1 OS=Homo sapiens GN=CSDE1 PE=1 SV=2	HUMAN	18	O75534	GN=CSDE1	0.990832	0.635725	1.03753	0.954993	1.02802
190	33.09	39.45	37.79	19.72	15.26	sp|Q14203|DCTN1_HUMAN	Dynactin subunit 1 OS=Homo sapiens GN=DCTN1 PE=1 SV=3	HUMAN	16	Q14203	GN=DCTN1	0.990832	0.888877	1.05682	0.937562	1.04713
201	32.13	38.31	43.21	35	27.31	sp|P08237|PFKAM_HUMAN	ATP-dependent 6-phosphofructokinase, muscle type OS=Homo sapiens GN=PFKM PE=1 SV=2	HUMAN	21	P08237	GN=PFKM	0.990832	0.842831	1.03753	0.954993	1.02802
230	29.27	33.65	32.33	24.36	18.16	sp|Q92900|RENT1_HUMAN	Regulator of nonsense transcripts 1 OS=Homo sapiens GN=UPF1 PE=1 SV=2	HUMAN	17	Q92900	GN=UPF1	0.990832	0.92947	1.04713	0.946237	1.03753
237	28.49	33.28	44.93	30	23.07	sp|P42224|STAT1_HUMAN	Signal transducer and activator of transcription 1-alpha/beta OS=Homo sapiens GN=STAT1 PE=1 SV=2	HUMAN	15	P42224	GN=STAT1	0.990832	0.980941	1.05682	0.937562	1.04713
278	26.04	29.56	29.85	15.64	9.896	sp|Q7L576|CYFP1_HUMAN	Cytoplasmic FMR1-interacting protein 1 OS=Homo sapiens GN=CYFIP1 PE=1 SV=1	HUMAN	14	Q7L576	GN=CYFIP1	0.990832	0.745793	1.05682	0.937562	1.04713
287	25.51	26.24	44.7	31.91	24.76	sp|Q02809|PLOD1_HUMAN	Procollagen-lysine,2-oxoglutarate 5-dioxygenase 1 OS=Homo sapiens GN=PLOD1 PE=1 SV=2	HUMAN	13	Q02809	GN=PLOD1	0.990832	0.945359	1.05682	0.937562	1.04713
304	24.13	28.19	27.77	15.89	12.76	sp|Q15477|SKIV2_HUMAN	Helicase SKI2W OS=Homo sapiens GN=SKIV2L PE=1 SV=3	HUMAN	12	Q15477	GN=SKIV2L	0.990832	0.979086	1.0666	0.928966	1.05682
312	23.78	25.45	65.78	49.33	47.11	sp|P21266|GSTM3_HUMAN	Glutathione S-transferase Mu 3 OS=Homo sapiens GN=GSTM3 PE=1 SV=3	HUMAN	15	P21266	GN=GSTM3	0.990832	0.863175	1.04713	0.946237	1.03753
319	23.28	28.12	40.3	18.62	14.58	sp|Q9BPX3|CND3_HUMAN	Condensin complex subunit 3 OS=Homo sapiens GN=NCAPG PE=1 SV=1	HUMAN	14	Q9BPX3	GN=NCAPG	0.990832	0.921676	1.05682	0.937562	1.04713
321	23.24	27.74	42.77	32.67	24.95	sp|P50995|ANX11_HUMAN	Annexin A11 OS=Homo sapiens GN=ANXA11 PE=1 SV=1	HUMAN	14	P50995	GN=ANXA11	0.990832	0.953937	1.04713	0.946237	1.03753
329	22.91	22.96	65.03	55.94	55.94	sp|P60174|TPIS_HUMAN	Triosephosphate isomerase OS=Homo sapiens GN=TPI1 PE=1 SV=3	HUMAN	16	P60174	GN=TPI1	0.990832	0.869803	1.04713	0.946237	1.03753
338	22.63	24.09	41.12	18.99	11.06	sp|Q13435|SF3B2_HUMAN	Splicing factor 3B subunit 2 OS=Homo sapiens GN=SF3B2 PE=1 SV=2	HUMAN	10	Q13435	GN=SF3B2	0.990832	0.711377	1.05682	0.937562	1.04713
351	22.23	26.73	55.31	32.54	31.45	sp|Q02818|NUCB1_HUMAN	Nucleobindin-1 OS=Homo sapiens GN=NUCB1 PE=1 SV=4	HUMAN	14	Q02818	GN=NUCB1	0.990832	0.830061	1.05682	0.937562	1.04713
358	21.99	24.96	55.3	32.2	19.13	sp|P54577|SYYC_HUMAN	Tyrosine--tRNA ligase, cytoplasmic OS=Homo sapiens GN=YARS PE=1 SV=4	HUMAN	10	P54577	GN=YARS	0.990832	0.921571	1.05682	0.937562	1.04713
368	21.64	22.64	44.91	25.6	17.51	sp|O94776|MTA2_HUMAN	Metastasis-associated protein MTA2 OS=Homo sapiens GN=MTA2 PE=1 SV=1	HUMAN	11	O94776	GN=MTA2	0.990832	0.623928	1.0666	0.928966	1.05682
382	21.17	22.49	31.15	23.73	18.49	sp|P21980|TGM2_HUMAN	Protein-glutamine gamma-glutamyltransferase 2 OS=Homo sapiens GN=TGM2 PE=1 SV=2	HUMAN	13	P21980	GN=TGM2	0.990832	0.873878	1.04713	0.946237	1.03753
391	20.98	23.74	56.31	31.31	25.7	sp|Q14254|FLOT2_HUMAN	Flotillin-2 OS=Homo sapiens GN=FLOT2 PE=1 SV=2	HUMAN	12	Q14254	GN=FLOT2	0.990832	0.78923	1.04713	0.946237	1.03753
392	20.94	25.02	44.99	19.81	16.9	sp|Q92598|HS105_HUMAN	Heat shock protein 105 kDa OS=Homo sapiens GN=HSPH1 PE=1 SV=1	HUMAN	12	Q92598	GN=HSPH1	0.990832	0.910039	1.0666	0.928966	1.05682
393	20.86	21.04	75.38	64.82	55.28	sp|Q06830|PRDX1_HUMAN	Peroxiredoxin-1 OS=Homo sapiens GN=PRDX1 PE=1 SV=1	HUMAN	16	Q06830	GN=PRDX1	0.990832	0.931804	1.04713	0.946237	1.03753
395	20.81	24.91	39.02	31.98	26.23	sp|Q53EL6|PDCD4_HUMAN	Programmed cell death protein 4 OS=Homo sapiens GN=PDCD4 PE=1 SV=2	HUMAN	12	Q53EL6	GN=PDCD4	0.990832	0.937496	1.04713	0.946237	1.03753
400	20.73	21.28	28.82	15.29	15.29	sp|P05556|ITB1_HUMAN	Integrin beta-1 OS=Homo sapiens GN=ITGB1 PE=1 SV=2	HUMAN	12	P05556	GN=ITGB1	0.990832	1	1.0666	0.928966	1.05682
402	20.62	22.27	44	20.81	17.12	sp|Q4V328|GRAP1_HUMAN	GRIP1-associated protein 1 OS=Homo sapiens GN=GRIPAP1 PE=1 SV=1	HUMAN	10	Q4V328	GN=GRIPAP1	0.990832	0.886015	1.07647	0.92045	1.0666
409	20.38	24.48	32.52	18	11.48	sp|Q8IX12|CCAR1_HUMAN	Cell division cycle and apoptosis regulator protein 1 OS=Homo sapiens GN=CCAR1 PE=1 SV=2	HUMAN	13	Q8IX12	GN=CCAR1	0.990832	0.77312	1.05682	0.937562	1.04713
422	20.06	20.18	50.39	41.99	40.68	sp|P12277|KCRB_HUMAN	Creatine kinase B-type OS=Homo sapiens GN=CKB PE=1 SV=1	HUMAN	11	P12277	GN=CKB	0.990832	0.552299	1.05682	0.937562	1.04713
436	19.72	45.94	65.92	61.43	56.05	sp|Q9BUF5|TBB6_HUMAN	Tubulin beta-6 chain OS=Homo sapiens GN=TUBB6 PE=1 SV=1	HUMAN	47	Q9BUF5	GN=TUBB6	0.990832	0.840587	1.05682	0.937562	1.04713
488	18.44	18.57	34.72	23.77	20.94	sp|Q14498|RBM39_HUMAN	RNA-binding protein 39 OS=Homo sapiens GN=RBM39 PE=1 SV=2	HUMAN	9	Q14498	GN=RBM39	0.990832	0.683237	1.0666	0.928966	1.05682
489	18.4	22.87	47.51	27.32	26.37	sp|P09543|CN37_HUMAN	2',3'-cyclic-nucleotide 3'-phosphodiesterase OS=Homo sapiens GN=CNP PE=1 SV=2	HUMAN	13	P09543	GN=CNP	0.990832	0.702619	1.0666	0.928966	1.05682
508	18.04	18.39	60.63	46.35	46.35	sp|P05198|IF2A_HUMAN	Eukaryotic translation initiation factor 2 subunit 1 OS=Homo sapiens GN=EIF2S1 PE=1 SV=3	HUMAN	12	P05198	GN=EIF2S1	0.990832	0.617183	1.0666	0.928966	1.05682
513	17.89	19.04	37.88	18.04	15.63	sp|P15170|ERF3A_HUMAN	Eukaryotic peptide chain release factor GTP-binding subunit ERF3A OS=Homo sapiens GN=GSPT1 PE=1 SV=1	HUMAN	10	P15170	GN=GSPT1	0.990832	0.815763	1.0666	0.928966	1.05682
534	17.53	23.32	23.14	10.81	6.764	sp|Q8TEQ6|GEMI5_HUMAN	Gem-associated protein 5 OS=Homo sapiens GN=GEMIN5 PE=1 SV=3	HUMAN	8	Q8TEQ6	GN=GEMIN5	0.990832	0.81988	1.05682	0.937562	1.04713
540	17.41	18.9	35.86	21.24	13.1	sp|Q99661|KIF2C_HUMAN	Kinesin-like protein KIF2C OS=Homo sapiens GN=KIF2C PE=1 SV=2	HUMAN	7	Q99661	GN=KIF2C	0.990832	0.989127	1.09648	0.903649	1.08643
551	17.16	17.73	54.87	44.4	36.46	sp|P47756|CAPZB_HUMAN	F-actin-capping protein subunit beta OS=Homo sapiens GN=CAPZB PE=1 SV=4	HUMAN	8	P47756	GN=CAPZB	0.990832	0.846234	1.05682	0.937562	1.04713
561	17	17.42	46.78	26.61	26.61	sp|Q13283|G3BP1_HUMAN	Ras GTPase-activating protein-binding protein 1 OS=Homo sapiens GN=G3BP1 PE=1 SV=1	HUMAN	11	Q13283	GN=G3BP1	0.990832	1	1.0666	0.928966	1.05682
579	16.43	17.46	31.03	19.16	18.2	sp|Q13596|SNX1_HUMAN	Sorting nexin-1 OS=Homo sapiens GN=SNX1 PE=1 SV=3	HUMAN	9	Q13596	GN=SNX1	0.990832	0.95376	1.09648	0.903649	1.08643
582	16.39	17.57	40.08	22.36	19.41	sp|Q16204|CCDC6_HUMAN	Coiled-coil domain-containing protein 6 OS=Homo sapiens GN=CCDC6 PE=1 SV=2	HUMAN	8	Q16204	GN=CCDC6	0.990832	0.953423	1.09648	0.903649	1.08643
586	16.3	18.27	37.19	23.53	22.01	sp|O95747|OXSR1_HUMAN	Serine/threonine-protein kinase OSR1 OS=Homo sapiens GN=OXSR1 PE=1 SV=1	HUMAN	9	O95747	GN=OXSR1	0.990832	0.920748	1.07647	0.92045	1.0666
590	16.29	16.75	34.17	19.42	17.45	sp|P07686|HEXB_HUMAN	Beta-hexosaminidase subunit beta OS=Homo sapiens GN=HEXB PE=1 SV=3	HUMAN	8	P07686	GN=HEXB	0.990832	0.926166	1.0666	0.928966	1.05682
604	16.08	20.7	20.15	9.188	6.244	sp|P24928|RPB1_HUMAN	DNA-directed RNA polymerase II subunit RPB1 OS=Homo sapiens GN=POLR2A PE=1 SV=2	HUMAN	9	P24928	GN=POLR2A	0.990832	0.802627	1.07647	0.92045	1.0666
611	15.74	17.45	32.82	15	13.33	sp|Q99798|ACON_HUMAN	Aconitate hydratase, mitochondrial OS=Homo sapiens GN=ACO2 PE=1 SV=2	HUMAN	8	Q99798	GN=ACO2	0.990832	0.899477	1.07647	0.92045	1.0666
614	15.68	16.16	81.33	58.09	50.21	sp|O00299|CLIC1_HUMAN	Chloride intracellular channel protein 1 OS=Homo sapiens GN=CLIC1 PE=1 SV=4	HUMAN	11	O00299	GN=CLIC1	0.990832	0.980309	1.05682	0.937562	1.04713
622	15.49	15.74	49.82	44.65	42.8	sp|Q96FW1|OTUB1_HUMAN	Ubiquitin thioesterase OTUB1 OS=Homo sapiens GN=OTUB1 PE=1 SV=2	HUMAN	8	Q96FW1	GN=OTUB1	0.990832	0.723384	1.04713	0.946237	1.03753
628	15.37	19.21	20.76	5.878	3.435	sp|Q9UPU5|UBP24_HUMAN	Ubiquitin carboxyl-terminal hydrolase 24 OS=Homo sapiens GN=USP24 PE=1 SV=3	HUMAN	10	Q9UPU5	GN=USP24	0.990832	0.899468	1.10662	0.895365	1.09648
634	15.27	18.67	22.81	7.054	3.571	sp|Q9BTC0|DIDO1_HUMAN	Death-inducer obliterator 1 OS=Homo sapiens GN=DIDO1 PE=1 SV=5	HUMAN	7	Q9BTC0	GN=DIDO1	0.990832	0.800884	1.07647	0.92045	1.0666
641	15.18	18.5	45.43	31.01	26.68	sp|Q9P289|STK26_HUMAN	Serine/threonine-protein kinase 26 OS=Homo sapiens GN=STK26 PE=1 SV=2	HUMAN	8	Q9P289	GN=STK26	0.990832	0.934318	1.08643	0.912011	1.07647
648	15.05	20.23	21.43	6.543	4.599	sp|Q12789|TF3C1_HUMAN	General transcription factor 3C polypeptide 1 OS=Homo sapiens GN=GTF3C1 PE=1 SV=4	HUMAN	10	Q12789	GN=GTF3C1	0.990832	0.931653	1.07647	0.92045	1.0666
677	14.59	27.26	24.13	10.75	4.865	sp|P42345|MTOR_HUMAN	Serine/threonine-protein kinase mTOR OS=Homo sapiens GN=MTOR PE=1 SV=1	HUMAN	11	P42345	GN=MTOR	0.990832	0.717822	1.07647	0.92045	1.0666
682	14.56	14.87	71.43	65	62.14	sp|P07737|PROF1_HUMAN	Profilin-1 OS=Homo sapiens GN=PFN1 PE=1 SV=2	HUMAN	11	P07737	GN=PFN1	0.990832	0.916864	1.04713	0.946237	1.03753
711	14.14	16.27	27.93	17.88	16.57	sp|Q99829|CPNE1_HUMAN	Copine-1 OS=Homo sapiens GN=CPNE1 PE=1 SV=1	HUMAN	10	Q99829	GN=CPNE1	0.990832	0.925742	1.0666	0.928966	1.05682
714	14.11	17.78	18.03	9.2	7.912	sp|Q9UIA9|XPO7_HUMAN	Exportin-7 OS=Homo sapiens GN=XPO7 PE=1 SV=3	HUMAN	9	Q9UIA9	GN=XPO7	0.990832	1	1.08643	0.912011	1.07647
716	14.1	14.85	45.74	27.66	26.33	sp|P35237|SPB6_HUMAN	Serpin B6 OS=Homo sapiens GN=SERPINB6 PE=1 SV=3	HUMAN	7	P35237	GN=SERPINB6	0.990832	0.897533	1.08643	0.912011	1.07647
723	14.03	15.68	31.78	22.95	13.96	sp|Q9NQW7|XPP1_HUMAN	Xaa-Pro aminopeptidase 1 OS=Homo sapiens GN=XPNPEP1 PE=1 SV=3	HUMAN	6	Q9NQW7	GN=XPNPEP1	0.990832	0.86015	1.07647	0.92045	1.0666
749	13.63	14.34	40.05	24.77	19.68	sp|Q15645|PCH2_HUMAN	Pachytene checkpoint protein 2 homolog OS=Homo sapiens GN=TRIP13 PE=1 SV=2	HUMAN	10	Q15645	GN=TRIP13	0.990832	0.810304	1.09648	0.903649	1.08643
751	13.62	16.64	43.14	32	27.43	sp|P19784|CSK22_HUMAN	Casein kinase II subunit alpha' OS=Homo sapiens GN=CSNK2A2 PE=1 SV=1	HUMAN	8	P19784	GN=CSNK2A2	0.990832	0.907295	1.08643	0.912011	1.07647
758	13.53	18.76	28.68	13.87	9.777	sp|Q96KR1|ZFR_HUMAN	Zinc finger RNA-binding protein OS=Homo sapiens GN=ZFR PE=1 SV=2	HUMAN	8	Q96KR1	GN=ZFR	0.990832	0.902228	1.08643	0.912011	1.07647
765	13.45	14.25	51.25	35.13	30.82	sp|P54709|AT1B3_HUMAN	Sodium/potassium-transporting ATPase subunit beta-3 OS=Homo sapiens GN=ATP1B3 PE=1 SV=1	HUMAN	7	P54709	GN=ATP1B3	0.990832	0.57309	1.07647	0.92045	1.0666
783	13.2	13.94	25.68	18.11	18.11	sp|Q9Y617|SERC_HUMAN	Phosphoserine aminotransferase OS=Homo sapiens GN=PSAT1 PE=1 SV=2	HUMAN	8	Q9Y617	GN=PSAT1	0.990832	1	1.09648	0.903649	1.08643
807	12.82	14.72	28.76	14.08	11.29	sp|Q9UHI6|DDX20_HUMAN	Probable ATP-dependent RNA helicase DDX20 OS=Homo sapiens GN=DDX20 PE=1 SV=2	HUMAN	7	Q9UHI6	GN=DDX20	0.990832	0.893125	1.09648	0.903649	1.08643
813	12.79	14.88	31.61	25.29	23.28	sp|Q14376|GALE_HUMAN	UDP-glucose 4-epimerase OS=Homo sapiens GN=GALE PE=1 SV=2	HUMAN	9	Q14376	GN=GALE	0.990832	0.965515	1.07647	0.92045	1.0666
821	12.67	17.19	24.5	11.04	6.989	sp|Q12768|WASC5_HUMAN	WASH complex subunit 5 OS=Homo sapiens GN=WASHC5 PE=1 SV=1	HUMAN	7	Q12768	GN=WASHC5	0.990832	0.983325	1.09648	0.903649	1.08643
834	12.55	12.91	29.76	13.96	9.168	sp|Q14444|CAPR1_HUMAN	Caprin-1 OS=Homo sapiens GN=CAPRIN1 PE=1 SV=2	HUMAN	7	Q14444	GN=CAPRIN1	0.990832	0.709958	1.05682	0.937562	1.04713
836	12.52	16.29	47.07	19.14	14.84	sp|P07948|LYN_HUMAN	Tyrosine-protein kinase Lyn OS=Homo sapiens GN=LYN PE=1 SV=3	HUMAN	9	P07948	GN=LYN	0.990832	0.875543	1.08643	0.912011	1.07647
857	12.27	15.02	49.46	40.76	40.76	sp|Q15382|RHEB_HUMAN	GTP-binding protein Rheb OS=Homo sapiens GN=RHEB PE=1 SV=1	HUMAN	9	Q15382	GN=RHEB	0.990832	0.943656	1.13763	0.870964	1.1272
863	12.22	19.07	32.98	10.85	6.283	sp|Q29RF7|PDS5A_HUMAN	Sister chromatid cohesion protein PDS5 homolog A OS=Homo sapiens GN=PDS5A PE=1 SV=1	HUMAN	8	Q29RF7	GN=PDS5A	0.990832	0.97715	1.07647	0.92045	1.0666
874	12.09	14.19	40.71	20.35	15.71	sp|O43615|TIM44_HUMAN	Mitochondrial import inner membrane translocase subunit TIM44 OS=Homo sapiens GN=TIMM44 PE=1 SV=2	HUMAN	7	O43615	GN=TIMM44	0.990832	0.839461	1.07647	0.92045	1.0666
885	12	12.04	48.17	45.55	45.55	sp|P84095|RHOG_HUMAN	Rho-related GTP-binding protein RhoG OS=Homo sapiens GN=RHOG PE=1 SV=1	HUMAN	6	P84095	GN=RHOG	0.990832	0.855468	1.14815	0.862979	1.13763
888	11.94	19.37	30.98	9.438	4.683	sp|O75116|ROCK2_HUMAN	Rho-associated protein kinase 2 OS=Homo sapiens GN=ROCK2 PE=1 SV=4	HUMAN	7	O75116	GN=ROCK2	0.990832	0.974542	1.24738	0.794328	1.23595
893	11.87	13.05	41.82	25.7	20.79	sp|Q13838|DX39B_HUMAN	Spliceosome RNA helicase DDX39B OS=Homo sapiens GN=DDX39B PE=1 SV=1	HUMAN	10	Q13838	GN=DDX39B	0.990832	1	1.14815	0.862979	1.13763
898	11.83	15.59	26.67	14.36	9.611	sp|O14936|CSKP_HUMAN	Peripheral plasma membrane protein CASK OS=Homo sapiens GN=CASK PE=1 SV=3	HUMAN	6	O14936	GN=CASK	0.990832	0.933077	1.13763	0.870964	1.1272
900	11.82	12.4	31.3	11.86	8.12	sp|Q6PKG0|LARP1_HUMAN	La-related protein 1 OS=Homo sapiens GN=LARP1 PE=1 SV=2	HUMAN	6	Q6PKG0	GN=LARP1	0.990832	0.816462	1.10662	0.895365	1.09648
906	11.77	14.01	25.87	19.58	18.65	sp|O96019|ACL6A_HUMAN	Actin-like protein 6A OS=Homo sapiens GN=ACTL6A PE=1 SV=1	HUMAN	7	O96019	GN=ACTL6A	0.990832	1	1.08643	0.912011	1.07647
915	11.64	12.61	24.91	15.93	13.55	sp|O15355|PPM1G_HUMAN	Protein phosphatase 1G OS=Homo sapiens GN=PPM1G PE=1 SV=1	HUMAN	7	O15355	GN=PPM1G	0.990832	0.810564	1.08643	0.912011	1.07647
917	11.62	12.67	56.38	38.83	30.85	sp|Q07020|RL18_HUMAN	60S ribosomal protein L18 OS=Homo sapiens GN=RPL18 PE=1 SV=2	HUMAN	10	Q07020	GN=RPL18	0.990832	0.879077	1.05682	0.937562	1.04713
922	11.58	11.97	38.91	23.4	23.1	sp|Q9Y5K5|UCHL5_HUMAN	Ubiquitin carboxyl-terminal hydrolase isozyme L5 OS=Homo sapiens GN=UCHL5 PE=1 SV=3	HUMAN	7	Q9Y5K5	GN=UCHL5	0.990832	0.821805	1.07647	0.92045	1.0666
937	11.43	13.4	28.52	13.73	9.39	sp|O60341|KDM1A_HUMAN	Lysine-specific histone demethylase 1A OS=Homo sapiens GN=KDM1A PE=1 SV=2	HUMAN	6	O60341	GN=KDM1A	0.990832	0.948741	1.08643	0.912011	1.07647
945	11.21	13.48	56.74	36.28	36.28	sp|P61106|RAB14_HUMAN	Ras-related protein Rab-14 OS=Homo sapiens GN=RAB14 PE=1 SV=4	HUMAN	8	P61106	GN=RAB14	0.990832	0.947713	1.10662	0.895365	1.09648
946	11.2	13.06	33.19	22.12	17.04	sp|Q9NR50|EI2BG_HUMAN	Translation initiation factor eIF-2B subunit gamma OS=Homo sapiens GN=EIF2B3 PE=1 SV=1	HUMAN	6	Q9NR50	GN=EIF2B3	0.990832	0.867503	1.13763	0.870964	1.1272
963	11.03	11.94	29.12	17.24	11.69	sp|Q9P258|RCC2_HUMAN	Protein RCC2 OS=Homo sapiens GN=RCC2 PE=1 SV=2	HUMAN	5	Q9P258	GN=RCC2	0.990832	0.983976	1.05682	0.937562	1.04713
981	10.87	12.67	25.62	10.92	7.771	sp|Q8TEX9|IPO4_HUMAN	Importin-4 OS=Homo sapiens GN=IPO4 PE=1 SV=2	HUMAN	6	Q8TEX9	GN=IPO4	0.990832	1	1.11686	0.887156	1.10662
983	10.84	17.03	28.65	14.49	9.775	sp|O95235|KI20A_HUMAN	Kinesin-like protein KIF20A OS=Homo sapiens GN=KIF20A PE=1 SV=1	HUMAN	7	O95235	GN=KIF20A	0.990832	0.977345	1.10662	0.895365	1.09648
986	10.81	10.93	39.67	26.03	23.55	sp|Q9BUP3|HTAI2_HUMAN	Oxidoreductase HTATIP2 OS=Homo sapiens GN=HTATIP2 PE=1 SV=2	HUMAN	6	Q9BUP3	GN=HTATIP2	0.990832	0.850939	1.11686	0.887156	1.10662
1013	10.53	24.17	27	7.309	3.184	sp|Q13439|GOGA4_HUMAN	Golgin subfamily A member 4 OS=Homo sapiens GN=GOLGA4 PE=1 SV=1	HUMAN	8	Q13439	GN=GOLGA4	0.990832	0.896174	1.08643	0.912011	1.07647
1015	10.53	11.7	26.48	11.86	10.21	sp|Q9UBK8|MTRR_HUMAN	Methionine synthase reductase OS=Homo sapiens GN=MTRR PE=1 SV=3	HUMAN	6	Q9UBK8	GN=MTRR	0.990832	0.904015	1.08643	0.912011	1.07647
1022	10.47	10.94	23.82	13.99	10.4	sp|P06865|HEXA_HUMAN	Beta-hexosaminidase subunit alpha OS=Homo sapiens GN=HEXA PE=1 SV=2	HUMAN	5	P06865	GN=HEXA	0.990832	0.942669	1.09648	0.903649	1.08643
1071	10.03	10.25	41.58	28.71	26.4	sp|P46109|CRKL_HUMAN	Crk-like protein OS=Homo sapiens GN=CRKL PE=1 SV=1	HUMAN	5	P46109	GN=CRKL	0.990832	0.983888	1.08643	0.912011	1.07647
1080	9.93	11.81	29.25	10.05	5.928	sp|Q13616|CUL1_HUMAN	Cullin-1 OS=Homo sapiens GN=CUL1 PE=1 SV=2	HUMAN	4	Q13616	GN=CUL1	0.990832	0.986162	1.11686	0.887156	1.10662
1101	9.8	10.03	55.34	35.44	35.44	sp|P30043|BLVRB_HUMAN	Flavin reductase (NADPH) OS=Homo sapiens GN=BLVRB PE=1 SV=3	HUMAN	6	P30043	GN=BLVRB	0.990832	0.989462	1.0666	0.928966	1.05682
1107	9.73	10.69	40.2	22.79	16.42	sp|Q8NC51|PAIRB_HUMAN	Plasminogen activator inhibitor 1 RNA-binding protein OS=Homo sapiens GN=SERBP1 PE=1 SV=2	HUMAN	5	Q8NC51	GN=SERBP1	0.990832	0.733489	1.14815	0.862979	1.13763
1110	9.71	10.07	55.96	35.74	32.13	sp|P16152|CBR1_HUMAN	Carbonyl reductase [NADPH] 1 OS=Homo sapiens GN=CBR1 PE=1 SV=3	HUMAN	7	P16152	GN=CBR1	0.990832	0.950953	1.08643	0.912011	1.07647
1140	9.44	11.62	41.62	30.06	21.97	sp|P31942|HNRH3_HUMAN	Heterogeneous nuclear ribonucleoprotein H3 OS=Homo sapiens GN=HNRNPH3 PE=1 SV=2	HUMAN	9	P31942	GN=HNRNPH3	0.990832	0.979883	1.11686	0.887156	1.10662
1156	9.32	14.21	27.62	15.45	9.124	sp|Q9UKN8|TF3C4_HUMAN	General transcription factor 3C polypeptide 4 OS=Homo sapiens GN=GTF3C4 PE=1 SV=2	HUMAN	7	Q9UKN8	GN=GTF3C4	0.990832	0.973594	1.10662	0.895365	1.09648
1160	9.3	13.35	22.44	9.713	9.029	sp|Q96AQ6|PBIP1_HUMAN	Pre-B-cell leukemia transcription factor-interacting protein 1 OS=Homo sapiens GN=PBXIP1 PE=1 SV=1	HUMAN	6	Q96AQ6	GN=PBXIP1	0.990832	0.880609	1.11686	0.887156	1.10662
1161	9.29	19.9	31.99	9.527	4.242	sp|P30622|CLIP1_HUMAN	CAP-Gly domain-containing linker protein 1 OS=Homo sapiens GN=CLIP1 PE=1 SV=2	HUMAN	5	P30622	GN=CLIP1	0.990832	0.897129	1.10662	0.895365	1.09648
1173	9.21	10	34.51	16.98	14.55	sp|Q13573|SNW1_HUMAN	SNW domain-containing protein 1 OS=Homo sapiens GN=SNW1 PE=1 SV=1	HUMAN	5	Q13573	GN=SNW1	0.990832	1	1.11686	0.887156	1.10662
1183	9.13	13.02	42.48	21.72	14.32	sp|Q9Y6E2|BZW2_HUMAN	Basic leucine zipper and W2 domain-containing protein 2 OS=Homo sapiens GN=BZW2 PE=1 SV=1	HUMAN	6	Q9Y6E2	GN=BZW2	0.990832	0.918462	1.09648	0.903649	1.08643
1191	9.09	9.67	25.29	16.28	16.28	sp|P37198|NUP62_HUMAN	Nuclear pore glycoprotein p62 OS=Homo sapiens GN=NUP62 PE=1 SV=3	HUMAN	7	P37198	GN=NUP62	0.990832	0.947014	1.14815	0.862979	1.13763
1199	9.03	9.09	50.26	36.79	36.79	sp|P21291|CSRP1_HUMAN	Cysteine and glycine-rich protein 1 OS=Homo sapiens GN=CSRP1 PE=1 SV=3	HUMAN	5	P21291	GN=CSRP1	0.990832	1	1.14815	0.862979	1.13763
1207	8.98	10.74	16.51	4.372	2.521	sp|Q9H1A4|APC1_HUMAN	Anaphase-promoting complex subunit 1 OS=Homo sapiens GN=ANAPC1 PE=1 SV=1	HUMAN	4	Q9H1A4	GN=ANAPC1	0.990832	0.826801	1.10662	0.895365	1.09648
1208	8.97	16.62	29.64	6.812	1.534	sp|Q14789|GOGB1_HUMAN	Golgin subfamily B member 1 OS=Homo sapiens GN=GOLGB1 PE=1 SV=2	HUMAN	5	Q14789	GN=GOLGB1	0.990832	0.871416	1.09648	0.903649	1.08643
1209	8.96	9.12	43.58	35.02	19.07	sp|P15328|FOLR1_HUMAN	Folate receptor alpha OS=Homo sapiens GN=FOLR1 PE=1 SV=3	HUMAN	7	P15328	GN=FOLR1	0.990832	0.967954	1.05682	0.937562	1.04713
1212	8.95	10.43	26.24	11.01	9.653	sp|Q99805|TM9S2_HUMAN	Transmembrane 9 superfamily member 2 OS=Homo sapiens GN=TM9SF2 PE=1 SV=1	HUMAN	7	Q99805	GN=TM9SF2	0.990832	0.970868	1.10662	0.895365	1.09648
1243	8.77	9.67	27.05	12.07	8.183	sp|Q13144|EI2BE_HUMAN	Translation initiation factor eIF-2B subunit epsilon OS=Homo sapiens GN=EIF2B5 PE=1 SV=3	HUMAN	5	Q13144	GN=EIF2B5	0.990832	0.942774	1.11686	0.887156	1.10662
1245	8.75	11	25.77	7.013	5.1	sp|O14776|TCRG1_HUMAN	Transcription elongation regulator 1 OS=Homo sapiens GN=TCERG1 PE=1 SV=2	HUMAN	5	O14776	GN=TCERG1	0.990832	0.972868	1.07647	0.92045	1.0666
1248	8.71	9.31	23.9	6.729	6.032	sp|O95985|TOP3B_HUMAN	DNA topoisomerase 3-beta-1 OS=Homo sapiens GN=TOP3B PE=1 SV=1	HUMAN	5	O95985	GN=TOP3B	0.990832	0.976842	1.24738	0.794328	1.23595
1249	8.7	14.83	49.19	36.18	36.18	sp|Q04917|1433F_HUMAN	14-3-3 protein eta OS=Homo sapiens GN=YWHAH PE=1 SV=4	HUMAN	10	Q04917	GN=YWHAH	0.990832	0.933497	1.09648	0.903649	1.08643
1250	8.7	8.97	83.9	47.46	47.46	sp|P62316|SMD2_HUMAN	Small nuclear ribonucleoprotein Sm D2 OS=Homo sapiens GN=SNRPD2 PE=1 SV=1	HUMAN	5	P62316	GN=SNRPD2	0.990832	0.798067	1.07647	0.92045	1.0666
1254	8.64	9.48	31.05	19.94	14.25	sp|P49770|EI2BB_HUMAN	Translation initiation factor eIF-2B subunit beta OS=Homo sapiens GN=EIF2B2 PE=1 SV=3	HUMAN	5	P49770	GN=EIF2B2	0.990832	0.90425	1.09648	0.903649	1.08643
1263	8.59	9.26	39.02	23.04	13.28	sp|P50502|F10A1_HUMAN	Hsc70-interacting protein OS=Homo sapiens GN=ST13 PE=1 SV=2	HUMAN	4	P50502	GN=ST13	0.990832	0.998047	1.07647	0.92045	1.0666
1283	8.45	9.37	20.9	6.834	3.771	sp|Q96ST3|SIN3A_HUMAN	Paired amphipathic helix protein Sin3a OS=Homo sapiens GN=SIN3A PE=1 SV=2	HUMAN	5	Q96ST3	GN=SIN3A	0.990832	0.84913	1.10662	0.895365	1.09648
1300	8.31	8.53	49.26	37.93	27.09	sp|P07203|GPX1_HUMAN	Glutathione peroxidase 1 OS=Homo sapiens GN=GPX1 PE=1 SV=4	HUMAN	5	P07203	GN=GPX1	0.990832	0.935162	1.10662	0.895365	1.09648
1311	8.28	8.72	33.05	18.1	14.66	sp|P40121|CAPG_HUMAN	Macrophage-capping protein OS=Homo sapiens GN=CAPG PE=1 SV=2	HUMAN	4	P40121	GN=CAPG	0.990832	0.81855	1.08643	0.912011	1.07647
1320	8.21	8.33	28.01	11.6	10.07	sp|Q9NR12|PDLI7_HUMAN	PDZ and LIM domain protein 7 OS=Homo sapiens GN=PDLIM7 PE=1 SV=1	HUMAN	4	Q9NR12	GN=PDLIM7	0.990832	0.971601	1.14815	0.862979	1.13763
1327	8.18	9.13	20.56	11.53	4.611	sp|Q96P70|IPO9_HUMAN	Importin-9 OS=Homo sapiens GN=IPO9 PE=1 SV=3	HUMAN	3	Q96P70	GN=IPO9	0.990832	0.887622	1.07647	0.92045	1.0666
1336	8.15	8.31	27.95	22.19	18.73	sp|O14828|SCAM3_HUMAN	Secretory carrier-associated membrane protein 3 OS=Homo sapiens GN=SCAMP3 PE=1 SV=3	HUMAN	4	O14828	GN=SCAMP3	0.990832	0.987643	1.08643	0.912011	1.07647
1339	8.14	8.66	17.28	3.224	2.743	sp|E9PAV3|NACAM_HUMAN	Nascent polypeptide-associated complex subunit alpha, muscle-specific form OS=Homo sapiens GN=NACA PE=1 SV=1	HUMAN	4	E9PAV3	GN=NACA	0.990832	0.780388	1.0666	0.928966	1.05682
1349	8.1	8.25	69.23	54.95	48.35	sp|P07919|QCR6_HUMAN	Cytochrome b-c1 complex subunit 6, mitochondrial OS=Homo sapiens GN=UQCRH PE=1 SV=2	HUMAN	5	P07919	GN=UQCRH	0.990832	0.561814	1.11686	0.887156	1.10662
1357	8.06	8.79	21.83	14.97	14.97	sp|Q92597|NDRG1_HUMAN	Protein NDRG1 OS=Homo sapiens GN=NDRG1 PE=1 SV=1	HUMAN	4	Q92597	GN=NDRG1	0.990832	1	1.19124	0.831764	1.18032
1360	8.04	10.11	19.92	7.899	6.303	sp|Q7Z5K2|WAPL_HUMAN	Wings apart-like protein homolog OS=Homo sapiens GN=WAPL PE=1 SV=1	HUMAN	6	Q7Z5K2	GN=WAPL	0.990832	0.747336	1.14815	0.862979	1.13763
1376	7.96	9.31	27.44	12.73	6.648	sp|Q9H078|CLPB_HUMAN	Caseinolytic peptidase B protein homolog OS=Homo sapiens GN=CLPB PE=1 SV=1	HUMAN	3	Q9H078	GN=CLPB	0.990832	1	1.14815	0.862979	1.13763
1387	7.89	9.83	31.76	16.27	12.34	sp|P10644|KAP0_HUMAN	cAMP-dependent protein kinase type I-alpha regulatory subunit OS=Homo sapiens GN=PRKAR1A PE=1 SV=1	HUMAN	5	P10644	GN=PRKAR1A	0.990832	0.827023	1.09648	0.903649	1.08643
1391	7.85	10.07	16.75	9.466	5.704	sp|P30260|CDC27_HUMAN	Cell division cycle protein 27 homolog OS=Homo sapiens GN=CDC27 PE=1 SV=2	HUMAN	4	P30260	GN=CDC27	0.990832	0.906778	1.10662	0.895365	1.09648
1425	7.62	7.9	30.2	13.65	9.396	sp|Q9Y4P3|TBL2_HUMAN	Transducin beta-like protein 2 OS=Homo sapiens GN=TBL2 PE=1 SV=1	HUMAN	4	Q9Y4P3	GN=TBL2	0.990832	0.766632	1.14815	0.862979	1.13763
1430	7.59	8.09	35.84	19.65	15.61	sp|O15160|RPAC1_HUMAN	DNA-directed RNA polymerases I and III subunit RPAC1 OS=Homo sapiens GN=POLR1C PE=1 SV=1	HUMAN	4	O15160	GN=POLR1C	0.990832	0.995367	1.18032	0.83946	1.1695
1439	7.54	9.2	22.58	9.695	6.094	sp|Q9NZQ3|SPN90_HUMAN	NCK-interacting protein with SH3 domain OS=Homo sapiens GN=NCKIPSD PE=1 SV=1	HUMAN	4	Q9NZQ3	GN=NCKIPSD	0.990832	0.927082	1.14815	0.862979	1.13763
1451	7.47	7.52	28.14	15.3	13.39	sp|P52788|SPSY_HUMAN	Spermine synthase OS=Homo sapiens GN=SMS PE=1 SV=2	HUMAN	4	P52788	GN=SMS	0.990832	0.971333	1.09648	0.903649	1.08643
1455	7.46	7.72	52.8	40.8	33.6	sp|O14737|PDCD5_HUMAN	Programmed cell death protein 5 OS=Homo sapiens GN=PDCD5 PE=1 SV=3	HUMAN	5	O14737	GN=PDCD5	0.990832	0.900562	1.11686	0.887156	1.10662
1464	7.41	8.34	27.93	10.3	7.898	sp|Q9UKG1|DP13A_HUMAN	DCC-interacting protein 13-alpha OS=Homo sapiens GN=APPL1 PE=1 SV=1	HUMAN	4	Q9UKG1	GN=APPL1	0.990832	0.790896	1.14815	0.862979	1.13763
1478	7.29	7.36	22.83	10.69	7.609	sp|Q8WTV0|SCRB1_HUMAN	Scavenger receptor class B member 1 OS=Homo sapiens GN=SCARB1 PE=1 SV=1	HUMAN	4	Q8WTV0	GN=SCARB1	0.990832	0.943154	1.18032	0.83946	1.1695
1501	7.21	7.31	45.07	33.8	33.8	sp|Q14019|COTL1_HUMAN	Coactosin-like protein OS=Homo sapiens GN=COTL1 PE=1 SV=3	HUMAN	4	Q14019	GN=COTL1	0.990832	0.93856	1.14815	0.862979	1.13763
1548	6.91	8.31	23.03	10.2	4.934	sp|Q86X55|CARM1_HUMAN	Histone-arginine methyltransferase CARM1 OS=Homo sapiens GN=CARM1 PE=1 SV=3	HUMAN	3	Q86X55	GN=CARM1	0.990832	0.984084	1.38038	0.717794	1.36773
1553	6.88	7.54	22.25	11	8.852	sp|Q9Y2T2|AP3M1_HUMAN	AP-3 complex subunit mu-1 OS=Homo sapiens GN=AP3M1 PE=1 SV=1	HUMAN	4	Q9Y2T2	GN=AP3M1	0.990832	0.860226	1.14815	0.862979	1.13763
1564	6.82	9.15	25.86	16.27	13.18	sp|P41214|EIF2D_HUMAN	Eukaryotic translation initiation factor 2D OS=Homo sapiens GN=EIF2D PE=1 SV=3	HUMAN	5	P41214	GN=EIF2D	0.990832	1	1.24738	0.794328	1.23595
1569	6.79	7.92	37	19.51	13.68	sp|Q9BQ67|GRWD1_HUMAN	Glutamate-rich WD repeat-containing protein 1 OS=Homo sapiens GN=GRWD1 PE=1 SV=1	HUMAN	3	Q9BQ67	GN=GRWD1	0.990832	0.886192	1.14815	0.862979	1.13763
1592	6.64	6.95	29.98	13.96	7.78	sp|P62495|ERF1_HUMAN	Eukaryotic peptide chain release factor subunit 1 OS=Homo sapiens GN=ETF1 PE=1 SV=3	HUMAN	3	P62495	GN=ETF1	0.990832	0.854544	1.14815	0.862979	1.13763
1597	6.59	6.96	29.12	23.37	14.94	sp|Q9BZX2|UCK2_HUMAN	Uridine-cytidine kinase 2 OS=Homo sapiens GN=UCK2 PE=1 SV=1	HUMAN	3	Q9BZX2	GN=UCK2	0.990832	1	1.09648	0.903649	1.08643
1602	6.56	6.75	27.99	17.91	15.67	sp|Q9BTT0|AN32E_HUMAN	Acidic leucine-rich nuclear phosphoprotein 32 family member E OS=Homo sapiens GN=ANP32E PE=1 SV=1	HUMAN	5	Q9BTT0	GN=ANP32E	0.990832	1	1.2942	0.765597	1.28233
1603	6.55	7.78	44.48	16.02	11.88	sp|Q9BRK5|CAB45_HUMAN	45 kDa calcium-binding protein OS=Homo sapiens GN=SDF4 PE=1 SV=1	HUMAN	4	Q9BRK5	GN=SDF4	0.990832	0.969112	1.10662	0.895365	1.09648
1606	6.52	8.76	30.64	9.053	6.546	sp|Q9BW92|SYTM_HUMAN	Threonine--tRNA ligase, mitochondrial OS=Homo sapiens GN=TARS2 PE=1 SV=1	HUMAN	4	Q9BW92	GN=TARS2	0.990832	0.985918	1.14815	0.862979	1.13763
1612	6.5	7.32	34.04	21.64	16.62	sp|P30740|ILEU_HUMAN	Leukocyte elastase inhibitor OS=Homo sapiens GN=SERPINB1 PE=1 SV=1	HUMAN	5	P30740	GN=SERPINB1	0.990832	1	1.11686	0.887156	1.10662
1613	6.49	8.93	24.88	14.42	9.535	sp|P82675|RT05_HUMAN	28S ribosomal protein S5, mitochondrial OS=Homo sapiens GN=MRPS5 PE=1 SV=2	HUMAN	5	P82675	GN=MRPS5	0.990832	0.967459	1.14815	0.862979	1.13763
1618	6.45	10.14	30.81	11.95	8.923	sp|Q9BTC8|MTA3_HUMAN	Metastasis-associated protein MTA3 OS=Homo sapiens GN=MTA3 PE=1 SV=2	HUMAN	5	Q9BTC8	GN=MTA3	0.990832	0.918536	1.14815	0.862979	1.13763
1621	6.45	7.75	23.4	4.744	2.628	sp|P41229|KDM5C_HUMAN	Lysine-specific demethylase 5C OS=Homo sapiens GN=KDM5C PE=1 SV=2	HUMAN	3	P41229	GN=KDM5C	0.990832	1	1.24738	0.794328	1.23595
1622	6.45	6.78	50.22	29.33	21.78	sp|O75934|SPF27_HUMAN	Pre-mRNA-splicing factor SPF27 OS=Homo sapiens GN=BCAS2 PE=1 SV=1	HUMAN	4	O75934	GN=BCAS2	0.990832	0.849483	1.14815	0.862979	1.13763
1632	6.38	9.87	27.8	14.06	10.43	sp|Q86YP4|P66A_HUMAN	Transcriptional repressor p66-alpha OS=Homo sapiens GN=GATAD2A PE=1 SV=1	HUMAN	5	Q86YP4	GN=GATAD2A	0.990832	1	1.2942	0.765597	1.28233
1638	6.36	7.34	29.55	15.15	11.36	sp|Q969U7|PSMG2_HUMAN	Proteasome assembly chaperone 2 OS=Homo sapiens GN=PSMG2 PE=1 SV=1	HUMAN	3	Q969U7	GN=PSMG2	0.990832	0.804215	1.18032	0.83946	1.1695
1640	6.36	6.37	28.53	16.26	13.8	sp|Q8NFH5|NUP53_HUMAN	Nucleoporin NUP53 OS=Homo sapiens GN=NUP35 PE=1 SV=1	HUMAN	3	Q8NFH5	GN=NUP35	0.990832	1	1.21339	0.816582	1.20226
1649	6.31	7.82	25.95	9.916	6.329	sp|Q9ULV4|COR1C_HUMAN	Coronin-1C OS=Homo sapiens GN=CORO1C PE=1 SV=1	HUMAN	5	Q9ULV4	GN=CORO1C	0.990832	0.966011	1.09648	0.903649	1.08643
1653	6.3	6.66	42.28	22.36	16.26	sp|O15305|PMM2_HUMAN	Phosphomannomutase 2 OS=Homo sapiens GN=PMM2 PE=1 SV=1	HUMAN	4	O15305	GN=PMM2	0.990832	0.956358	1.14815	0.862979	1.13763
1658	6.26	9.47	23.2	9.779	4.986	sp|Q68E01|INT3_HUMAN	Integrator complex subunit 3 OS=Homo sapiens GN=INTS3 PE=1 SV=1	HUMAN	4	Q68E01	GN=INTS3	0.990832	1	1.31826	0.751623	1.30617
1660	6.26	8.4	20.93	6.172	3.086	sp|O15397|IPO8_HUMAN	Importin-8 OS=Homo sapiens GN=IPO8 PE=1 SV=2	HUMAN	3	O15397	GN=IPO8	0.990832	0.986163	1.38038	0.717794	1.36773
1664	6.24	6.55	55.81	33.33	33.33	sp|O15212|PFD6_HUMAN	Prefoldin subunit 6 OS=Homo sapiens GN=PFDN6 PE=1 SV=1	HUMAN	4	O15212	GN=PFDN6	0.990832	0.789118	1.11686	0.887156	1.10662
1699	6.11	6.64	22.28	5.776	4.95	sp|P10398|ARAF_HUMAN	Serine/threonine-protein kinase A-Raf OS=Homo sapiens GN=ARAF PE=1 SV=2	HUMAN	3	P10398	GN=ARAF	0.990832	1	2.80543	0.353183	2.77971
1719	6.04	6.3	41.38	26.44	24.14	sp|O43598|DNPH1_HUMAN	2'-deoxynucleoside 5'-phosphate N-hydrolase 1 OS=Homo sapiens GN=DNPH1 PE=1 SV=1	HUMAN	3	O43598	GN=DNPH1	0.990832	0.957447	1.11686	0.887156	1.10662
1737	6	6.51	32.24	32.24	28.95	sp|O14880|MGST3_HUMAN	Microsomal glutathione S-transferase 3 OS=Homo sapiens GN=MGST3 PE=1 SV=1	HUMAN	3	O14880	GN=MGST3	0.990832	1	6.79204	0.145881	6.72977
1742	6	6.13	20.36	15.5	13.68	sp|O15127|SCAM2_HUMAN	Secretory carrier-associated membrane protein 2 OS=Homo sapiens GN=SCAMP2 PE=1 SV=2	HUMAN	4	O15127	GN=SCAMP2	0.990832	0.979299	1.11686	0.887156	1.10662
1766	5.89	10.62	18.4	9.653	4.376	sp|O14964|HGS_HUMAN	Hepatocyte growth factor-regulated tyrosine kinase substrate OS=Homo sapiens GN=HGS PE=1 SV=1	HUMAN	4	O14964	GN=HGS	0.990832	0.847807	1.09648	0.903649	1.08643
1784	5.85	6.28	22.85	9.619	7.816	sp|Q8WWY3|PRP31_HUMAN	U4/U6 small nuclear ribonucleoprotein Prp31 OS=Homo sapiens GN=PRPF31 PE=1 SV=2	HUMAN	3	Q8WWY3	GN=PRPF31	0.990832	0.898595	1.13763	0.870964	1.1272
1800	5.78	6.46	31.48	22.84	11.11	sp|Q9NUQ9|FA49B_HUMAN	Protein FAM49B OS=Homo sapiens GN=FAM49B PE=1 SV=1	HUMAN	3	Q9NUQ9	GN=FAM49B	0.990832	0.960355	1.13763	0.870964	1.1272
1823	5.66	5.72	39.34	22.4	22.4	sp|Q5J8M3|EMC4_HUMAN	ER membrane protein complex subunit 4 OS=Homo sapiens GN=EMC4 PE=1 SV=2	HUMAN	3	Q5J8M3	GN=EMC4	0.990832	0.817952	1.24738	0.794328	1.23595
1826	5.65	5.74	16.58	9.949	9.949	sp|P15529|MCP_HUMAN	Membrane cofactor protein OS=Homo sapiens GN=CD46 PE=1 SV=3	HUMAN	4	P15529	GN=CD46	0.990832	0.67027	1.11686	0.887156	1.10662
1836	5.59	10.96	23.3	5.741	2.47	sp|Q08378|GOGA3_HUMAN	Golgin subfamily A member 3 OS=Homo sapiens GN=GOLGA3 PE=1 SV=2	HUMAN	4	Q08378	GN=GOLGA3	0.990832	1	2.0893	0.474242	2.07014
1849	5.54	6.34	32.27	13.95	11.34	sp|Q8NBM4|UBAC2_HUMAN	Ubiquitin-associated domain-containing protein 2 OS=Homo sapiens GN=UBAC2 PE=1 SV=1	HUMAN	4	Q8NBM4	GN=UBAC2	0.990832	0.988749	1.38038	0.717794	1.36773
1868	5.47	6.27	38.57	17.94	13.45	sp|P27144|KAD4_HUMAN	Adenylate kinase 4, mitochondrial OS=Homo sapiens GN=AK4 PE=1 SV=1	HUMAN	3	P27144	GN=AK4	0.990832	0.509575	1.14815	0.862979	1.13763
1874	5.46	5.9	35.28	10.28	8.611	sp|Q16539|MK14_HUMAN	Mitogen-activated protein kinase 14 OS=Homo sapiens GN=MAPK14 PE=1 SV=3	HUMAN	3	Q16539	GN=MAPK14	0.990832	1	1.24738	0.794328	1.23595
1880	5.43	6.92	23.87	8.753	4.907	sp|Q13427|PPIG_HUMAN	Peptidyl-prolyl cis-trans isomerase G OS=Homo sapiens GN=PPIG PE=1 SV=2	HUMAN	3	Q13427	GN=PPIG	0.990832	0.901516	1.13763	0.870964	1.1272
1897	5.36	5.37	39.58	28.47	28.47	sp|P09132|SRP19_HUMAN	Signal recognition particle 19 kDa protein OS=Homo sapiens GN=SRP19 PE=1 SV=3	HUMAN	3	P09132	GN=SRP19	0.990832	0.653075	1.14815	0.862979	1.13763
1901	5.35	5.54	29.51	16.8	15.16	sp|Q99426|TBCB_HUMAN	Tubulin-folding cofactor B OS=Homo sapiens GN=TBCB PE=1 SV=2	HUMAN	3	Q99426	GN=TBCB	0.990832	0.958977	1.24738	0.794328	1.23595
1908	5.31	5.8	30.3	12.12	8.333	sp|Q9NTK5|OLA1_HUMAN	Obg-like ATPase 1 OS=Homo sapiens GN=OLA1 PE=1 SV=2	HUMAN	3	Q9NTK5	GN=OLA1	0.990832	0.86752	1.13763	0.870964	1.1272
1912	5.3	5.62	19.5	9.5	7.5	sp|Q9NQL2|RRAGD_HUMAN	Ras-related GTP-binding protein D OS=Homo sapiens GN=RRAGD PE=1 SV=1	HUMAN	3	Q9NQL2	GN=RRAGD	0.990832	0.909547	1.24738	0.794328	1.23595
1919	5.28	5.64	26.9	17.59	13.1	sp|Q01105|SET_HUMAN	Protein SET OS=Homo sapiens GN=SET PE=1 SV=3	HUMAN	3	Q01105	GN=SET	0.990832	0.762647	1.13763	0.870964	1.1272
1929	5.25	7.91	29.18	9.971	8.504	sp|O94808|GFPT2_HUMAN	Glutamine--fructose-6-phosphate aminotransferase [isomerizing] 2 OS=Homo sapiens GN=GFPT2 PE=1 SV=3	HUMAN	5	O94808	GN=GFPT2	0.990832	0.918507	1.18032	0.83946	1.1695
1933	5.24	5.82	34.36	16.15	11	sp|Q8WWC4|MAIP1_HUMAN	m-AAA protease-interacting protein 1, mitochondrial OS=Homo sapiens GN=MAIP1 PE=1 SV=1	HUMAN	3	Q8WWC4	GN=MAIP1	0.990832	0.801657	1.24738	0.794328	1.23595
1940	5.21	6.12	17.66	4.348	3.283	sp|Q9UPN9|TRI33_HUMAN	E3 ubiquitin-protein ligase TRIM33 OS=Homo sapiens GN=TRIM33 PE=1 SV=3	HUMAN	4	Q9UPN9	GN=TRIM33	0.990832	0.804902	1.18032	0.83946	1.1695
1946	5.15	8.22	36.36	15.76	14.24	sp|Q52LJ0|FA98B_HUMAN	Protein FAM98B OS=Homo sapiens GN=FAM98B PE=1 SV=1	HUMAN	4	Q52LJ0	GN=FAM98B	0.990832	0.612068	1.14815	0.862979	1.13763
1951	5.14	5.57	21.08	7.413	6.25	sp|Q9BSC4|NOL10_HUMAN	Nucleolar protein 10 OS=Homo sapiens GN=NOL10 PE=1 SV=1	HUMAN	3	Q9BSC4	GN=NOL10	0.990832	1	1.31826	0.751623	1.30617
1958	5.1	6.74	24.54	17.18	15.64	sp|Q9BVC4|LST8_HUMAN	Target of rapamycin complex subunit LST8 OS=Homo sapiens GN=MLST8 PE=1 SV=1	HUMAN	4	Q9BVC4	GN=MLST8	0.990832	0.995268	1.38038	0.717794	1.36773
1960	5.1	5.23	25.96	15.38	15.38	sp|O00764|PDXK_HUMAN	Pyridoxal kinase OS=Homo sapiens GN=PDXK PE=1 SV=1	HUMAN	3	O00764	GN=PDXK	0.990832	1	1.24738	0.794328	1.23595
1978	5.04	5.32	22.46	6.396	4.68	sp|Q9Y2W2|WBP11_HUMAN	WW domain-binding protein 11 OS=Homo sapiens GN=WBP11 PE=1 SV=1	HUMAN	3	Q9Y2W2	GN=WBP11	0.990832	0.741203	1.14815	0.862979	1.13763
1986	5.01	5.39	28.97	14.48	8.276	sp|Q9NWS0|PIHD1_HUMAN	PIH1 domain-containing protein 1 OS=Homo sapiens GN=PIH1D1 PE=1 SV=1	HUMAN	2	Q9NWS0	GN=PIH1D1	0.990832	0.877722	1.14815	0.862979	1.13763
1997	4.97	5.22	32.25	14.98	10.75	sp|Q92890|UFD1_HUMAN	Ubiquitin recognition factor in ER-associated degradation protein 1 OS=Homo sapiens GN=UFD1 PE=1 SV=3	HUMAN	3	Q92890	GN=UFD1	0.990832	0.963646	1.24738	0.794328	1.23595
1998	4.96	7.77	16.9	4.138	1.724	sp|Q96P48|ARAP1_HUMAN	Arf-GAP with Rho-GAP domain, ANK repeat and PH domain-containing protein 1 OS=Homo sapiens GN=ARAP1 PE=1 SV=3	HUMAN	2	Q96P48	GN=ARAP1	0.990832	0.984944	1.38038	0.717794	1.36773
2001	4.95	4.99	24.05	6.905	6.905	sp|Q13641|TPBG_HUMAN	Trophoblast glycoprotein OS=Homo sapiens GN=TPBG PE=1 SV=1	HUMAN	3	Q13641	GN=TPBG	0.990832	0.985389	1.38038	0.717794	1.36773
2013	4.9	5.2	49.62	22.31	19.23	sp|Q8WXX5|DNJC9_HUMAN	DnaJ homolog subfamily C member 9 OS=Homo sapiens GN=DNAJC9 PE=1 SV=1	HUMAN	4	Q8WXX5	GN=DNAJC9	0.990832	1	1.34276	0.737904	1.33045
2028	4.83	6.18	45.81	26.43	21.59	sp|Q13907|IDI1_HUMAN	Isopentenyl-diphosphate Delta-isomerase 1 OS=Homo sapiens GN=IDI1 PE=1 SV=2	HUMAN	4	Q13907	GN=IDI1	0.990832	0.988135	1.38038	0.717794	1.36773
2032	4.82	6.06	21.23	11.36	8.38	sp|Q9P0J1|PDP1_HUMAN	[Pyruvate dehydrogenase [acetyl-transferring]]-phosphatase 1, mitochondrial OS=Homo sapiens GN=PDP1 PE=1 SV=3	HUMAN	3	Q9P0J1	GN=PDP1	0.990832	0.94037	1.38038	0.717794	1.36773
2033	4.82	5.58	29.91	11.01	5.06	sp|P17252|KPCA_HUMAN	Protein kinase C alpha type OS=Homo sapiens GN=PRKCA PE=1 SV=4	HUMAN	2	P17252	GN=PRKCA	0.990832	1	1.24738	0.794328	1.23595
2035	4.82	4.91	27.69	18.46	18.46	sp|Q3MHD2|LSM12_HUMAN	Protein LSM12 homolog OS=Homo sapiens GN=LSM12 PE=1 SV=2	HUMAN	3	Q3MHD2	GN=LSM12	0.990832	0.971366	1.24738	0.794328	1.23595
2040	4.79	6.99	20.42	7.207	4.204	sp|Q8N0X7|SPART_HUMAN	Spartin OS=Homo sapiens GN=SPART PE=1 SV=1	HUMAN	3	Q8N0X7	GN=SPART	0.990832	0.959107	1.38038	0.717794	1.36773
2051	4.73	5.19	34.62	24.52	18.27	sp|O60936|NOL3_HUMAN	Nucleolar protein 3 OS=Homo sapiens GN=NOL3 PE=1 SV=2	HUMAN	2	O60936	GN=NOL3	0.990832	0.806849	1.33045	0.744732	1.31826
2053	4.72	6.41	28.7	14.44	4.936	sp|Q9H9T3|ELP3_HUMAN	Elongator complex protein 3 OS=Homo sapiens GN=ELP3 PE=1 SV=2	HUMAN	2	Q9H9T3	GN=ELP3	0.990832	1	1.18032	0.83946	1.1695
2069	4.66	4.7	25.21	11.48	11.48	sp|Q8NFJ5|RAI3_HUMAN	Retinoic acid-induced protein 3 OS=Homo sapiens GN=GPRC5A PE=1 SV=2	HUMAN	3	Q8NFJ5	GN=GPRC5A	0.990832	0.768713	1.18032	0.83946	1.1695
2087	4.59	4.76	22.01	17.16	7.463	sp|P04632|CPNS1_HUMAN	Calpain small subunit 1 OS=Homo sapiens GN=CAPNS1 PE=1 SV=1	HUMAN	3	P04632	GN=CAPNS1	0.990832	1	1.24738	0.794328	1.23595
2112	4.51	6.04	25.26	9.516	5.709	sp|Q969N2|PIGT_HUMAN	GPI transamidase component PIG-T OS=Homo sapiens GN=PIGT PE=1 SV=1	HUMAN	3	Q969N2	GN=PIGT	0.990832	0.970151	1.24738	0.794328	1.23595
2120	4.48	6.07	21.52	5.714	2.5	sp|Q7Z2Z2|EFL1_HUMAN	Elongation factor-like GTPase 1 OS=Homo sapiens GN=EFL1 PE=1 SV=2	HUMAN	2	Q7Z2Z2	GN=EFL1	0.990832	0.891627	1.18032	0.83946	1.1695
2124	4.46	5.96	38.49	13.82	9.868	sp|Q96MG7|NSE3_HUMAN	Non-structural maintenance of chromosomes element 3 homolog OS=Homo sapiens GN=NSMCE3 PE=1 SV=1	HUMAN	3	Q96MG7	GN=NSMCE3	0.990832	0.934654	1.38038	0.717794	1.36773
2133	4.45	4.64	21.79	11.14	6.295	sp|P17174|AATC_HUMAN	Aspartate aminotransferase, cytoplasmic OS=Homo sapiens GN=GOT1 PE=1 SV=3	HUMAN	2	P17174	GN=GOT1	0.990832	0.957325	1.24738	0.794328	1.23595
2160	4.36	6.96	15.09	3.177	2.78	sp|P28290|SSFA2_HUMAN	Sperm-specific antigen 2 OS=Homo sapiens GN=SSFA2 PE=1 SV=3	HUMAN	3	P28290	GN=SSFA2	0.990832	1	2.93765	0.337287	2.91072
2163	4.36	4.66	40.61	22.27	11.79	sp|Q9BRX8|F213A_HUMAN	Redox-regulatory protein FAM213A OS=Homo sapiens GN=FAM213A PE=1 SV=3	HUMAN	2	Q9BRX8	GN=FAM213A	0.990832	0.962931	1.14815	0.862979	1.13763
[truncated: 1,737 more rows]

## Sheet: Original
N	Unused	Total	%Cov	%Cov(50)	%Cov(95)	Accession	Name	Species	Peptides(95%)																							118:116	PVal 118:116	EF 118:116	LowerCI 118:116	UpperCI 118:116
1	329.87	329.87	63.26	45.58	38.88	sp|Q15149|PLEC_HUMAN	Plectin OS=Homo sapiens GN=PLEC PE=1 SV=3	HUMAN	171																							1.00925	0.00324637	1.00925	1	1.01859
2	212.74	213.09	59.88	48.55	43.39	sp|Q99715|COCA1_HUMAN	Collagen alpha-1(XII) chain OS=Homo sapiens GN=COL12A1 PE=1 SV=2	HUMAN	206																							0.296483	0	1.2942	0.114815	0.383707
3	205.29	205.84	48.19	35.21	27.83	sp|Q14204|DYHC1_HUMAN	Cytoplasmic dynein 1 heavy chain 1 OS=Homo sapiens GN=DYNC1H1 PE=1 SV=5	HUMAN	119																							0.972747	0.0204586	1.01859	0.954993	0.990832
4	179.05	179.68	67.55	52.96	47.09	sp|P35579|MYH9_HUMAN	Myosin-9 OS=Homo sapiens GN=MYH9 PE=1 SV=4	HUMAN	113																							0.981748	0.822085	1.01859	0.963829	1
5	168.67	169.61	54.44	45.9	42.77	sp|P21333|FLNA_HUMAN	Filamin-A OS=Homo sapiens GN=FLNA PE=1 SV=4	HUMAN	105																							0.981748	0.245618	1.01859	0.963829	1
6	155.96	157.74	45.66	29.58	22.65	sp|P78527|PRKDC_HUMAN	DNA-dependent protein kinase catalytic subunit OS=Homo sapiens GN=PRKDC PE=1 SV=3	HUMAN	86																							1.00925	0.0223809	1.01859	0.990832	1.02802
7	141.15	141.3	62.99	35.35	27.06	sp|Q09666|AHNK_HUMAN	Neuroblast differentiation-associated protein AHNAK OS=Homo sapiens GN=AHNAK PE=1 SV=2	HUMAN	81																							0.990832	0.896164	1.01859	0.972747	1.00925
8	128.45	133.64	53.36	32.53	25.71	sp|P15924|DESP_HUMAN	Desmoplakin OS=Homo sapiens GN=DSP PE=1 SV=3	HUMAN	68																							1.18032	0.108519	1.1272	1.04713	1.43219
9	117.23	118.13	36.14	25.32	20.15	sp|P98160|PGBM_HUMAN	Basement membrane-specific heparan sulfate proteoglycan core protein OS=Homo sapiens GN=HSPG2 PE=1 SV=4	HUMAN	74																							0.420727	1.10378e-12	1.34276	0.17378	0.564937
10	115.79	118.63	42.33	32.54	27.48	sp|P49327|FAS_HUMAN	Fatty acid synthase OS=Homo sapiens GN=FASN PE=1 SV=3	HUMAN	62																							0.981748	0.217917	1.01859	0.963829	1
11	113.42	116.62	58.03	46.39	37.19	sp|Q00610|CLH1_HUMAN	Clathrin heavy chain 1 OS=Homo sapiens GN=CLTC PE=1 SV=5	HUMAN	90																							0.946237	5.20126e-07	1.01859	0.928966	0.963829
12	113.11	116.12	46.56	35.93	28.69	sp|Q9Y490|TLN1_HUMAN	Talin-1 OS=Homo sapiens GN=TLN1 PE=1 SV=3	HUMAN	60																							0.559758	0.00127548	1.33045	0.316228	0.744732
13	113	116.49	53.8	34.83	26.05	sp|Q13813|SPTN1_HUMAN	Spectrin alpha chain, non-erythrocytic 1 OS=Homo sapiens GN=SPTAN1 PE=1 SV=3	HUMAN	54																							0.972747	0.303739	1.01859	0.946237	0.990832
14	112.16	114.33	54.32	44.48	39.41	sp|P46940|IQGA1_HUMAN	Ras GTPase-activating-like protein IQGAP1 OS=Homo sapiens GN=IQGAP1 PE=1 SV=1	HUMAN	67																							0.972747	0.306775	1.02802	0.946237	1
15	101.23	112.28	40.7	31.9	29.63	sp|O75369|FLNB_HUMAN	Filamin-B OS=Homo sapiens GN=FLNB PE=1 SV=2	HUMAN	63																							0.981748	0.429992	1.02802	0.954993	1.00925
16	100.45	100.97	50.54	36.76	31.39	sp|P02751|FINC_HUMAN	Fibronectin OS=Homo sapiens GN=FN1 PE=1 SV=4	HUMAN	90																							0.299226	7.57172e-14	1.30617	0.104713	0.390841
17	98.76	105.3	40.43	26.32	21.49	sp|Q92616|GCN1_HUMAN	eIF-2-alpha kinase activator GCN1 OS=Homo sapiens GN=GCN1 PE=1 SV=6	HUMAN	56																							0.981748	0.47746	1.02802	0.954993	1.00925
18	95.14	98.46	45.75	32.36	28.04	sp|Q9NZM1|MYOF_HUMAN	Myoferlin OS=Homo sapiens GN=MYOF PE=1 SV=1	HUMAN	47																							1	0.878065	1.02802	0.972747	1.02802
19	92.93	97.69	60.76	40.1	37.73	sp|P42704|LPPRC_HUMAN	Leucine-rich PPR motif-containing protein, mitochondrial OS=Homo sapiens GN=LRPPRC PE=1 SV=3	HUMAN	55																							1.5417	0.0039404	1.23595	1.24738	2.48886
20	90.02	100.81	57.66	42.48	39.55	sp|P58107|EPIPL_HUMAN	Epiplakin OS=Homo sapiens GN=EPPK1 PE=1 SV=2	HUMAN	66																							1.01859	1.9567e-05	1.01859	1	1.03753
21	89.98	91.18	57.87	40.23	32.29	sp|P01023|A2MG_HUMAN	Alpha-2-macroglobulin OS=Homo sapiens GN=A2M PE=1 SV=3	HUMAN	67																							0.457088	7.56396e-06	1.28233	0.148594	0.586138
22	89.47	120.4	55.11	38.77	30.92	sp|P35580|MYH10_HUMAN	Myosin-10 OS=Homo sapiens GN=MYH10 PE=1 SV=3	HUMAN	61																							1.00925	0.362254	1.02802	0.981748	1.03753
23	88.16	93.3	41.54	26.38	20.17	sp|Q6P2Q9|PRP8_HUMAN	Pre-mRNA-processing-splicing factor 8 OS=Homo sapiens GN=PRPF8 PE=1 SV=2	HUMAN	44																							1	0.882366	1.02802	0.972747	1.02802
24	87.63	87.99	85.87	81.87	74.93	sp|P63261|ACTG_HUMAN	Actin, cytoplasmic 2 OS=Homo sapiens GN=ACTG1 PE=1 SV=1	HUMAN	112
25	86.38	89.81	84.68	74.74	64.18	sp|P05787|K2C8_HUMAN	Keratin, type II cytoskeletal 8 OS=Homo sapiens GN=KRT8 PE=1 SV=7	HUMAN	86																							2.93765	6.72811e-06	1.6293	1.80302	8.01678
26	84.75	86.17	60.51	50.6	44.79	sp|P07996|TSP1_HUMAN	Thrombospondin-1 OS=Homo sapiens GN=THBS1 PE=1 SV=2	HUMAN	84																							0.343558	1.53363e-09	1.33045	0.120226	0.457088
27	82.81	89.36	49.11	27.2	22.17	sp|Q01082|SPTB2_HUMAN	Spectrin beta chain, non-erythrocytic 1 OS=Homo sapiens GN=SPTBN1 PE=1 SV=2	HUMAN	44																							0.990832	0.721816	1.02802	0.963829	1.01859
28	77.37	83.4	39.89	25.47	20.69	sp|O75643|U520_HUMAN	U5 small nuclear ribonucleoprotein 200 kDa helicase OS=Homo sapiens GN=SNRNP200 PE=1 SV=2	HUMAN	40																							1.00925	0.584548	1.02802	0.981748	1.03753
29	73.83	76.22	29.39	16.29	13.86	sp|O15230|LAMA5_HUMAN	Laminin subunit alpha-5 OS=Homo sapiens GN=LAMA5 PE=1 SV=8	HUMAN	42																							0.613762	0.00146365	1.20226	0.349945	0.737904
30	72.92	77.03	76.52	64.92	50.83	sp|P08238|HS90B_HUMAN	Heat shock protein HSP 90-beta OS=Homo sapiens GN=HSP90AB1 PE=1 SV=4	HUMAN	60																							0.981748	0.585197	1.02802	0.954993	1.00925
31	72.53	73.77	75.7	67.48	66.36	sp|P05187|PPB1_HUMAN	Alkaline phosphatase, placental type OS=Homo sapiens GN=ALPP PE=1 SV=2	HUMAN	64																							0.505825	0.0994908	1.38038	0.316228	0.698232
32	70.05	75.58	50.66	33.33	27.71	sp|P07814|SYEP_HUMAN	Bifunctional glutamate/proline--tRNA ligase OS=Homo sapiens GN=EPRS PE=1 SV=5	HUMAN	41																							0.972747	0.189547	1.02802	0.946237	1
33	69.92	72.48	61.58	45.48	40.91	sp|P33176|KINH_HUMAN	Kinesin-1 heavy chain OS=Homo sapiens GN=KIF5B PE=1 SV=1	HUMAN	38																							0.981748	0.828743	1.03753	0.946237	1.01859
34	68.39	70.47	57.11	43.24	38.23	sp|P13639|EF2_HUMAN	Elongation factor 2 OS=Homo sapiens GN=EEF2 PE=1 SV=4	HUMAN	41																							1	0.485324	1.02802	0.972747	1.02802
35	68.35	70.29	54.5	42.86	36.68	sp|P18206|VINC_HUMAN	Vinculin OS=Homo sapiens GN=VCL PE=1 SV=4	HUMAN	35																							0.981748	0.664404	1.02802	0.954993	1.00925
36	67.42	69.7	70.6	55.21	51.49	sp|P55072|TERA_HUMAN	Transitional endoplasmic reticulum ATPase OS=Homo sapiens GN=VCP PE=1 SV=4	HUMAN	47																							0.483059	2.86847e-06	1.2942	0.265461	0.625173
37	67.25	73.04	43.5	23.88	18.91	sp|Q14980|NUMA1_HUMAN	Nuclear mitotic apparatus protein 1 OS=Homo sapiens GN=NUMA1 PE=1 SV=2	HUMAN	36																							1.44544	0.0604552	1.27057	1.13763	2.1677
38	67.16	68.69	61.65	45.16	39.23	sp|Q7KZF4|SND1_HUMAN	Staphylococcal nuclease domain-containing protein 1 OS=Homo sapiens GN=SND1 PE=1 SV=1	HUMAN	36																							1.00925	0.481934	1.02802	0.981748	1.03753
39	66.91	67.36	68.42	58.98	51.86	sp|P11142|HSP7C_HUMAN	Heat shock cognate 71 kDa protein OS=Homo sapiens GN=HSPA8 PE=1 SV=1	HUMAN	61																							0.972747	0.603919	1.02802	0.946237	1
40	65.6	69.66	52.98	42.13	38.22	sp|P05023|AT1A1_HUMAN	Sodium/potassium-transporting ATPase subunit alpha-1 OS=Homo sapiens GN=ATP1A1 PE=1 SV=1	HUMAN	47																							0.505825	0.020583	1.35519	0.248886	0.685488
41	64.51	65.72	81.86	74.65	62.33	sp|P05783|K1C18_HUMAN	Keratin, type I cytoskeletal 18 OS=Homo sapiens GN=KRT18 PE=1 SV=2	HUMAN	67																							1.01859	4.88741e-06	1.01859	1	1.03753
42	63.52	72.99	37.11	19.85	14.77	sp|P12270|TPR_HUMAN	Nucleoprotein TPR OS=Homo sapiens GN=TPR PE=1 SV=3	HUMAN	32																							1.01859	0.324688	1.03753	0.981748	1.05682
43	63.47	65.22	33.48	23.51	21.87	sp|O00468|AGRIN_HUMAN	Agrin OS=Homo sapiens GN=AGRN PE=1 SV=5	HUMAN	38																							0.549541	0.00669509	1.31826	0.325087	0.724436
44	63.23	65.17	51.95	41.14	33.33	sp|P53396|ACLY_HUMAN	ATP-citrate synthase OS=Homo sapiens GN=ACLY PE=1 SV=3	HUMAN	29																							0.963829	0.0525485	1.02802	0.937562	0.990832
45	62.92	65.52	62.24	54.56	44.46	sp|O43707|ACTN4_HUMAN	Alpha-actinin-4 OS=Homo sapiens GN=ACTN4 PE=1 SV=2	HUMAN	39																							0.981748	0.894356	1.04713	0.937562	1.02802
46	61.26	61.69	78.71	66.96	50.33	sp|P68363|TBA1B_HUMAN	Tubulin alpha-1B chain OS=Homo sapiens GN=TUBA1B PE=1 SV=1	HUMAN	66																							0.928966	1	1.15878	0.801678	1.07647
46	0	60.38	73.61	60.98	50.33	sp|Q71U36|TBA1A_HUMAN	Tubulin alpha-1A chain OS=Homo sapiens GN=TUBA1A PE=1 SV=1	HUMAN	66
47	60.96	62.89	81.54	67.23	59.89	sp|P14618|KPYM_HUMAN	Pyruvate kinase PKM OS=Homo sapiens GN=PKM PE=1 SV=4	HUMAN	37																							0.981748	0.866943	1.02802	0.954993	1.00925
48	60.94	62.95	78.88	69.11	60.91	sp|P10809|CH60_HUMAN	60 kDa heat shock protein, mitochondrial OS=Homo sapiens GN=HSPD1 PE=1 SV=2	HUMAN	56																							1.57036	0.00562257	1.25892	1.24738	2.42103
49	60.63	64.95	32.91	17.56	14.54	sp|Q13085|ACACA_HUMAN	Acetyl-CoA carboxylase 1 OS=Homo sapiens GN=ACACA PE=1 SV=2	HUMAN	31																							0.990832	0.737212	1.03753	0.954993	1.02802
50	60.43	63.35	48.98	33.15	30.16	sp|Q08211|DHX9_HUMAN	ATP-dependent RNA helicase A OS=Homo sapiens GN=DHX9 PE=1 SV=4	HUMAN	39																							1.00925	0.0558916	1.02802	0.981748	1.03753
51	60	61.57	71.37	57.26	48.49	sp|P52272|HNRPM_HUMAN	Heterogeneous nuclear ribonucleoprotein M OS=Homo sapiens GN=HNRNPM PE=1 SV=3	HUMAN	38																							1.57036	0.00109409	1.24738	1.25892	2.75423
52	59.43	61.1	40.73	28.8	23.2	sp|P31327|CPSM_HUMAN	Carbamoyl-phosphate synthase [ammonia], mitochondrial OS=Homo sapiens GN=CPS1 PE=1 SV=2	HUMAN	31																							2.33346	5.69541e-06	1.38038	1.69044	4.57088
53	59.39	61.41	42.33	27.79	26.1	sp|Q92626|PXDN_HUMAN	Peroxidasin homolog OS=Homo sapiens GN=PXDN PE=1 SV=2	HUMAN	36																							0.642688	0.0162263	1.24738	0.363078	0.801678
54	59.05	60.43	78.17	73.75	68.73	sp|P07355|ANXA2_HUMAN	Annexin A2 OS=Homo sapiens GN=ANXA2 PE=1 SV=2	HUMAN	56																							0.972747	0.77566	1.01859	0.954993	0.990832
55	58.81	60.72	74.55	58.28	50.75	sp|P02545|LMNA_HUMAN	Prelamin-A/C OS=Homo sapiens GN=LMNA PE=1 SV=1	HUMAN	38																							1.59956	0.0172711	1.2942	1.23595	3.31131
56	58.54	60.99	43.49	29.84	27.29	sp|O43795|MYO1B_HUMAN	Unconventional myosin-Ib OS=Homo sapiens GN=MYO1B PE=1 SV=3	HUMAN	30																							0.981748	0.327283	1.02802	0.954993	1.00925
57	57.33	58.91	46.68	32.75	26.5	sp|P26640|SYVC_HUMAN	Valine--tRNA ligase OS=Homo sapiens GN=VARS PE=1 SV=4	HUMAN	27																							1	0.951118	1.02802	0.972747	1.02802
58	56.8	62.02	43.26	34.47	29.95	sp|P41252|SYIC_HUMAN	Isoleucine--tRNA ligase, cytoplasmic OS=Homo sapiens GN=IARS PE=1 SV=2	HUMAN	36																							0.981748	0.487432	1.02802	0.954993	1.00925
59	56.69	61.02	38.91	24.3	22.93	sp|P11047|LAMC1_HUMAN	Laminin subunit gamma-1 OS=Homo sapiens GN=LAMC1 PE=1 SV=3	HUMAN	33																							0.474242	5.76661e-05	1.28233	0.283139	0.608135
60	56.46	64.15	30.58	16.77	12.1	sp|Q93008|USP9X_HUMAN	Probable ubiquitin carboxyl-terminal hydrolase FAF-X OS=Homo sapiens GN=USP9X PE=1 SV=3	HUMAN	30																							0.963829	0.133261	1.03753	0.928966	1
61	55.49	62.36	34.02	20.63	16.22	sp|P27708|PYR1_HUMAN	CAD protein OS=Homo sapiens GN=CAD PE=1 SV=3	HUMAN	27																							1.00925	0.195066	1.03753	0.972747	1.04713
62	55.36	57.54	67.3	49.34	44.92	sp|P38646|GRP75_HUMAN	Stress-70 protein, mitochondrial OS=Homo sapiens GN=HSPA9 PE=1 SV=2	HUMAN	40																							1.07647	0.127997	1.05682	1.01859	1.19124
63	55.11	59.12	56.23	48.89	42.73	sp|P40939|ECHA_HUMAN	Trifunctional enzyme subunit alpha, mitochondrial OS=Homo sapiens GN=HADHA PE=1 SV=2	HUMAN	30																							1.61436	0.000485778	1.28233	1.25892	3.16228
64	55.04	60.38	52.53	24.6	18.45	sp|Q14152|EIF3A_HUMAN	Eukaryotic translation initiation factor 3 subunit A OS=Homo sapiens GN=EIF3A PE=1 SV=1	HUMAN	25																							1	0.511733	1.03753	0.963829	1.03753
65	54.97	55.37	77.25	72.75	68.69	sp|P07437|TBB5_HUMAN	Tubulin beta chain OS=Homo sapiens GN=TUBB PE=1 SV=2	HUMAN	65																							1.00925	0.875057	1.04713	0.963829	1.05682
66	54.86	61.92	30.29	22.68	18.87	sp|P07942|LAMB1_HUMAN	Laminin subunit beta-1 OS=Homo sapiens GN=LAMB1 PE=1 SV=2	HUMAN	28																							0.487529	0.000120249	1.35519	0.172187	0.660694
67	54.68	57.75	32.28	17.29	11.86	sp|P46013|KI67_HUMAN	Proliferation marker protein Ki-67 OS=Homo sapiens GN=MKI67 PE=1 SV=2	HUMAN	27																							0.990832	0.837821	1.03753	0.954993	1.02802
68	54.33	55.35	52.7	40.95	39.68	sp|P08195|4F2_HUMAN	4F2 cell-surface antigen heavy chain OS=Homo sapiens GN=SLC3A2 PE=1 SV=3	HUMAN	41																							0.954993	0.00846517	1.02802	0.928966	0.981748
69	54.19	56.62	28.01	15.66	11.91	sp|P49792|RBP2_HUMAN	E3 SUMO-protein ligase RanBP2 OS=Homo sapiens GN=RANBP2 PE=1 SV=2	HUMAN	28																							1.00925	0.57163	1.03753	0.972747	1.04713
70	53.66	55.31	50.83	40.39	34.4	sp|P49588|SYAC_HUMAN	Alanine--tRNA ligase, cytoplasmic OS=Homo sapiens GN=AARS PE=1 SV=2	HUMAN	29																							0.990832	0.832826	1.03753	0.954993	1.02802
71	53.39	57.64	49.01	36.37	29.51	sp|Q12965|MYO1E_HUMAN	Unconventional myosin-Ie OS=Homo sapiens GN=MYO1E PE=1 SV=2	HUMAN	27																							0.972747	0.446833	1.02802	0.946237	1
72	53.25	61.23	65.29	52.29	47.86	sp|P11021|GRP78_HUMAN	78 kDa glucose-regulated protein OS=Homo sapiens GN=HSPA5 PE=1 SV=2	HUMAN	52																							1.00925	0.0143234	1.01859	0.990832	1.02802
73	53.09	54.42	55.8	46.41	36.11	sp|Q08J23|NSUN2_HUMAN	tRNA (cytosine(34)-C(5))-methyltransferase OS=Homo sapiens GN=NSUN2 PE=1 SV=2	HUMAN	32																							1.33045	0.175984	1.15878	1.14815	2.14783
74	52.64	57.38	37.98	30.79	25.88	sp|Q16531|DDB1_HUMAN	DNA damage-binding protein 1 OS=Homo sapiens GN=DDB1 PE=1 SV=1	HUMAN	26																							0.990832	0.794891	1.03753	0.954993	1.02802
75	52.48	53.73	64.05	56.2	52.92	sp|P50990|TCPQ_HUMAN	T-complex protein 1 subunit theta OS=Homo sapiens GN=CCT8 PE=1 SV=4	HUMAN	30																							0.972747	0.494002	1.03753	0.937562	1.00925
76	52.37	53.88	45.65	33.74	30.25	sp|P22314|UBA1_HUMAN	Ubiquitin-like modifier-activating enzyme 1 OS=Homo sapiens GN=UBA1 PE=1 SV=3	HUMAN	32																							0.990832	0.892826	1.02802	0.963829	1.01859
77	51.9	57.76	44.9	29.85	23.64	sp|Q9P2J5|SYLC_HUMAN	Leucine--tRNA ligase, cytoplasmic OS=Homo sapiens GN=LARS PE=1 SV=2	HUMAN	28																							0.946237	0.21466	1.03753	0.92045	0.981748
78	50.98	53.07	48.77	32.62	27.49	sp|P11586|C1TC_HUMAN	C-1-tetrahydrofolate synthase, cytoplasmic OS=Homo sapiens GN=MTHFD1 PE=1 SV=3	HUMAN	25																							1.00925	0.682302	1.03753	0.972747	1.04713
79	49.78	51.49	75.54	63.52	51.07	sp|P08670|VIME_HUMAN	Vimentin OS=Homo sapiens GN=VIM PE=1 SV=4	HUMAN	44																							0.990832	0.496881	1.03753	0.954993	1.02802
80	49.12	52.65	70.02	47.14	42.29	sp|P26038|MOES_HUMAN	Moesin OS=Homo sapiens GN=MSN PE=1 SV=3	HUMAN	27																							0.608135	0.103776	1.33045	0.405508	0.809096
81	48.78	50.08	30.91	16.95	14.03	sp|Q02388|CO7A1_HUMAN	Collagen alpha-1(VII) chain OS=Homo sapiens GN=COL7A1 PE=1 SV=2	HUMAN	30																							0.436516	7.88992e-07	1.34276	0.136773	0.586138
82	48.71	49.52	20.66	8.913	7.438	sp|Q07954|LRP1_HUMAN	Prolow-density lipoprotein receptor-related protein 1 OS=Homo sapiens GN=LRP1 PE=1 SV=2	HUMAN	28																							0.483059	0.000204178	1.35519	0.190546	0.654636
83	48.69	50.39	54.94	41.03	39.64	sp|P33993|MCM7_HUMAN	DNA replication licensing factor MCM7 OS=Homo sapiens GN=MCM7 PE=1 SV=4	HUMAN	26																							1	0.500861	1.02802	0.972747	1.02802
84	48.64	51.35	60.77	44.73	39.38	sp|P08133|ANXA6_HUMAN	Annexin A6 OS=Homo sapiens GN=ANXA6 PE=1 SV=3	HUMAN	26																							1.30617	0.0897314	1.23595	1.05682	1.85353
85	48.07	50.33	46.78	32.93	30.53	sp|P52789|HXK2_HUMAN	Hexokinase-2 OS=Homo sapiens GN=HK2 PE=1 SV=2	HUMAN	22																							1.44544	0.159464	1.23595	1.1695	2.33346
86	48.03	51.71	47.12	24.49	18.57	sp|Q14683|SMC1A_HUMAN	Structural maintenance of chromosomes protein 1A OS=Homo sapiens GN=SMC1A PE=1 SV=2	HUMAN	22																							1.00925	0.433246	1.04713	0.963829	1.05682
[truncated: 6,532 more rows]
